# Supplementary material for: The antibody response induced FMDV vaccines in sheep correlates with early transcriptomic responses in blood
Source: NPJ Vaccines. 2020 Jan 3;5:1. doi: 10.1038/s41541-019-0151-3 (PMC6941976; doi:10.1038/s41541-019-0151-3)
Supplement: Supplementary file 3 — Supplementary data set 1 [file 41541_2019_151_MOESM3_ESM.xlsx]

## Sheet: Readme
This file contains DESEq2 analyses results for the comparisons {T0h vs T4h} and {T0h vs T24h}
for each group of vaccination :
	iFMDV
	Ad5-FMDV
	Ad5-FMDV+ISA206VG
Adjusted p-values have been obtained using Benjamini-Hochberg procedure.
A Fold change greater than 1 in {T0h vs T4h} comparison (resp. {T0h vs T24h}), means that gene expression is greater at T4h (resp. T24h) than at T0h.

## Sheet: iFMDV - T0h vs T4h
Ensembl90 Gene ID	Fold change	raw pValue	adj pValue (BH)	Gene symbol	Gene description
ENSOARG00000012250	0.825277	3.02068e-10	5.20011e-06	RBM3	RNA binding motif (RNP1, RRM) protein 3 [Source:HGNC Symbol;Acc:HGNC:9900]
ENSOARG00000007493	1.13686	9.2476e-08	0.000795987	DHCR24	24-dehydrocholesterol reductase [Source:HGNC Symbol;Acc:HGNC:2859]
ENSOARG00000005791	1.16442	3.62674e-07	0.00199024	ACTN4	actinin alpha 4 [Source:HGNC Symbol;Acc:HGNC:166]
ENSOARG00000009681	1.17111	5.70846e-07	0.00199024	RRP12	ribosomal RNA processing 12 homolog [Source:HGNC Symbol;Acc:HGNC:29100]
ENSOARG00000012175	0.904507	5.78054e-07	0.00199024	DGUOK	deoxyguanosine kinase [Source:HGNC Symbol;Acc:HGNC:2858]
ENSOARG00000024827	0.828519	9.08359e-07	0.00260623	snoZ30	Z30 small nucleolar RNA [Source:RFAM;Acc:RF00288]
ENSOARG00000013723	1.15251	1.13425e-06	0.00278944	CBFA2T3	CBFA2/RUNX1 translocation partner 3 [Source:HGNC Symbol;Acc:HGNC:1537]
ENSOARG00000013661	1.12325	2.42418e-06	0.00491066	NEK6	NIMA related kinase 6 [Source:HGNC Symbol;Acc:HGNC:7749]
ENSOARG00000012959	0.888455	2.56729e-06	0.00491066	C2orf49	chromosome 2 open reading frame 49 [Source:HGNC Symbol;Acc:HGNC:28772]
ENSOARG00000014997	0.896775	2.9754e-06	0.00512215	CHCHD7	coiled-coil-helix-coiled-coil-helix domain containing 7 [Source:HGNC Symbol;Acc:HGNC:28314]
ENSOARG00000015656	1.24913	3.51954e-06	0.00550808	ICAM1	intercellular adhesion molecule-1 precursor [Source:RefSeq peptide;Acc:NP_001009731]
ENSOARG00000005479	0.869068	3.93075e-06	0.00563898	ARGLU1	arginine and glutamate rich 1 [Source:HGNC Symbol;Acc:HGNC:25482]
ENSOARG00000001095	1.13206	4.90376e-06	0.00581814	INTS3	integrator complex subunit 3 [Source:HGNC Symbol;Acc:HGNC:26153]
ENSOARG00000016933	0.817386	4.90512e-06	0.00581814	VPS29	VPS29, retromer complex component [Source:HGNC Symbol;Acc:HGNC:14340]
ENSOARG00000012284	1.12409	5.37122e-06	0.00581814	NIPAL4	NIPA like domain containing 4 [Source:HGNC Symbol;Acc:HGNC:28018]
ENSOARG00000017552	1.14973	5.40751e-06	0.00581814	DSP	desmoplakin [Source:HGNC Symbol;Acc:HGNC:3052]
ENSOARG00000012928	1.12248	7.0957e-06	0.00718544	HSPA5	heat shock protein family A (Hsp70) member 5 [Source:HGNC Symbol;Acc:HGNC:5238]
ENSOARG00000011672	1.11204	8.77424e-06	0.00839159
ENSOARG00000006827	1.12548	1.05303e-05	0.00887815	RBM19	RNA binding motif protein 19 [Source:HGNC Symbol;Acc:HGNC:29098]
ENSOARG00000016234	0.885427	1.08719e-05	0.00887815	CNIH4	cornichon family AMPA receptor auxiliary protein 4 [Source:HGNC Symbol;Acc:HGNC:25013]
ENSOARG00000005117	1.23771	1.14649e-05	0.00887815	THBD	thrombomodulin [Source:HGNC Symbol;Acc:HGNC:11784]
ENSOARG00000017556	1.11561	1.18525e-05	0.00887815	NOLC1	nucleolar and coiled-body phosphoprotein 1 [Source:HGNC Symbol;Acc:HGNC:15608]
ENSOARG00000003719	1.13371	1.22076e-05	0.00887815	PDCD11	programmed cell death 11 [Source:HGNC Symbol;Acc:HGNC:13408]
ENSOARG00000009703	0.86056	1.23773e-05	0.00887815
ENSOARG00000008496	1.11407	1.4414e-05	0.00937057	ZNF646	zinc finger protein 646 [Source:HGNC Symbol;Acc:HGNC:29004]
ENSOARG00000018717	1.13331	1.45528e-05	0.00937057	SREBF2	sterol regulatory element binding transcription factor 2 [Source:HGNC Symbol;Acc:HGNC:11290]
ENSOARG00000024158	0.869674	1.54814e-05	0.00937057	snopsi28S-3327	Small nucleolar RNA psi28S-3327 [Source:RFAM;Acc:RF00544]
ENSOARG00000013962	0.843633	1.55856e-05	0.00937057	FAM103A1	family with sequence similarity 103 member A1 [Source:HGNC Symbol;Acc:HGNC:31022]
ENSOARG00000003928	1.14856	1.57855e-05	0.00937057	HNF4A	hepatocyte nuclear factor 4-alpha [Source:RefSeq peptide;Acc:NP_001192082]
ENSOARG00000003961	1.12261	1.76413e-05	0.0100174	HNRNPM	heterogeneous nuclear ribonucleoprotein M [Source:HGNC Symbol;Acc:HGNC:5046]
ENSOARG00000016209	0.858904	1.98511e-05	0.0100174	GLMN	glomulin, FKBP associated protein [Source:HGNC Symbol;Acc:HGNC:14373]
ENSOARG00000015296	0.841067	2.02391e-05	0.0100174	MRPL39	mitochondrial ribosomal protein L39 [Source:HGNC Symbol;Acc:HGNC:14027]
ENSOARG00000013023	1.1294	2.02728e-05	0.0100174	LSS	lanosterol synthase [Source:HGNC Symbol;Acc:HGNC:6708]
ENSOARG00000018695	1.1134	2.02748e-05	0.0100174	TLE3	transducin like enhancer of split 3 [Source:HGNC Symbol;Acc:HGNC:11839]
ENSOARG00000017960	1.17083	2.03665e-05	0.0100174	PLOD1	procollagen-lysine,2-oxoglutarate 5-dioxygenase 1 [Source:HGNC Symbol;Acc:HGNC:9081]
ENSOARG00000005473	1.1481	2.15183e-05	0.0102899	GSN	gelsolin [Source:RefSeq peptide;Acc:NP_001232935]
ENSOARG00000016864	1.10317	2.44088e-05	0.011259	LONP2	lon peptidase 2, peroxisomal [Source:HGNC Symbol;Acc:HGNC:20598]
ENSOARG00000014532	1.13644	2.52813e-05	0.011259	ETS2	ETS proto-oncogene 2, transcription factor [Source:HGNC Symbol;Acc:HGNC:3489]
ENSOARG00000017304	0.863392	2.60815e-05	0.011259	SPATA9	spermatogenesis associated 9 [Source:HGNC Symbol;Acc:HGNC:22988]
ENSOARG00000006461	0.84423	2.61609e-05	0.011259	ZFP1	ZFP1 zinc finger protein [Source:HGNC Symbol;Acc:HGNC:23328]
ENSOARG00000015734	0.898829	2.78418e-05	0.011654	CBY1	chibby family member 1, beta catenin antagonist [Source:HGNC Symbol;Acc:HGNC:1307]
ENSOARG00000010158	1.26077	2.88807e-05	0.011654
ENSOARG00000019150	1.14252	2.91978e-05	0.011654	MYBBP1A	MYB binding protein 1a [Source:HGNC Symbol;Acc:HGNC:7546]
ENSOARG00000001865	1.10757	2.97867e-05	0.011654	RIN2	Ras and Rab interactor 2 [Source:HGNC Symbol;Acc:HGNC:18750]
ENSOARG00000005409	1.11061	3.12475e-05	0.0119276	DHX8	DEAH-box helicase 8 [Source:HGNC Symbol;Acc:HGNC:2749]
ENSOARG00000007604	0.803576	3.18715e-05	0.0119276	DAPL1	death associated protein like 1 [Source:HGNC Symbol;Acc:HGNC:21490]
ENSOARG00000017526	0.877549	3.26209e-05	0.0119483	IFT20	intraflagellar transport 20 [Source:HGNC Symbol;Acc:HGNC:30989]
ENSOARG00000014595	0.89377	3.36546e-05	0.0120701
ENSOARG00000008896	1.07721	3.45966e-05	0.0121547	PRKX	protein kinase, X-linked [Source:HGNC Symbol;Acc:HGNC:9441]
ENSOARG00000011863	1.15336	3.77256e-05	0.0127761	TLN1	talin 1 [Source:HGNC Symbol;Acc:HGNC:11845]
ENSOARG00000007645	0.900946	3.78497e-05	0.0127761
ENSOARG00000010957	1.12641	3.9267e-05	0.0129996	AEN	apoptosis enhancing nuclease [Source:HGNC Symbol;Acc:HGNC:25722]
ENSOARG00000013384	0.900899	4.27308e-05	0.0137144	MCTS1	MCTS1, re-initiation and release factor [Source:HGNC Symbol;Acc:HGNC:23357]
ENSOARG00000011086	1.08732	4.30192e-05	0.0137144	ABR	active BCR-related [Source:HGNC Symbol;Acc:HGNC:81]
ENSOARG00000018527	1.14216	4.43954e-05	0.0138958	MCM5	minichromosome maintenance complex component 5 [Source:HGNC Symbol;Acc:HGNC:6948]
ENSOARG00000007557	1.10022	4.52223e-05	0.0139018	UBTF	upstream binding transcription factor, RNA polymerase I [Source:HGNC Symbol;Acc:HGNC:12511]
ENSOARG00000026653	0.833187	4.70049e-05	0.0141963
ENSOARG00000000824	0.85041	4.94551e-05	0.014537
ENSOARG00000018468	1.10912	4.98219e-05	0.014537	FADD	Fas associated via death domain [Source:HGNC Symbol;Acc:HGNC:3573]
ENSOARG00000012790	1.12111	5.35195e-05	0.0153556	ATG7	autophagy related 7 [Source:HGNC Symbol;Acc:HGNC:16935]
ENSOARG00000008861	0.866126	6.08795e-05	0.017181	SLAMF6	SLAM family member 6 [Source:HGNC Symbol;Acc:HGNC:21392]
ENSOARG00000017217	0.925421	6.51062e-05	0.0179349	GPR183	G protein-coupled receptor 183 [Source:HGNC Symbol;Acc:HGNC:3128]
ENSOARG00000026720	0.854299	6.6243e-05	0.0179349
ENSOARG00000006271	1.12294	6.66765e-05	0.0179349	ALAD	aminolevulinate dehydratase [Source:HGNC Symbol;Acc:HGNC:395]
ENSOARG00000002098	0.888955	6.78258e-05	0.0179634	ARL10	ADP ribosylation factor like GTPase 10 [Source:HGNC Symbol;Acc:HGNC:22042]
ENSOARG00000015202	0.849976	7.24677e-05	0.018902
ENSOARG00000014086	0.927267	7.49522e-05	0.0192582	MCOLN2	mucolipin 2 [Source:HGNC Symbol;Acc:HGNC:13357]
ENSOARG00000000891	0.865372	7.75158e-05	0.0195028
ENSOARG00000019349	1.17052	7.817e-05	0.0195028	CSF1	colony stimulating factor 1 [Source:HGNC Symbol;Acc:HGNC:2432]
ENSOARG00000011193	1.24932	8.15028e-05	0.0198267	FOXE1	forkhead box E1 [Source:HGNC Symbol;Acc:HGNC:3806]
ENSOARG00000003648	0.892091	8.17715e-05	0.0198267	CCNL2	cyclin L2 [Source:HGNC Symbol;Acc:HGNC:20570]
ENSOARG00000003178	1.12408	9.02596e-05	0.0206653	C1orf198	chromosome 1 open reading frame 198 [Source:HGNC Symbol;Acc:HGNC:25900]
ENSOARG00000019338	1.13585	9.05665e-05	0.0206653	IFT172	intraflagellar transport 172 [Source:HGNC Symbol;Acc:HGNC:30391]
ENSOARG00000009999	1.15998	9.22517e-05	0.0206653	JUN	Jun proto-oncogene, AP-1 transcription factor subunit [Source:HGNC Symbol;Acc:HGNC:6204]
ENSOARG00000017489	1.11676	9.29769e-05	0.0206653	AACS	acetoacetyl-CoA synthetase [Source:HGNC Symbol;Acc:HGNC:21298]
ENSOARG00000018627	1.12551	9.52541e-05	0.0206653	TSC22D3	TSC22 domain family member 3 [Source:HGNC Symbol;Acc:HGNC:3051]
ENSOARG00000002402	0.851392	9.56184e-05	0.0206653
ENSOARG00000007752	1.13643	9.59216e-05	0.0206653	SP2	Sp2 transcription factor [Source:HGNC Symbol;Acc:HGNC:11207]
ENSOARG00000013041	0.84912	9.67784e-05	0.0206653
ENSOARG00000006313	1.1377	9.70809e-05	0.0206653	ALDH18A1	aldehyde dehydrogenase 18 family member A1 [Source:HGNC Symbol;Acc:HGNC:9722]
ENSOARG00000008343	1.14442	0.000100433	0.0206653	LTBR	lymphotoxin beta receptor [Source:HGNC Symbol;Acc:HGNC:6718]
ENSOARG00000011018	1.184	0.000100605	0.0206653	PADI4	peptidyl arginine deiminase 4 [Source:HGNC Symbol;Acc:HGNC:18368]
ENSOARG00000017272	1.12313	0.000100654	0.0206653	KRT17	keratin 17 [Source:HGNC Symbol;Acc:HGNC:6427]
ENSOARG00000019698	1.10978	0.000100836	0.0206653	EHD3	EH domain containing 3 [Source:HGNC Symbol;Acc:HGNC:3244]
ENSOARG00000020213	1.09757	0.000105404	0.0213474	ATP1A1	ATPase Na+/K+ transporting subunit alpha 1 [Source:HGNC Symbol;Acc:HGNC:799]
ENSOARG00000019339	0.88485	0.000108866	0.0217242	PPP1R3E	protein phosphatase 1 regulatory subunit 3E [Source:HGNC Symbol;Acc:HGNC:14943]
ENSOARG00000005713	0.84777	0.000109916	0.0217242	DUS4L	dihydrouridine synthase 4 like [Source:HGNC Symbol;Acc:HGNC:21517]
ENSOARG00000010381	1.10609	0.000111688	0.0217242	PPIP5K1	diphosphoinositol pentakisphosphate kinase 1 [Source:HGNC Symbol;Acc:HGNC:29023]
ENSOARG00000010491	1.0952	0.000112312	0.0217242	PSORS1C2	psoriasis susceptibility 1 candidate 2 [Source:HGNC Symbol;Acc:HGNC:17199]
ENSOARG00000014707	1.1178	0.000115596	0.0218746	ACO1	aconitase 1 [Source:HGNC Symbol;Acc:HGNC:117]
ENSOARG00000006395	0.891152	0.000117576	0.0218746	SLC31A2	solute carrier family 31 member 2 [Source:HGNC Symbol;Acc:HGNC:11017]
ENSOARG00000017980	1.10686	0.000117719	0.0218746	INTS14	integrator complex subunit 14 [Source:HGNC Symbol;Acc:HGNC:25372]
ENSOARG00000000010	0.903228	0.000118303	0.0218746	ND2	NADH-ubiquinone oxidoreductase chain 2 [Source:UniProtKB/Swiss-Prot;Acc:O78748]
ENSOARG00000018146	1.09468	0.000119443	0.0218746	FICD	FIC domain containing [Source:HGNC Symbol;Acc:HGNC:18416]
ENSOARG00000015348	0.857588	0.000123331	0.0219454	GPR171	G protein-coupled receptor 171 [Source:HGNC Symbol;Acc:HGNC:30057]
ENSOARG00000017320	0.901711	0.000123723	0.0219454
ENSOARG00000015140	1.08493	0.000124279	0.0219454	KRT26	keratin 26 [Source:HGNC Symbol;Acc:HGNC:30840]
ENSOARG00000011331	1.13183	0.000126557	0.0219454	PREP	prolyl endopeptidase [Source:HGNC Symbol;Acc:HGNC:9358]
ENSOARG00000019105	1.09067	0.000127245	0.0219454	DDX23	DEAD-box helicase 23 [Source:HGNC Symbol;Acc:HGNC:17347]
ENSOARG00000009078	1.1211	0.000127478	0.0219454	EFTUD2	elongation factor Tu GTP binding domain containing 2 [Source:HGNC Symbol;Acc:HGNC:30858]
ENSOARG00000006991	1.13098	0.00014045	0.023939
ENSOARG00000011702	1.10591	0.000148471	0.0250582	CLIP2	CAP-Gly domain containing linker protein 2 [Source:HGNC Symbol;Acc:HGNC:2586]
ENSOARG00000002035	1.15169	0.00015981	0.0265086	WARS	tryptophanyl-tRNA synthetase [Source:HGNC Symbol;Acc:HGNC:12729]
ENSOARG00000024302	0.853774	0.000160145	0.0265086	SNORD22	Small nucleolar RNA SNORD22 [Source:RFAM;Acc:RF00099]
ENSOARG00000003625	1.11639	0.000166155	0.0272415	WWP2	WW domain containing E3 ubiquitin protein ligase 2 [Source:HGNC Symbol;Acc:HGNC:16804]
ENSOARG00000002658	1.13798	0.000169844	0.0275836	C15orf39	chromosome 15 open reading frame 39 [Source:HGNC Symbol;Acc:HGNC:24497]
ENSOARG00000014719	0.859714	0.000173363	0.027892	TMEM14A	transmembrane protein 14A [Source:HGNC Symbol;Acc:HGNC:21076]
ENSOARG00000004783	1.15532	0.000176826	0.0281858	CMKLR1	chemerin chemokine-like receptor 1 [Source:HGNC Symbol;Acc:HGNC:2121]
ENSOARG00000011128	1.11833	0.000182475	0.0288193
ENSOARG00000020831	1.10951	0.000193055	0.0298677	GPRC5D	G protein-coupled receptor class C group 5 member D [Source:HGNC Symbol;Acc:HGNC:13310]
ENSOARG00000014976	0.919815	0.00019667	0.0298677	POLG2	DNA polymerase gamma 2, accessory subunit [Source:HGNC Symbol;Acc:HGNC:9180]
ENSOARG00000008220	1.10417	0.000199372	0.0298677	C7orf49	chromosome 7 open reading frame 49 [Source:HGNC Symbol;Acc:HGNC:22432]
ENSOARG00000010977	0.812293	0.000201462	0.0298677
ENSOARG00000002125	1.12309	0.00020293	0.0298677	SF3B2	splicing factor 3b subunit 2 [Source:HGNC Symbol;Acc:HGNC:10769]
ENSOARG00000000023	1.11207	0.000204131	0.0298677	COX3	Cytochrome c oxidase subunit 3 [Source:UniProtKB/Swiss-Prot;Acc:O21619]
ENSOARG00000011758	1.12217	0.000204403	0.0298677	GRWD1	glutamate rich WD repeat containing 1 [Source:HGNC Symbol;Acc:HGNC:21270]
ENSOARG00000014010	1.14814	0.000205016	0.0298677	CX3CR1	C-X3-C motif chemokine receptor 1 [Source:HGNC Symbol;Acc:HGNC:2558]
ENSOARG00000011581	1.15161	0.000206349	0.0298677	C19orf68	chromosome 19 open reading frame 68 [Source:HGNC Symbol;Acc:HGNC:34495]
ENSOARG00000001161	1.1636	0.000207497	0.0298677	MMP25	matrix metallopeptidase 25 [Source:HGNC Symbol;Acc:HGNC:14246]
ENSOARG00000020601	1.09988	0.000208198	0.0298677	POLR1A	RNA polymerase I subunit A [Source:HGNC Symbol;Acc:HGNC:17264]
ENSOARG00000007908	1.22831	0.000211299	0.0298691	MMP9	matrix metallopeptidase 9 [Source:HGNC Symbol;Acc:HGNC:7176]
ENSOARG00000004938	1.10804	0.00021371	0.0298691	COG4	component of oligomeric golgi complex 4 [Source:HGNC Symbol;Acc:HGNC:18620]
ENSOARG00000018885	0.888212	0.000213904	0.0298691	METTL21A	methyltransferase like 21A [Source:HGNC Symbol;Acc:HGNC:30476]
ENSOARG00000007434	0.820936	0.000215148	0.0298691	SUV39H2	suppressor of variegation 3-9 homolog 2 [Source:HGNC Symbol;Acc:HGNC:17287]
ENSOARG00000018290	1.08476	0.000218526	0.0300954	NAT10	N-acetyltransferase 10 [Source:HGNC Symbol;Acc:HGNC:29830]
ENSOARG00000010681	1.09188	0.000226754	0.0309807	ATP6V1B2	ATPase H+ transporting V1 subunit B2 [Source:HGNC Symbol;Acc:HGNC:854]
ENSOARG00000012309	1.09889	0.000232406	0.0315029	SMG8	SMG8, nonsense mediated mRNA decay factor [Source:HGNC Symbol;Acc:HGNC:25551]
ENSOARG00000002149	1.13529	0.000239189	0.0316613	SND1	staphylococcal nuclease and tudor domain containing 1 [Source:HGNC Symbol;Acc:HGNC:30646]
ENSOARG00000001507	0.85459	0.000239952	0.0316613	SETD6	SET domain containing 6 [Source:HGNC Symbol;Acc:HGNC:26116]
ENSOARG00000013082	1.11992	0.000240434	0.0316613	PFKFB3	6-phosphofructo-2-kinase/fructose-2,6-biphosphatase 3 [Source:HGNC Symbol;Acc:HGNC:8874]
ENSOARG00000017105	1.07044	0.000240931	0.0316613	KRT14	keratin 14 [Source:HGNC Symbol;Acc:HGNC:6416]
ENSOARG00000012330	1.14322	0.00024569	0.0318543	BANP	BTG3 associated nuclear protein [Source:HGNC Symbol;Acc:HGNC:13450]
ENSOARG00000008395	0.841529	0.00025003	0.0318543	DCUN1D2	defective in cullin neddylation 1 domain containing 2 [Source:HGNC Symbol;Acc:HGNC:20328]
ENSOARG00000008776	1.1146	0.000250054	0.0318543	PRPF6	pre-mRNA processing factor 6 [Source:HGNC Symbol;Acc:HGNC:15860]
ENSOARG00000000811	1.13188	0.000250694	0.0318543	PARP1	poly(ADP-ribose) polymerase 1 [Source:HGNC Symbol;Acc:HGNC:270]
ENSOARG00000011821	1.14827	0.000252814	0.0318543
ENSOARG00000012741	1.0795	0.000253502	0.0318543	MAPKAP1	mitogen-activated protein kinase associated protein 1 [Source:HGNC Symbol;Acc:HGNC:18752]
ENSOARG00000018405	1.11778	0.000255706	0.0318984	PAM	peptidylglycine alpha-amidating monooxygenase [Source:HGNC Symbol;Acc:HGNC:8596]
ENSOARG00000020242	1.08781	0.000267594	0.0331412	SMAP2	small ArfGAP2 [Source:HGNC Symbol;Acc:HGNC:25082]
ENSOARG00000002256	1.10918	0.000272631	0.0334338	TRAP1	TNF receptor associated protein 1 [Source:HGNC Symbol;Acc:HGNC:16264]
ENSOARG00000005950	1.1033	0.000277259	0.0334338	ARAP1	ArfGAP with RhoGAP domain, ankyrin repeat and PH domain 1 [Source:HGNC Symbol;Acc:HGNC:16925]
ENSOARG00000020302	1.13445	0.000277443	0.0334338	VPS18	VPS18, CORVET/HOPS core subunit [Source:HGNC Symbol;Acc:HGNC:15972]
ENSOARG00000004800	1.13727	0.000277725	0.0334338	EEPD1	endonuclease/exonuclease/phosphatase family domain containing 1 [Source:HGNC Symbol;Acc:HGNC:22223]
ENSOARG00000007896	1.14776	0.000282919	0.0337053
ENSOARG00000013637	1.09085	0.000284021	0.0337053	FTSJ3	FtsJ homolog 3 [Source:HGNC Symbol;Acc:HGNC:17136]
ENSOARG00000007864	1.08866	0.000288612	0.0337053	LCP1	lymphocyte cytosolic protein 1 [Source:HGNC Symbol;Acc:HGNC:6528]
ENSOARG00000008130	0.846699	0.000290366	0.0337053	CCDC62	coiled-coil domain containing 62 [Source:HGNC Symbol;Acc:HGNC:30723]
ENSOARG00000005531	1.10766	0.000291983	0.0337053	USP5	ubiquitin specific peptidase 5 [Source:HGNC Symbol;Acc:HGNC:12628]
ENSOARG00000011820	0.934581	0.000294368	0.0337053	GBA2	glucosylceramidase beta 2 [Source:HGNC Symbol;Acc:HGNC:18986]
ENSOARG00000007144	1.1137	0.000295029	0.0337053	TCOF1	treacle ribosome biogenesis factor 1 [Source:HGNC Symbol;Acc:HGNC:11654]
ENSOARG00000003603	1.15774	0.000295643	0.0337053	DPYSL3	dihydropyrimidinase like 3 [Source:HGNC Symbol;Acc:HGNC:3015]
ENSOARG00000010697	0.870346	0.000297648	0.0337106	RFC3	replication factor C subunit 3 [Source:HGNC Symbol;Acc:HGNC:9971]
ENSOARG00000021049	0.855308	0.000308101	0.0346664
ENSOARG00000009704	1.12248	0.000311411	0.0348113	CHAF1A	chromatin assembly factor 1 subunit A [Source:HGNC Symbol;Acc:HGNC:1910]
ENSOARG00000012531	1.08588	0.000319082	0.0354387	HYOU1	hypoxia up-regulated 1 [Source:HGNC Symbol;Acc:HGNC:16931]
ENSOARG00000006349	1.10642	0.000321691	0.0354713	AP2B1	adaptor related protein complex 2 beta 1 subunit [Source:HGNC Symbol;Acc:HGNC:563]
ENSOARG00000005421	1.1176	0.000323496	0.0354713	NDRG1	N-myc downstream regulated 1 [Source:HGNC Symbol;Acc:HGNC:7679]
ENSOARG00000023147	0.834389	0.000325698	0.0354867
ENSOARG00000005432	0.886871	0.000331987	0.0358715
ENSOARG00000022239	0.887094	0.000335346	0.0358715	SCARNA15	Small Cajal body specific RNA 15 [Source:RFAM;Acc:RF00426]
ENSOARG00000002015	1.12165	0.000335481	0.0358715	XAB2	XPA binding protein 2 [Source:HGNC Symbol;Acc:HGNC:14089]
ENSOARG00000005208	1.12352	0.000338696	0.0359916	FLNA	filamin A [Source:HGNC Symbol;Acc:HGNC:3754]
ENSOARG00000013049	0.882911	0.000354644	0.0374552	SLC35A1	solute carrier family 35 member A1 [Source:HGNC Symbol;Acc:HGNC:11021]
ENSOARG00000009424	1.10889	0.000357704	0.037548	NOL6	nucleolar protein 6 [Source:HGNC Symbol;Acc:HGNC:19910]
ENSOARG00000003173	1.1052	0.00036259	0.0378302	EIF2B1	eukaryotic translation initiation factor 2B subunit alpha [Source:HGNC Symbol;Acc:HGNC:3257]
ENSOARG00000015196	0.856663	0.000368822	0.0382486
ENSOARG00000014510	0.874172	0.000379377	0.0391076	SLC18B1	solute carrier family 18 member B1 [Source:HGNC Symbol;Acc:HGNC:21573]
ENSOARG00000015999	0.841275	0.00038786	0.0397441	IMMP1L	inner mitochondrial membrane peptidase subunit 1 [Source:HGNC Symbol;Acc:HGNC:26317]
ENSOARG00000020063	1.20372	0.000396354	0.0403741	HIST1H1D	histone cluster 1 H1 family member d [Source:HGNC Symbol;Acc:HGNC:4717]
ENSOARG00000024453	0.854134	0.000400932	0.0405576	SNORA1	Small nucleolar RNA SNORA1 [Source:RFAM;Acc:RF00408]
ENSOARG00000002248	1.10847	0.000405467	0.0405576	TBC1D9B	TBC1 domain family member 9B [Source:HGNC Symbol;Acc:HGNC:29097]
ENSOARG00000012367	1.1306	0.000406749	0.0405576	ITGB2	integrin subunit beta 2 [Source:HGNC Symbol;Acc:HGNC:6155]
ENSOARG00000016952	1.11005	0.000407578	0.0405576	ENDOD1	endonuclease domain containing 1 [Source:HGNC Symbol;Acc:HGNC:29129]
ENSOARG00000008915	0.854309	0.000427338	0.0421371	HNRNPLL	heterogeneous nuclear ribonucleoprotein L like [Source:HGNC Symbol;Acc:HGNC:25127]
ENSOARG00000016295	1.19271	0.000428347	0.0421371	NECTIN1	nectin cell adhesion molecule 1 [Source:HGNC Symbol;Acc:HGNC:9706]
ENSOARG00000013077	0.899174	0.000431336	0.04219	RETREG1	reticulophagy regulator 1 [Source:HGNC Symbol;Acc:HGNC:25964]
ENSOARG00000008789	1.1522	0.000438836	0.0426812	PC	pyruvate carboxylase [Source:HGNC Symbol;Acc:HGNC:8636]
ENSOARG00000003821	0.858703	0.000442968	0.042841
ENSOARG00000002405	1.09306	0.000448191	0.0430037
ENSOARG00000018050	0.862323	0.000451826	0.0430037
ENSOARG00000018523	1.11974	0.000452144	0.0430037	KAT2A	lysine acetyltransferase 2A [Source:HGNC Symbol;Acc:HGNC:4201]
ENSOARG00000018097	1.1373	0.000454907	0.0430287	CTNNBL1	catenin beta like 1 [Source:HGNC Symbol;Acc:HGNC:15879]
ENSOARG00000014143	1.12535	0.000460151	0.0432869	MCM3	minichromosome maintenance complex component 3 [Source:HGNC Symbol;Acc:HGNC:6945]
ENSOARG00000011234	1.1076	0.00047902	0.044738	MFAP1	microfibril associated protein 1 [Source:HGNC Symbol;Acc:HGNC:7032]
ENSOARG00000020686	1.1193	0.000480774	0.044738	PYGL	glycogen phosphorylase, liver form [Source:RefSeq peptide;Acc:NP_001020032]
ENSOARG00000002811	0.890699	0.000486316	0.0450104	CCNL1	cyclin L1 [Source:HGNC Symbol;Acc:HGNC:20569]
ENSOARG00000008252	0.824265	0.000490639	0.0451676	TMEM60	transmembrane protein 60 [Source:HGNC Symbol;Acc:HGNC:21754]
ENSOARG00000012523	1.11217	0.000498886	0.0456825	DCTN1	dynactin subunit 1 [Source:HGNC Symbol;Acc:HGNC:2711]
ENSOARG00000025841	0.850723	0.000503134	0.0458278
ENSOARG00000005909	0.855511	0.000519901	0.0470437	AP4S1	adaptor related protein complex 4 sigma 1 subunit [Source:HGNC Symbol;Acc:HGNC:575]
ENSOARG00000000175	1.16628	0.000522052	0.0470437	SOCS3	suppressor of cytokine signaling 3 [Source:HGNC Symbol;Acc:HGNC:19391]
ENSOARG00000013405	1.09524	0.000531638	0.0470437	ABCF1	ATP binding cassette subfamily F member 1 [Source:HGNC Symbol;Acc:HGNC:70]
ENSOARG00000018484	0.82243	0.000533542	0.0470437
ENSOARG00000008771	0.90169	0.00053584	0.0470437	SRSF7	serine and arginine rich splicing factor 7 [Source:HGNC Symbol;Acc:HGNC:10789]
ENSOARG00000016753	1.11816	0.000539775	0.0470437	BCAS3	BCAS3, microtubule associated cell migration factor [Source:HGNC Symbol;Acc:HGNC:14347]
ENSOARG00000008798	1.15317	0.000540478	0.0470437	HCN2	hyperpolarization activated cyclic nucleotide gated potassium and sodium channel 2 [Source:HGNC Symbol;Acc:HGNC:4846]
ENSOARG00000019297	1.18933	0.000544529	0.0470437
ENSOARG00000021119	0.851451	0.000546533	0.0470437	JKAMP	JNK1/MAPK8-associated membrane protein [Source:HGNC Symbol;Acc:HGNC:20184]
ENSOARG00000000394	1.11879	0.000549033	0.0470437	CCDC102A	coiled-coil domain containing 102A [Source:HGNC Symbol;Acc:HGNC:28097]
ENSOARG00000001909	0.857569	0.000549156	0.0470437
ENSOARG00000014799	1.12928	0.000549276	0.0470437	RASGRF1	Ras protein specific guanine nucleotide releasing factor 1 [Source:HGNC Symbol;Acc:HGNC:9875]
ENSOARG00000022750	0.822104	0.000555242	0.0471419
ENSOARG00000010149	1.09963	0.000555899	0.0471419
ENSOARG00000006838	0.868679	0.000561225	0.0473602	CFL2	cofilin 2 [Source:HGNC Symbol;Acc:HGNC:1875]
ENSOARG00000001236	1.10551	0.000568897	0.0475495	TFIP11	tuftelin interacting protein 11 [Source:HGNC Symbol;Acc:HGNC:17165]
ENSOARG00000014023	0.908047	0.000571716	0.0475495	CCR8	C-C motif chemokine receptor 8 [Source:HGNC Symbol;Acc:HGNC:1609]
ENSOARG00000013149	1.1265	0.000571754	0.0475495	HIST2H2BE	histone cluster 2 H2B family member e [Source:HGNC Symbol;Acc:HGNC:4760]
ENSOARG00000003202	0.8653	0.000575115	0.0475991	ARV1	ARV1 homolog, fatty acid homeostasis modulator [Source:HGNC Symbol;Acc:HGNC:29561]
ENSOARG00000005482	0.871173	0.00058063	0.0478256
ENSOARG00000006670	1.13524	0.00059314	0.0484844	ACTN3	actinin alpha 3 (gene/pseudogene) [Source:HGNC Symbol;Acc:HGNC:165]
ENSOARG00000006465	1.13077	0.000597237	0.0484844
ENSOARG00000018760	1.13763	0.000597283	0.0484844	MYH9	myosin heavy chain 9 [Source:HGNC Symbol;Acc:HGNC:7579]
ENSOARG00000008150	0.871434	0.000606792	0.0484844
ENSOARG00000008882	1.14709	0.00060717	0.0484844	TNKS1BP1	tankyrase 1 binding protein 1 [Source:HGNC Symbol;Acc:HGNC:19081]
ENSOARG00000018154	1.1159	0.000607816	0.0484844	CNP	2',3'-cyclic nucleotide 3' phosphodiesterase [Source:HGNC Symbol;Acc:HGNC:2158]
ENSOARG00000001983	0.846768	0.000608977	0.0484844	WDR5B	WD repeat domain 5B [Source:HGNC Symbol;Acc:HGNC:17826]
ENSOARG00000003429	0.891132	0.000611159	0.0484844	ZFP90	ZFP90 zinc finger protein [Source:HGNC Symbol;Acc:HGNC:23329]
ENSOARG00000004845	0.834773	0.00062131	0.0489924	C18orf54	chromosome 18 open reading frame 54 [Source:HGNC Symbol;Acc:HGNC:13796]
ENSOARG00000010663	0.861967	0.000629498	0.0489924	SLC30A6	solute carrier family 30 member 6 [Source:HGNC Symbol;Acc:HGNC:19305]
ENSOARG00000004590	0.907621	0.000632016	0.0489924	DAP3	death associated protein 3 [Source:HGNC Symbol;Acc:HGNC:2673]
ENSOARG00000023942	0.87318	0.000632783	0.0489924	SNORA73	Small nucleolar RNA SNORA73 family [Source:RFAM;Acc:RF00045]
ENSOARG00000001988	1.12934	0.000634759	0.0489924	RDH13	retinol dehydrogenase 13 [Source:HGNC Symbol;Acc:HGNC:19978]
ENSOARG00000024917	0.857914	0.000635124	0.0489924	SNORA73	Small nucleolar RNA SNORA73 family [Source:RFAM;Acc:RF00045]
ENSOARG00000005803	1.09011	0.000638492	0.0489924	TMEM79	transmembrane protein 79 [Source:HGNC Symbol;Acc:HGNC:28196]
ENSOARG00000010628	0.913526	0.000642479	0.0489924	TMEM206	transmembrane protein 206 [Source:HGNC Symbol;Acc:HGNC:25593]
ENSOARG00000006541	1.09011	0.000643177	0.0489924	LONP1	lon peptidase 1, mitochondrial [Source:HGNC Symbol;Acc:HGNC:9479]
ENSOARG00000013582	0.922085	0.000648771	0.0489929	UBE2D1	ubiquitin conjugating enzyme E2 D1 [Source:HGNC Symbol;Acc:HGNC:12474]
ENSOARG00000016151	1.09016	0.000650198	0.0489929	CLUH	clustered mitochondria homolog [Source:HGNC Symbol;Acc:HGNC:29094]
ENSOARG00000011046	1.14898	0.000651721	0.0489929	NCF1	neutrophil cytosolic factor 1 [Source:HGNC Symbol;Acc:HGNC:7660]
ENSOARG00000003503	1.08473	0.000657398	0.0491823	UTP4	UTP4, small subunit processome component [Source:HGNC Symbol;Acc:HGNC:1983]
ENSOARG00000017633	0.850211	0.000664793	0.0491823	ALG13	ALG13, UDP-N-acetylglucosaminyltransferase subunit [Source:HGNC Symbol;Acc:HGNC:30881]
ENSOARG00000006405	1.08828	0.000664902	0.0491823	UBE4B	ubiquitination factor E4B [Source:HGNC Symbol;Acc:HGNC:12500]
ENSOARG00000017870	1.10776	0.000665669	0.0491823	HDLBP	high density lipoprotein binding protein [Source:HGNC Symbol;Acc:HGNC:4857]
ENSOARG00000007759	0.907422	0.000671907	0.0494311	RBM4B	RNA binding motif protein 4B [Source:HGNC Symbol;Acc:HGNC:28842]
ENSOARG00000002680	0.917195	0.000678175	0.0496289	TIAL1	TIA1 cytotoxic granule associated RNA binding protein like 1 [Source:HGNC Symbol;Acc:HGNC:11804]
ENSOARG00000003331	0.862385	0.000680742	0.0496289	LUC7L3	LUC7 like 3 pre-mRNA splicing factor [Source:HGNC Symbol;Acc:HGNC:24309]
ENSOARG00000002892	1.12018	0.000685541	0.0496289
ENSOARG00000004820	0.90812	0.000686128	0.0496289	ATP23	ATP23 metallopeptidase and ATP synthase assembly factor homolog [Source:HGNC Symbol;Acc:HGNC:29452]
ENSOARG00000010932	1.09822	0.000698732	0.0500343	ZC3H4	zinc finger CCCH-type containing 4 [Source:HGNC Symbol;Acc:HGNC:17808]
ENSOARG00000019402	0.854082	0.000699824	0.0500343	AMN1	antagonist of mitotic exit network 1 homolog [Source:HGNC Symbol;Acc:HGNC:27281]
ENSOARG00000001557	1.15088	0.000700451	0.0500343	MEFV	MEFV, pyrin innate immunity regulator [Source:HGNC Symbol;Acc:HGNC:6998]
ENSOARG00000011090	0.873723	0.000703684	0.0500576	TRDMT1	tRNA aspartic acid methyltransferase 1 [Source:HGNC Symbol;Acc:HGNC:2977]
ENSOARG00000010317	0.907447	0.000708711	0.0501421	MKKS	McKusick-Kaufman syndrome [Source:HGNC Symbol;Acc:HGNC:7108]
ENSOARG00000017709	1.09447	0.000710698	0.0501421	CAST	calpastatin [Source:HGNC Symbol;Acc:HGNC:1515]
ENSOARG00000020175	1.07202	0.000717607	0.0504113	CAP1	cyclase associated actin cytoskeleton regulatory protein 1 [Source:HGNC Symbol;Acc:HGNC:20040]
ENSOARG00000013546	1.06369	0.000720371	0.0504113	URGCP	upregulator of cell proliferation [Source:HGNC Symbol;Acc:HGNC:30890]
ENSOARG00000011477	1.10272	0.000741224	0.0514325	GEMIN4	gem nuclear organelle associated protein 4 [Source:HGNC Symbol;Acc:HGNC:15717]
ENSOARG00000013801	1.2117	0.000744389	0.0514325	MYH14	myosin heavy chain 14 [Source:HGNC Symbol;Acc:HGNC:23212]
ENSOARG00000020078	0.827436	0.000746238	0.0514325	EAF2	ELL associated factor 2 [Source:HGNC Symbol;Acc:HGNC:23115]
ENSOARG00000019108	1.13233	0.000746914	0.0514325	SARS	seryl-tRNA synthetase [Source:HGNC Symbol;Acc:HGNC:10537]
ENSOARG00000009772	1.12491	0.000761512	0.0522288	SPTAN1	spectrin alpha, non-erythrocytic 1 [Source:HGNC Symbol;Acc:HGNC:11273]
ENSOARG00000007605	0.877515	0.000774811	0.052701	FNBP4	formin binding protein 4 [Source:HGNC Symbol;Acc:HGNC:19752]
ENSOARG00000017782	0.925618	0.000776554	0.052701	MAFG	MAF bZIP transcription factor G [Source:HGNC Symbol;Acc:HGNC:6781]
ENSOARG00000002223	1.11997	0.000778198	0.052701	MYOF	myoferlin [Source:HGNC Symbol;Acc:HGNC:3656]
ENSOARG00000016340	1.11879	0.000780642	0.052701	NBAS	neuroblastoma amplified sequence [Source:HGNC Symbol;Acc:HGNC:15625]
ENSOARG00000011716	1.12003	0.000790373	0.0531379	DDB1	damage specific DNA binding protein 1 [Source:HGNC Symbol;Acc:HGNC:2717]
ENSOARG00000010306	0.90536	0.000793287	0.0531379	PPP3CC	protein phosphatase 3 catalytic subunit gamma [Source:HGNC Symbol;Acc:HGNC:9316]
ENSOARG00000022743	0.869159	0.000824494	0.0550142	SNORA25	Small nucleolar RNA SNORA25 [Source:RFAM;Acc:RF00402]
ENSOARG00000002069	1.10819	0.000833353	0.0552089	SLX4	SLX4 structure-specific endonuclease subunit [Source:HGNC Symbol;Acc:HGNC:23845]
ENSOARG00000010595	1.07742	0.000836733	0.0552089	LARS2	leucyl-tRNA synthetase 2, mitochondrial [Source:HGNC Symbol;Acc:HGNC:17095]
ENSOARG00000011533	1.0831	0.000837032	0.0552089	STT3A	STT3A, catalytic subunit of the oligosaccharyltransferase complex [Source:HGNC Symbol;Acc:HGNC:6172]
ENSOARG00000015967	0.865562	0.000856729	0.0562923	NR2C1	nuclear receptor subfamily 2 group C member 1 [Source:HGNC Symbol;Acc:HGNC:7971]
ENSOARG00000015596	1.14865	0.00086903	0.0567862	PRPF19	pre-mRNA processing factor 19 [Source:HGNC Symbol;Acc:HGNC:17896]
ENSOARG00000012718	1.08746	0.000873175	0.0567862	NFKB1	nuclear factor kappa B subunit 1 [Source:HGNC Symbol;Acc:HGNC:7794]
ENSOARG00000012345	1.09207	0.000874142	0.0567862	DDX27	DEAD-box helicase 27 [Source:HGNC Symbol;Acc:HGNC:15837]
ENSOARG00000001869	1.18198	0.000884173	0.0570403	TREM1	triggering receptor expressed on myeloid cells 1 [Source:HGNC Symbol;Acc:HGNC:17760]
ENSOARG00000017146	1.07868	0.00088468	0.0570403
ENSOARG00000000694	1.09805	0.000896023	0.0575561	SART1	SART1, U4/U6.U5 tri-snRNP-associated protein 1 [Source:HGNC Symbol;Acc:HGNC:10538]
ENSOARG00000006726	0.857891	0.000906643	0.0579316	HSPB11	heat shock protein family B (small) member 11 [Source:HGNC Symbol;Acc:HGNC:25019]
ENSOARG00000018177	1.17454	0.0009086	0.0579316	UBC	ubiquitin C [Source:HGNC Symbol;Acc:HGNC:12468]
ENSOARG00000019112	1.17924	0.000918995	0.0582249	LTB4R	leukotriene B4 receptor [Source:HGNC Symbol;Acc:HGNC:6713]
ENSOARG00000002179	0.902935	0.000919963	0.0582249	GLT8D1	glycosyltransferase 8 domain containing 1 [Source:HGNC Symbol;Acc:HGNC:24870]
ENSOARG00000005237	1.09326	0.000935973	0.0590212	SEC61A1	Sec61 translocon alpha 1 subunit [Source:HGNC Symbol;Acc:HGNC:18276]
ENSOARG00000016992	1.07911	0.000944869	0.0592385	KRT15	keratin 15 [Source:HGNC Symbol;Acc:HGNC:6421]
ENSOARG00000013326	0.855707	0.000946301	0.0592385	DNAJB4	DnaJ heat shock protein family (Hsp40) member B4 [Source:HGNC Symbol;Acc:HGNC:14886]
ENSOARG00000018445	1.11881	0.00095321	0.0594547	F13A1	coagulation factor XIII A chain [Source:HGNC Symbol;Acc:HGNC:3531]
ENSOARG00000002358	0.837004	0.000960713	0.0597064
ENSOARG00000008612	1.13983	0.000970657	0.0599075	IQCD	IQ motif containing D [Source:HGNC Symbol;Acc:HGNC:25168]
ENSOARG00000009823	0.853818	0.000971812	0.0599075	ORC4	origin recognition complex subunit 4 [Source:HGNC Symbol;Acc:HGNC:8490]
ENSOARG00000009248	0.846964	0.000977642	0.0599075	PRPF39	pre-mRNA processing factor 39 [Source:HGNC Symbol;Acc:HGNC:20314]
ENSOARG00000009468	1.11697	0.000978259	0.0599075	HDGFL2	HDGF like 2 [Source:HGNC Symbol;Acc:HGNC:14680]
ENSOARG00000018521	0.925972	0.000981348	0.0599075	ZNF789	zinc finger protein 789 [Source:HGNC Symbol;Acc:HGNC:27801]
ENSOARG00000003257	1.14776	0.000989272	0.0601778	LGALS3BP	galectin 3 binding protein [Source:HGNC Symbol;Acc:HGNC:6564]
ENSOARG00000018147	0.947778	0.00099899	0.0604028	FBXO7	F-box protein 7 [Source:HGNC Symbol;Acc:HGNC:13586]
ENSOARG00000009583	0.843114	0.000999989	0.0604028
ENSOARG00000008182	0.861732	0.00101652	0.0611866
ENSOARG00000004515	1.15112	0.00102221	0.0613095	C1R	complement C1r [Source:HGNC Symbol;Acc:HGNC:1246]
ENSOARG00000013922	1.08903	0.00103076	0.0613095	TAF3	TATA-box binding protein associated factor 3 [Source:HGNC Symbol;Acc:HGNC:17303]
ENSOARG00000008029	0.837288	0.00103093	0.0613095
ENSOARG00000020222	1.11674	0.00103281	0.0613095	ITGB5	integrin subunit beta 5 [Source:HGNC Symbol;Acc:HGNC:6160]
ENSOARG00000000176	1.13206	0.00104096	0.0613131	AATF	apoptosis antagonizing transcription factor [Source:HGNC Symbol;Acc:HGNC:19235]
ENSOARG00000006601	1.09649	0.00104442	0.0613131	ALG8	ALG8, alpha-1,3-glucosyltransferase [Source:HGNC Symbol;Acc:HGNC:23161]
ENSOARG00000000636	1.10375	0.00104509	0.0613131	DIAPH1	diaphanous related formin 1 [Source:HGNC Symbol;Acc:HGNC:2876]
ENSOARG00000003668	1.07906	0.00104711	0.0613131	EXOSC10	exosome component 10 [Source:HGNC Symbol;Acc:HGNC:9138]
ENSOARG00000004207	1.11131	0.0010563	0.0616414	MYO1F	myosin IF [Source:HGNC Symbol;Acc:HGNC:7600]
ENSOARG00000020596	1.09707	0.00107429	0.0624793	EIF4G1	eukaryotic translation initiation factor 4 gamma 1 [Source:HGNC Symbol;Acc:HGNC:3296]
ENSOARG00000012940	0.857505	0.00108094	0.0626543	CISD1	CDGSH iron sulfur domain 1 [Source:HGNC Symbol;Acc:HGNC:30880]
ENSOARG00000009492	0.925684	0.00109341	0.0631644	COQ10A	coenzyme Q10A [Source:HGNC Symbol;Acc:HGNC:26515]
ENSOARG00000015964	1.10343	0.00109767	0.0631988
ENSOARG00000008848	0.836124	0.00110233	0.0632556	FAM92A	family with sequence similarity 92 member A [Source:HGNC Symbol;Acc:HGNC:30452]
ENSOARG00000016541	0.846404	0.00111941	0.0640221	CLK1	CDC like kinase 1 [Source:HGNC Symbol;Acc:HGNC:2068]
ENSOARG00000005166	0.845254	0.00113065	0.0641988	TEX30	testis expressed 30 [Source:HGNC Symbol;Acc:HGNC:25188]
ENSOARG00000003783	1.14282	0.00113407	0.0641988
ENSOARG00000006692	0.847556	0.00113489	0.0641988	CLK4	CDC like kinase 4 [Source:HGNC Symbol;Acc:HGNC:13659]
ENSOARG00000007238	1.08854	0.00113742	0.0641988	PAK1	p21 (RAC1) activated kinase 1 [Source:HGNC Symbol;Acc:HGNC:8590]
ENSOARG00000018165	1.10213	0.00114877	0.0644223	RAB3D	RAB3D, member RAS oncogene family [Source:HGNC Symbol;Acc:HGNC:9779]
ENSOARG00000002820	1.11025	0.00115132	0.0644223	HCK	HCK proto-oncogene, Src family tyrosine kinase [Source:HGNC Symbol;Acc:HGNC:4840]
ENSOARG00000002727	1.10488	0.00115421	0.0644223	SUPT6H	SPT6 homolog, histone chaperone [Source:HGNC Symbol;Acc:HGNC:11470]
ENSOARG00000004094	1.13724	0.00115635	0.0644223	ANO10	anoctamin 10 [Source:HGNC Symbol;Acc:HGNC:25519]
ENSOARG00000013533	0.85911	0.00117245	0.0651088	CHRNB1	cholinergic receptor nicotinic beta 1 subunit [Source:HGNC Symbol;Acc:HGNC:1961]
ENSOARG00000010958	0.945308	0.00118556	0.065264	SLC25A25	solute carrier family 25 member 25 [Source:HGNC Symbol;Acc:HGNC:20663]
ENSOARG00000006297	1.08134	0.00118594	0.065264	MLLT1	MLLT1, super elongation complex subunit [Source:HGNC Symbol;Acc:HGNC:7134]
ENSOARG00000014862	1.10888	0.00118662	0.065264	OGDH	oxoglutarate dehydrogenase [Source:HGNC Symbol;Acc:HGNC:8124]
ENSOARG00000005146	0.884052	0.00119604	0.0653566	COX20	COX20, cytochrome c oxidase assembly factor [Source:HGNC Symbol;Acc:HGNC:26970]
ENSOARG00000015183	0.845482	0.0011976	0.0653566	BCLAF3	BCLAF1 and THRAP3 family member 3 [Source:HGNC Symbol;Acc:HGNC:27413]
ENSOARG00000006906	1.11206	0.00120252	0.0653566	COPS7A	COP9 signalosome subunit 7A [Source:HGNC Symbol;Acc:HGNC:16758]
ENSOARG00000000519	1.09647	0.00121106	0.0653566	PCDHGC3	protocadherin gamma subfamily C, 3 [Source:HGNC Symbol;Acc:HGNC:8716]
ENSOARG00000006375	1.08091	0.00121135	0.0653566	FKBP15	FK506 binding protein 15 [Source:HGNC Symbol;Acc:HGNC:23397]
ENSOARG00000007056	1.11002	0.00121805	0.0653566	NUP214	nucleoporin 214 [Source:HGNC Symbol;Acc:HGNC:8064]
ENSOARG00000007674	1.09597	0.00122858	0.0653566	RNF40	ring finger protein 40 [Source:HGNC Symbol;Acc:HGNC:16867]
ENSOARG00000020372	1.14833	0.00122929	0.0653566	H1F0	H1 histone family member 0 [Source:HGNC Symbol;Acc:HGNC:4714]
ENSOARG00000022487	0.836002	0.00123013	0.0653566
ENSOARG00000005566	1.08266	0.0012311	0.0653566	DLX3	distal-less homeobox 3 [Source:HGNC Symbol;Acc:HGNC:2916]
ENSOARG00000021153	1.08178	0.00123599	0.0653566	PLEKHG3	pleckstrin homology and RhoGEF domain containing G3 [Source:HGNC Symbol;Acc:HGNC:20364]
ENSOARG00000006957	1.11496	0.00124033	0.0653566	PSAP	prosaposin [Source:HGNC Symbol;Acc:HGNC:9498]
ENSOARG00000008799	0.915792	0.00124386	0.0653566	ZNF576	zinc finger protein 576 [Source:HGNC Symbol;Acc:HGNC:28357]
ENSOARG00000006423	1.10066	0.00124454	0.0653566	ITGAL	integrin alpha-L precursor [Source:RefSeq peptide;Acc:NP_001030296]
ENSOARG00000008027	1.07909	0.00124626	0.0653566	MYC	MYC proto-oncogene, bHLH transcription factor [Source:HGNC Symbol;Acc:HGNC:7553]
ENSOARG00000005286	1.11419	0.00125561	0.0653566	AARS	alanyl-tRNA synthetase [Source:HGNC Symbol;Acc:HGNC:20]
ENSOARG00000009770	1.11071	0.0012576	0.0653566	DPYSL2	dihydropyrimidinase like 2 [Source:HGNC Symbol;Acc:HGNC:3014]
ENSOARG00000013073	1.11179	0.00125976	0.0653566	RIN3	Ras and Rab interactor 3 [Source:HGNC Symbol;Acc:HGNC:18751]
ENSOARG00000008974	1.11584	0.00126098	0.0653566	ADAM11	ADAM metallopeptidase domain 11 [Source:HGNC Symbol;Acc:HGNC:189]
ENSOARG00000008104	0.852407	0.0012657	0.0653566	ESD	esterase D [Source:HGNC Symbol;Acc:HGNC:3465]
ENSOARG00000015698	1.08436	0.00126803	0.0653566	MNT	MAX network transcriptional repressor [Source:HGNC Symbol;Acc:HGNC:7188]
ENSOARG00000014824	1.11618	0.0012921	0.0662081	MVK	mevalonate kinase [Source:HGNC Symbol;Acc:HGNC:7530]
ENSOARG00000017649	0.867713	0.00129224	0.0662081	CCNG2	cyclin G2 [Source:HGNC Symbol;Acc:HGNC:1593]
ENSOARG00000020266	1.08387	0.00130351	0.0662104	TTF2	transcription termination factor 2 [Source:HGNC Symbol;Acc:HGNC:12398]
ENSOARG00000026925	1.13869	0.00130655	0.0662104
ENSOARG00000008719	1.09131	0.00130907	0.0662104	NDE1	nudE neurodevelopment protein 1 [Source:HGNC Symbol;Acc:HGNC:17619]
ENSOARG00000015251	1.09708	0.00130942	0.0662104	TMEM184B	transmembrane protein 184B [Source:HGNC Symbol;Acc:HGNC:1310]
ENSOARG00000017081	1.06795	0.00131152	0.0662104	KRT84	keratin 84 [Source:HGNC Symbol;Acc:HGNC:6461]
ENSOARG00000016010	0.936368	0.0013263	0.0666337
ENSOARG00000001695	1.09542	0.00132764	0.0666337	NCF2	neutrophil cytosolic factor 2 [Source:HGNC Symbol;Acc:HGNC:7661]
ENSOARG00000015056	1.10092	0.00134105	0.0671111	APP	amyloid beta precursor protein [Source:HGNC Symbol;Acc:HGNC:620]
ENSOARG00000001822	1.06957	0.00134942	0.0672288	SFXN2	sideroflexin 2 [Source:HGNC Symbol;Acc:HGNC:16086]
ENSOARG00000009016	1.09992	0.00135122	0.0672288	XPNPEP1	X-prolyl aminopeptidase 1 [Source:HGNC Symbol;Acc:HGNC:12822]
ENSOARG00000018693	1.11251	0.00135698	0.0673211	CSRP1	cysteine and glycine rich protein 1 [Source:HGNC Symbol;Acc:HGNC:2469]
ENSOARG00000011486	1.1041	0.00136216	0.0673839
ENSOARG00000013941	1.06896	0.00136827	0.067463	GATA3	GATA binding protein 3 [Source:HGNC Symbol;Acc:HGNC:4172]
ENSOARG00000007888	1.14679	0.0013716	0.067463	PKP3	plakophilin 3 [Source:HGNC Symbol;Acc:HGNC:9025]
ENSOARG00000002647	1.11759	0.0013825	0.0677235	MAP4	microtubule associated protein 4 [Source:HGNC Symbol;Acc:HGNC:6862]
ENSOARG00000012765	0.870182	0.00138476	0.0677235
ENSOARG00000020969	0.892817	0.00139857	0.0682051
ENSOARG00000017974	0.84732	0.00140761	0.068452	LSM8	LSM8 homolog, U6 small nuclear RNA associated [Source:HGNC Symbol;Acc:HGNC:20471]
ENSOARG00000026084	0.833905	0.00141345	0.0685425
ENSOARG00000021342	0.84263	0.00145394	0.0703076	SNORA66	Small nucleolar RNA SNORA66 [Source:RFAM;Acc:RF00155]
ENSOARG00000011235	1.11087	0.00147573	0.0711616
ENSOARG00000012065	0.882059	0.00149371	0.0718274	TCFL5	transcription factor like 5 [Source:HGNC Symbol;Acc:HGNC:11646]
ENSOARG00000012678	0.845745	0.00151465	0.0726313
ENSOARG00000000728	0.904169	0.0015284	0.0730411	RAB12	RAB12, member RAS oncogene family [Source:HGNC Symbol;Acc:HGNC:31332]
ENSOARG00000008237	0.888663	0.00153168	0.0730411	VAMP1	vesicle associated membrane protein 1 [Source:HGNC Symbol;Acc:HGNC:12642]
ENSOARG00000014239	1.0792	0.00154382	0.0733198	NFATC2	nuclear factor of activated T-cells 2 [Source:HGNC Symbol;Acc:HGNC:7776]
ENSOARG00000015676	1.10673	0.00154604	0.0733198	PDIA6	protein disulfide isomerase family A member 6 [Source:HGNC Symbol;Acc:HGNC:30168]
ENSOARG00000003658	1.1091	0.00156881	0.0740009	ABCF2	ATP binding cassette subfamily F member 2 [Source:HGNC Symbol;Acc:HGNC:71]
ENSOARG00000016347	1.08411	0.00157328	0.0740009	RAP1GDS1	Rap1 GTPase-GDP dissociation stimulator 1 [Source:HGNC Symbol;Acc:HGNC:9859]
ENSOARG00000008796	0.862735	0.0015733	0.0740009	MIP	major intrinsic protein of lens fiber [Source:HGNC Symbol;Acc:HGNC:7103]
ENSOARG00000000737	0.892437	0.00160101	0.0750992	CCDC138	coiled-coil domain containing 138 [Source:HGNC Symbol;Acc:HGNC:26531]
ENSOARG00000011928	0.852211	0.00160736	0.075192	STEAP2	STEAP2 metalloreductase [Source:HGNC Symbol;Acc:HGNC:17885]
ENSOARG00000004684	0.891884	0.00161943	0.0752152	RNF13	ring finger protein 13 [Source:HGNC Symbol;Acc:HGNC:10057]
ENSOARG00000004487	1.06683	0.00162356	0.0752152	YWHAB	tyrosine 3-monooxygenase/tryptophan 5-monooxygenase activation protein beta [Source:HGNC Symbol;Acc:HGNC:12849]
ENSOARG00000006905	0.894579	0.00162748	0.0752152	WBP4	WW domain binding protein 4 [Source:HGNC Symbol;Acc:HGNC:12739]
ENSOARG00000013683	1.06764	0.00162978	0.0752152	LMNB2	lamin B2 [Source:HGNC Symbol;Acc:HGNC:6638]
ENSOARG00000023880	0.850007	0.0016305	0.0752152	SNORA32	Small nucleolar RNA SNORA32 [Source:RFAM;Acc:RF00421]
ENSOARG00000005408	0.842666	0.00163747	0.0752152	ZNF570	zinc finger protein 570 [Source:HGNC Symbol;Acc:HGNC:26416]
ENSOARG00000013025	1.08865	0.00163877	0.0752152	SLC43A2	solute carrier family 43 member 2 [Source:HGNC Symbol;Acc:HGNC:23087]
ENSOARG00000005371	1.06938	0.00164281	0.0752152	ST3GAL1	ST3 beta-galactoside alpha-2,3-sialyltransferase 1 [Source:HGNC Symbol;Acc:HGNC:10862]
ENSOARG00000006809	0.913523	0.00165196	0.0754335
ENSOARG00000010712	1.12293	0.00167156	0.0760293	KLHL25	kelch like family member 25 [Source:HGNC Symbol;Acc:HGNC:25732]
ENSOARG00000003434	0.897186	0.00167384	0.0760293	TARBP1	TAR (HIV-1) RNA binding protein 1 [Source:HGNC Symbol;Acc:HGNC:11568]
ENSOARG00000020086	0.838617	0.00168565	0.0762112
ENSOARG00000010988	1.07259	0.00169224	0.0762112	PIAS4	protein inhibitor of activated STAT 4 [Source:HGNC Symbol;Acc:HGNC:17002]
ENSOARG00000002146	0.848898	0.00169487	0.0762112	C11orf54	chromosome 11 open reading frame 54 [Source:HGNC Symbol;Acc:HGNC:30204]
ENSOARG00000017502	0.862615	0.00169632	0.0762112
ENSOARG00000017503	0.879593	0.00169998	0.0762112	PPP1CC	protein phosphatase 1 catalytic subunit gamma [Source:HGNC Symbol;Acc:HGNC:9283]
ENSOARG00000005879	1.09983	0.00172248	0.0768905	DDX31	DEAD-box helicase 31 [Source:HGNC Symbol;Acc:HGNC:16715]
ENSOARG00000023505	0.84006	0.00172948	0.0768905
ENSOARG00000005512	1.11685	0.00172953	0.0768905
ENSOARG00000019372	1.08289	0.00173883	0.0768905	VDR	vitamin D receptor [Source:HGNC Symbol;Acc:HGNC:12679]
ENSOARG00000005437	0.853952	0.00174109	0.0768905
ENSOARG00000021107	1.16117	0.00174634	0.0768905	C14orf37	chromosome 14 open reading frame 37 [Source:HGNC Symbol;Acc:HGNC:19846]
ENSOARG00000007001	0.916525	0.00174639	0.0768905
ENSOARG00000001499	1.09294	0.00176654	0.0774524	COQ8A	coenzyme Q8A [Source:HGNC Symbol;Acc:HGNC:16812]
ENSOARG00000003730	1.08539	0.00176816	0.0774524	STK10	serine/threonine kinase 10 [Source:HGNC Symbol;Acc:HGNC:11388]
ENSOARG00000008817	1.13983	0.00177959	0.0774769	HSPA1A	heat shock 70 kDa protein 1A/1B [Source:RefSeq peptide;Acc:NP_001254803]
ENSOARG00000020881	1.16757	0.00178117	0.0774769	HPCA	hippocalcin [Source:HGNC Symbol;Acc:HGNC:5144]
ENSOARG00000003994	1.07996	0.00178222	0.0774769	CTSC	cathepsin C [Source:HGNC Symbol;Acc:HGNC:2528]
ENSOARG00000007939	1.11046	0.0017965	0.0777857	WDR1	WD repeat domain 1 [Source:HGNC Symbol;Acc:HGNC:12754]
ENSOARG00000004877	0.838233	0.00179836	0.0777857	RPL37	ribosomal protein L37 [Source:HGNC Symbol;Acc:HGNC:10347]
ENSOARG00000000080	1.12729	0.00181806	0.0782034	CEP131	centrosomal protein 131 [Source:HGNC Symbol;Acc:HGNC:29511]
ENSOARG00000004573	1.10931	0.00182048	0.0782034	VAC14	Vac14, PIKFYVE complex component [Source:HGNC Symbol;Acc:HGNC:25507]
ENSOARG00000011864	1.12033	0.00182164	0.0782034	PFKL	phosphofructokinase, liver type [Source:HGNC Symbol;Acc:HGNC:8876]
ENSOARG00000012098	0.917402	0.00183777	0.0785264	CCDC84	coiled-coil domain containing 84 [Source:HGNC Symbol;Acc:HGNC:30460]
ENSOARG00000015049	1.1189	0.00183829	0.0785264	PPP2R1A	protein phosphatase 2 scaffold subunit Aalpha [Source:HGNC Symbol;Acc:HGNC:9302]
ENSOARG00000012395	0.884922	0.00184806	0.078687	ATAT1	alpha tubulin acetyltransferase 1 [Source:HGNC Symbol;Acc:HGNC:21186]
ENSOARG00000014292	1.14367	0.00185758	0.078687	ALDH3B1	aldehyde dehydrogenase 3 family member B1 [Source:HGNC Symbol;Acc:HGNC:410]
ENSOARG00000015903	0.909745	0.00186029	0.078687	CEP72	centrosomal protein 72 [Source:HGNC Symbol;Acc:HGNC:25547]
ENSOARG00000022887	0.905309	0.00186033	0.078687	SCARNA13	Small Cajal body specific RNA 13 [Source:RFAM;Acc:RF00231]
ENSOARG00000016313	0.85642	0.00186858	0.0788422	ORMDL1	ORMDL sphingolipid biosynthesis regulator 1 [Source:HGNC Symbol;Acc:HGNC:16036]
ENSOARG00000005419	1.07162	0.00188857	0.079491	TTC7A	tetratricopeptide repeat domain 7A [Source:HGNC Symbol;Acc:HGNC:19750]
ENSOARG00000006305	0.900217	0.00189416	0.0795316
ENSOARG00000008146	1.08571	0.0019025	0.0796876	NSDHL	NAD(P) dependent steroid dehydrogenase-like [Source:HGNC Symbol;Acc:HGNC:13398]
ENSOARG00000019091	1.14231	0.00190971	0.0797951	ST7	suppression of tumorigenicity 7 [Source:HGNC Symbol;Acc:HGNC:11351]
ENSOARG00000014198	1.18715	0.00191672	0.0798944	GCAT	glycine C-acetyltransferase [Source:HGNC Symbol;Acc:HGNC:4188]
ENSOARG00000000571	0.924374	0.00193548	0.0804813	RHOH	ras homolog family member H [Source:HGNC Symbol;Acc:HGNC:686]
ENSOARG00000009811	0.890695	0.00194395	0.0806389	SUGP2	SURP and G-patch domain containing 2 [Source:HGNC Symbol;Acc:HGNC:18641]
ENSOARG00000021150	1.11179	0.00196099	0.0809798	MTHFD1	methylenetetrahydrofolate dehydrogenase, cyclohydrolase and formyltetrahydrofolate synthetase 1 [Source:HGNC Symbol;Acc:HGNC:7432]
ENSOARG00000018331	0.893697	0.00196158	0.0809798	ICOS	inducible T-cell costimulator [Source:HGNC Symbol;Acc:HGNC:5351]
ENSOARG00000007502	1.12853	0.00198251	0.0816481	NFKBIA	NF-kappa-B inhibitor alpha [Source:RefSeq peptide;Acc:NP_001159656]
ENSOARG00000006794	0.853503	0.00199247	0.0818626	ZNF354A	zinc finger protein 354A [Source:HGNC Symbol;Acc:HGNC:11628]
ENSOARG00000010453	0.899808	0.00200452	0.0819768	TPST1	tyrosylprotein sulfotransferase 1 [Source:HGNC Symbol;Acc:HGNC:12020]
ENSOARG00000005495	0.852533	0.00200478	0.0819768	UQCRB	ubiquinol-cytochrome c reductase binding protein [Source:HGNC Symbol;Acc:HGNC:12582]
ENSOARG00000006849	1.12649	0.00201109	0.0820402	SF3A1	splicing factor 3a subunit 1 [Source:HGNC Symbol;Acc:HGNC:10765]
ENSOARG00000005660	0.918911	0.00201904	0.0821695
ENSOARG00000018399	1.0813	0.00202688	0.0821703	TTI1	TELO2 interacting protein 1 [Source:HGNC Symbol;Acc:HGNC:29029]
ENSOARG00000007853	0.862403	0.00202899	0.0821703	BRMS1L	breast cancer metastasis-suppressor 1 like [Source:HGNC Symbol;Acc:HGNC:20512]
ENSOARG00000004008	0.856997	0.00204091	0.0821703	OMG	oligodendrocyte myelin glycoprotein [Source:HGNC Symbol;Acc:HGNC:8135]
ENSOARG00000019650	0.858756	0.00204136	0.0821703	PHOSPHO2	phosphatase, orphan 2 [Source:HGNC Symbol;Acc:HGNC:28316]
ENSOARG00000020396	1.09735	0.00204292	0.0821703	XXYLT1	xyloside xylosyltransferase 1 [Source:HGNC Symbol;Acc:HGNC:26639]
ENSOARG00000020613	0.918499	0.00206208	0.0826595	KLHDC2	kelch domain containing 2 [Source:HGNC Symbol;Acc:HGNC:20231]
ENSOARG00000019700	0.904903	0.00206469	0.0826595	B4GALT4	beta-1,4-galactosyltransferase 4 [Source:HGNC Symbol;Acc:HGNC:927]
ENSOARG00000013652	0.892608	0.00207119	0.082693	VAMP4	vesicle associated membrane protein 4 [Source:HGNC Symbol;Acc:HGNC:12645]
ENSOARG00000002547	1.08742	0.00207666	0.082693	RBM28	RNA binding motif protein 28 [Source:HGNC Symbol;Acc:HGNC:21863]
ENSOARG00000016798	0.872815	0.00207994	0.082693	SAT1	spermidine/spermine N1-acetyltransferase 1 [Source:HGNC Symbol;Acc:HGNC:10540]
ENSOARG00000016635	0.870481	0.00211595	0.0830299	PPIL3	peptidylprolyl isomerase like 3 [Source:HGNC Symbol;Acc:HGNC:9262]
ENSOARG00000020692	0.878576	0.00211792	0.0830299	MRPL47	mitochondrial ribosomal protein L47 [Source:HGNC Symbol;Acc:HGNC:16652]
ENSOARG00000004993	0.885534	0.00211908	0.0830299	B3GALT2	beta-1,3-galactosyltransferase 2 [Source:HGNC Symbol;Acc:HGNC:917]
ENSOARG00000007527	1.08511	0.00212094	0.0830299	RAD51D	RAD51 paralog D [Source:HGNC Symbol;Acc:HGNC:9823]
ENSOARG00000004708	0.8534	0.00212159	0.0830299	REEP3	receptor accessory protein 3 [Source:HGNC Symbol;Acc:HGNC:23711]
ENSOARG00000013607	1.12875	0.00212176	0.0830299	MICAL3	microtubule associated monooxygenase, calponin and LIM domain containing 3 [Source:HGNC Symbol;Acc:HGNC:24694]
ENSOARG00000007007	1.1037	0.00212217	0.0830299	KCTD1	potassium channel tetramerization domain containing 1 [Source:HGNC Symbol;Acc:HGNC:18249]
ENSOARG00000004022	1.11349	0.00212979	0.0831389	TRAPPC9	trafficking protein particle complex 9 [Source:HGNC Symbol;Acc:HGNC:30832]
ENSOARG00000004948	0.873576	0.00217031	0.084529	BTF3L4	basic transcription factor 3 like 4 [Source:HGNC Symbol;Acc:HGNC:30547]
ENSOARG00000003479	1.09218	0.00218388	0.0848655	TANGO6	transport and golgi organization 6 homolog [Source:HGNC Symbol;Acc:HGNC:25749]
ENSOARG00000017407	1.1045	0.00219701	0.0849179	HPS6	HPS6, biogenesis of lysosomal organelles complex 2 subunit 3 [Source:HGNC Symbol;Acc:HGNC:18817]
ENSOARG00000003191	0.903631	0.0021989	0.0849179	TTC13	tetratricopeptide repeat domain 13 [Source:HGNC Symbol;Acc:HGNC:26204]
ENSOARG00000007112	0.901737	0.00220002	0.0849179	VMO1	vitelline membrane outer layer 1 homolog [Source:HGNC Symbol;Acc:HGNC:30387]
ENSOARG00000015648	0.886328	0.002212	0.0851891	POC1B	POC1 centriolar protein B [Source:HGNC Symbol;Acc:HGNC:30836]
ENSOARG00000016048	0.894319	0.0022172	0.085199	C11orf57	chromosome 11 open reading frame 57 [Source:HGNC Symbol;Acc:HGNC:25569]
ENSOARG00000005397	0.844464	0.00222342	0.0852475
ENSOARG00000017237	1.15152	0.00223748	0.0852917	PRDM16	PR/SET domain 16 [Source:HGNC Symbol;Acc:HGNC:14000]
ENSOARG00000017733	0.842839	0.00223899	0.0852917	CCDC7	coiled-coil domain containing 7 [Source:HGNC Symbol;Acc:HGNC:26533]
ENSOARG00000017933	0.852171	0.00223943	0.0852917	CAGE1	cancer antigen 1 [Source:HGNC Symbol;Acc:HGNC:21622]
ENSOARG00000008827	1.0815	0.00226311	0.0858505	NCSTN	nicastrin [Source:HGNC Symbol;Acc:HGNC:17091]
ENSOARG00000005058	0.852338	0.00227103	0.0858505
ENSOARG00000020991	0.882954	0.00227298	0.0858505	GABPB1	GA binding protein transcription factor beta subunit 1 [Source:HGNC Symbol;Acc:HGNC:4074]
ENSOARG00000003065	1.10416	0.00227405	0.0858505	MTHFD1L	methylenetetrahydrofolate dehydrogenase (NADP+ dependent) 1 like [Source:HGNC Symbol;Acc:HGNC:21055]
ENSOARG00000008466	0.875998	0.00232449	0.0875627	GEMIN2	gem nuclear organelle associated protein 2 [Source:HGNC Symbol;Acc:HGNC:10884]
ENSOARG00000003568	0.921527	0.0023437	0.0880933	AKAP8	A-kinase anchoring protein 8 [Source:HGNC Symbol;Acc:HGNC:378]
ENSOARG00000019003	0.908375	0.00236201	0.0885884
ENSOARG00000009256	0.841114	0.00237802	0.088631	CD3G	CD3g molecule [Source:HGNC Symbol;Acc:HGNC:1675]
ENSOARG00000003723	1.08297	0.00238271	0.088631	DHX38	DEAH-box helicase 38 [Source:HGNC Symbol;Acc:HGNC:17211]
ENSOARG00000015931	0.859455	0.00238861	0.088631	CCNH	cyclin H [Source:HGNC Symbol;Acc:HGNC:1594]
ENSOARG00000002159	1.06538	0.00239495	0.088631	LRRC15	leucine rich repeat containing 15 [Source:HGNC Symbol;Acc:HGNC:20818]
ENSOARG00000009715	1.07227	0.00239529	0.088631	TGM7	transglutaminase 7 [Source:HGNC Symbol;Acc:HGNC:30790]
ENSOARG00000015597	1.10376	0.00239813	0.088631	AAR2	AAR2 splicing factor homolog [Source:HGNC Symbol;Acc:HGNC:15886]
ENSOARG00000011616	1.07001	0.00240287	0.088631
ENSOARG00000024494	0.843537	0.00240434	0.088631	MALAT1	Metastasis associated lung adenocarcinoma transcript 1 [Source:RFAM;Acc:RF01871]
ENSOARG00000004419	0.884132	0.00242247	0.0891087	TCAIM	T-cell activation inhibitor, mitochondrial [Source:HGNC Symbol;Acc:HGNC:25241]
ENSOARG00000019899	0.860027	0.00243855	0.0892392	FBXO48	F-box protein 48 [Source:HGNC Symbol;Acc:HGNC:33857]
ENSOARG00000016550	1.06717	0.00244495	0.0892392	MLH1	mutL homolog 1 [Source:HGNC Symbol;Acc:HGNC:7127]
ENSOARG00000005227	1.08918	0.00244735	0.0892392	ZFAT	zinc finger and AT-hook domain containing [Source:HGNC Symbol;Acc:HGNC:19899]
ENSOARG00000018395	1.08786	0.00245144	0.0892392	IK	IK cytokine, down-regulator of HLA II [Source:HGNC Symbol;Acc:HGNC:5958]
ENSOARG00000002736	0.903734	0.00245194	0.0892392	GINM1	glycoprotein integral membrane 1 [Source:HGNC Symbol;Acc:HGNC:21074]
ENSOARG00000004941	0.882288	0.00246575	0.0895525	PBLD	phenazine biosynthesis like protein domain containing [Source:HGNC Symbol;Acc:HGNC:23301]
ENSOARG00000019547	0.845339	0.00247683	0.0897657	SPDYA	speedy/RINGO cell cycle regulator family member A [Source:HGNC Symbol;Acc:HGNC:30613]
ENSOARG00000018102	0.916798	0.00248922	0.090025	RACGAP1	Rac GTPase activating protein 1 [Source:HGNC Symbol;Acc:HGNC:9804]
ENSOARG00000014697	0.857498	0.00249553	0.0900639	GPR160	G protein-coupled receptor 160 [Source:HGNC Symbol;Acc:HGNC:23693]
ENSOARG00000003303	0.884532	0.00252831	0.0904484	STX12	syntaxin 12 [Source:HGNC Symbol;Acc:HGNC:11430]
ENSOARG00000003938	1.11783	0.00252902	0.0904484
ENSOARG00000008751	0.86536	0.00254073	0.0904484	GEMIN6	gem nuclear organelle associated protein 6 [Source:HGNC Symbol;Acc:HGNC:20044]
ENSOARG00000006649	0.86238	0.00254363	0.0904484	DNAJC25	DnaJ heat shock protein family (Hsp40) member C25 [Source:HGNC Symbol;Acc:HGNC:34187]
ENSOARG00000010010	1.09626	0.0025519	0.0904484	MFHAS1	malignant fibrous histiocytoma amplified sequence 1 [Source:HGNC Symbol;Acc:HGNC:16982]
ENSOARG00000005508	0.887225	0.00255742	0.0904484
ENSOARG00000007840	1.09821	0.00256035	0.0904484	BHLHE40	basic helix-loop-helix family member e40 [Source:HGNC Symbol;Acc:HGNC:1046]
ENSOARG00000016330	0.888151	0.00256148	0.0904484	DSCC1	DNA replication and sister chromatid cohesion 1 [Source:HGNC Symbol;Acc:HGNC:24453]
ENSOARG00000019950	1.09403	0.00256305	0.0904484	SF3A3	splicing factor 3a subunit 3 [Source:HGNC Symbol;Acc:HGNC:10767]
ENSOARG00000003751	1.08795	0.00256984	0.0904484	COPG1	coatomer protein complex subunit gamma 1 [Source:HGNC Symbol;Acc:HGNC:2236]
ENSOARG00000022838	0.866046	0.00257253	0.0904484	SNORA40	Small nucleolar RNA SNORA40 [Source:RFAM;Acc:RF00561]
ENSOARG00000013726	1.05608	0.0025778	0.0904484	AGK	acylglycerol kinase [Source:HGNC Symbol;Acc:HGNC:21869]
ENSOARG00000009069	0.895165	0.00257884	0.0904484	ATL2	atlastin GTPase 2 [Source:HGNC Symbol;Acc:HGNC:24047]
ENSOARG00000003791	1.09171	0.00257974	0.0904484	C12orf66	chromosome 12 open reading frame 66 [Source:HGNC Symbol;Acc:HGNC:26517]
ENSOARG00000004365	1.0807	0.00258973	0.0904711	GPATCH1	G-patch domain containing 1 [Source:HGNC Symbol;Acc:HGNC:24658]
ENSOARG00000005826	1.08984	0.00259303	0.0904711	ADAP1	ArfGAP with dual PH domains 1 [Source:HGNC Symbol;Acc:HGNC:16486]
ENSOARG00000015198	0.86194	0.00259615	0.0904711	C16orf52	chromosome 16 open reading frame 52 [Source:HGNC Symbol;Acc:HGNC:27087]
ENSOARG00000001861	0.869908	0.00261385	0.0909039	CEP76	centrosomal protein 76 [Source:HGNC Symbol;Acc:HGNC:25727]
ENSOARG00000010460	0.928427	0.00262238	0.0910167	KCTD7	potassium channel tetramerization domain containing 7 [Source:HGNC Symbol;Acc:HGNC:21957]
ENSOARG00000012727	0.904589	0.00262807	0.0910307
ENSOARG00000015475	0.87463	0.00265042	0.0916204	ATG10	autophagy related 10 [Source:HGNC Symbol;Acc:HGNC:20315]
ENSOARG00000012582	0.868065	0.00265923	0.0917408
ENSOARG00000011996	0.901992	0.00266699	0.0917606	ASB11	ankyrin repeat and SOCS box containing 11 [Source:HGNC Symbol;Acc:HGNC:17186]
ENSOARG00000010195	1.10253	0.00267047	0.0917606	GEMIN5	gem nuclear organelle associated protein 5 [Source:HGNC Symbol;Acc:HGNC:20043]
ENSOARG00000000912	1.10855	0.00269059	0.0921617
ENSOARG00000005997	0.885996	0.00269285	0.0921617	TDP2	tyrosyl-DNA phosphodiesterase 2 [Source:HGNC Symbol;Acc:HGNC:17768]
ENSOARG00000019156	0.848086	0.00270383	0.0923482	ZBTB26	zinc finger and BTB domain containing 26 [Source:HGNC Symbol;Acc:HGNC:23383]
ENSOARG00000004217	1.11235	0.00270902	0.0923482	CKAP5	cytoskeleton associated protein 5 [Source:HGNC Symbol;Acc:HGNC:28959]
ENSOARG00000011026	1.10758	0.00274337	0.0933343	PDSS2	decaprenyl diphosphate synthase subunit 2 [Source:HGNC Symbol;Acc:HGNC:23041]
ENSOARG00000011029	0.890391	0.00275706	0.0935742	N4BP2L1	NEDD4 binding protein 2 like 1 [Source:HGNC Symbol;Acc:HGNC:25037]
ENSOARG00000018172	1.1614	0.00276129	0.0935742	TMEM205	transmembrane protein 205 [Source:HGNC Symbol;Acc:HGNC:29631]
ENSOARG00000000572	0.851033	0.00277566	0.0938761	CYSLTR1	cysteinyl leukotriene receptor 1 [Source:HGNC Symbol;Acc:HGNC:17451]
ENSOARG00000025668	0.845625	0.00279024	0.0940704
ENSOARG00000016244	1.10534	0.00279872	0.0940704	NCKIPSD	NCK interacting protein with SH3 domain [Source:HGNC Symbol;Acc:HGNC:15486]
ENSOARG00000002695	1.1418	0.00281238	0.0940704	PTP4A3	protein tyrosine phosphatase type IVA, member 3 [Source:HGNC Symbol;Acc:HGNC:9636]
ENSOARG00000016566	1.13814	0.00282145	0.0940704
ENSOARG00000001633	0.845505	0.00282412	0.0940704
ENSOARG00000005068	0.908304	0.00283845	0.0940704	C6orf120	chromosome 6 open reading frame 120 [Source:HGNC Symbol;Acc:HGNC:21247]
ENSOARG00000009768	0.883612	0.00284118	0.0940704	CCDC181	coiled-coil domain containing 181 [Source:HGNC Symbol;Acc:HGNC:28051]
ENSOARG00000015167	0.845464	0.00284793	0.0940704	BCL2A1	BCL2 related protein A1 [Source:HGNC Symbol;Acc:HGNC:991]
ENSOARG00000020182	0.883794	0.00285558	0.0940704	SEC22A	SEC22 homolog A, vesicle trafficking protein [Source:HGNC Symbol;Acc:HGNC:20260]
ENSOARG00000013995	0.866805	0.00285744	0.0940704	EPM2AIP1	EPM2A interacting protein 1 [Source:HGNC Symbol;Acc:HGNC:19735]
ENSOARG00000008687	1.08944	0.00285989	0.0940704	ZNF341	zinc finger protein 341 [Source:HGNC Symbol;Acc:HGNC:15992]
ENSOARG00000006358	1.12962	0.00286157	0.0940704	CSF1R	colony stimulating factor 1 receptor [Source:HGNC Symbol;Acc:HGNC:2433]
ENSOARG00000020381	0.906978	0.00286924	0.0940704	WARS2	tryptophanyl tRNA synthetase 2, mitochondrial [Source:HGNC Symbol;Acc:HGNC:12730]
ENSOARG00000018408	1.08612	0.00287225	0.0940704	NPLOC4	NPL4 homolog, ubiquitin recognition factor [Source:HGNC Symbol;Acc:HGNC:18261]
ENSOARG00000020386	1.06539	0.00287235	0.0940704	APOD	apolipoprotein D [Source:HGNC Symbol;Acc:HGNC:612]
ENSOARG00000016982	1.07177	0.00287304	0.0940704	ILF3	interleukin enhancer binding factor 3 [Source:HGNC Symbol;Acc:HGNC:6038]
ENSOARG00000005496	0.869474	0.0028743	0.0940704
ENSOARG00000023159	0.845132	0.00288449	0.0942247	snoU2_19	Small nucleolar RNA U2-19 [Source:RFAM;Acc:RF00494]
ENSOARG00000002401	1.06962	0.00289431	0.0942581	UBIAD1	UbiA prenyltransferase domain containing 1 [Source:HGNC Symbol;Acc:HGNC:30791]
ENSOARG00000013479	0.932372	0.0028975	0.0942581	CDK16	cyclin dependent kinase 16 [Source:HGNC Symbol;Acc:HGNC:8749]
ENSOARG00000008862	1.15481	0.00290193	0.0942581
ENSOARG00000003493	1.08186	0.00292292	0.0947609	CHTF8	chromosome transmission fidelity factor 8 [Source:HGNC Symbol;Acc:HGNC:24353]
ENSOARG00000018246	0.854253	0.00293305	0.0949108	PHF5A	PHD finger protein 5A [Source:HGNC Symbol;Acc:HGNC:18000]
ENSOARG00000014725	1.09914	0.00294418	0.0949905	APLP2	amyloid beta precursor like protein 2 [Source:HGNC Symbol;Acc:HGNC:598]
ENSOARG00000012132	0.868522	0.0029474	0.0949905	UBE2D3	ubiquitin conjugating enzyme E2 D3 [Source:HGNC Symbol;Acc:HGNC:12476]
ENSOARG00000026032	0.86738	0.00295313	0.0949905
ENSOARG00000003220	1.08455	0.00295759	0.0949905	EDC4	enhancer of mRNA decapping 4 [Source:HGNC Symbol;Acc:HGNC:17157]
ENSOARG00000009343	1.09725	0.00296622	0.0950069	HSP90AB1	heat shock protein 90 alpha family class B member 1 [Source:HGNC Symbol;Acc:HGNC:5258]
ENSOARG00000020517	0.866104	0.0029752	0.0950069
ENSOARG00000006329	0.900732	0.00297906	0.0950069	RP9	retinitis pigmentosa 9 (autosomal dominant) [Source:HGNC Symbol;Acc:HGNC:10288]
ENSOARG00000003037	1.09731	0.00298017	0.0950069	FARP1	FERM, ARH/RhoGEF and pleckstrin domain protein 1 [Source:HGNC Symbol;Acc:HGNC:3591]
ENSOARG00000012374	0.881822	0.00299054	0.0950583	TULP2	tubby like protein 2 [Source:HGNC Symbol;Acc:HGNC:12424]
ENSOARG00000019483	1.08845	0.00299283	0.0950583	FOSL2	FOS like 2, AP-1 transcription factor subunit [Source:HGNC Symbol;Acc:HGNC:3798]
ENSOARG00000020891	1.16422	0.00300969	0.0954177	ANXA9	annexin A9 [Source:HGNC Symbol;Acc:HGNC:547]
ENSOARG00000006946	1.10782	0.00303419	0.0958657
ENSOARG00000015933	0.926429	0.00303496	0.0958657	METTL9	methyltransferase like 9 [Source:HGNC Symbol;Acc:HGNC:24586]
ENSOARG00000009706	1.06802	0.00307104	0.096699	GRK2	G protein-coupled receptor kinase 2 [Source:HGNC Symbol;Acc:HGNC:289]
ENSOARG00000002878	0.878573	0.00307257	0.096699	ABRAXAS1	abraxas 1, BRCA1 A complex subunit [Source:HGNC Symbol;Acc:HGNC:25829]
ENSOARG00000001015	1.09911	0.00309961	0.0971472
ENSOARG00000019281	1.17221	0.00310324	0.0971472
ENSOARG00000020294	1.09766	0.00310374	0.0971472	NFYC	nuclear transcription factor Y subunit gamma [Source:HGNC Symbol;Acc:HGNC:7806]
ENSOARG00000013331	0.874909	0.00312253	0.0974908	PAXBP1	PAX3 and PAX7 binding protein 1 [Source:HGNC Symbol;Acc:HGNC:13579]
ENSOARG00000012747	0.914975	0.00312605	0.0974908	AKR1E2	aldo-keto reductase family 1 member E2 [Source:HGNC Symbol;Acc:HGNC:23437]
ENSOARG00000018801	1.08312	0.00315	0.0979345
ENSOARG00000009478	1.07648	0.00315165	0.0979345	NFX1	nuclear transcription factor, X-box binding 1 [Source:HGNC Symbol;Acc:HGNC:7803]
ENSOARG00000009344	0.957227	0.00316664	0.0979819	FABP4	fatty acid binding protein 4 [Source:HGNC Symbol;Acc:HGNC:3559]
ENSOARG00000014085	0.879298	0.00316732	0.0979819	SH2D1A	SH2 domain containing 1A [Source:HGNC Symbol;Acc:HGNC:10820]
ENSOARG00000011011	0.916655	0.00317444	0.0979819	MSL3	MSL complex subunit 3 [Source:HGNC Symbol;Acc:HGNC:7370]
ENSOARG00000003365	1.11954	0.00317818	0.0979819	FGR	FGR proto-oncogene, Src family tyrosine kinase [Source:HGNC Symbol;Acc:HGNC:3697]
ENSOARG00000013949	1.1073	0.00318269	0.0979819	SNRNP200	small nuclear ribonucleoprotein U5 subunit 200 [Source:HGNC Symbol;Acc:HGNC:30859]
ENSOARG00000010884	0.895618	0.00318733	0.0979819	RBMX	RNA binding motif protein, X-linked [Source:HGNC Symbol;Acc:HGNC:9910]
ENSOARG00000003247	1.08814	0.00321713	0.0987219	GNS	glucosamine (N-acetyl)-6-sulfatase [Source:HGNC Symbol;Acc:HGNC:4422]
ENSOARG00000019963	1.07932	0.00322596	0.0988164	GJA1	gap junction protein alpha 1 [Source:HGNC Symbol;Acc:HGNC:4274]
ENSOARG00000017731	0.88861	0.00324613	0.0988544	MTFMT	mitochondrial methionyl-tRNA formyltransferase [Source:HGNC Symbol;Acc:HGNC:29666]
ENSOARG00000012700	0.933489	0.0032462	0.0988544	MRPL53	mitochondrial ribosomal protein L53 [Source:HGNC Symbol;Acc:HGNC:16684]
ENSOARG00000012524	1.07359	0.00325053	0.0988544	DIEXF	digestive organ expansion factor homolog (zebrafish) [Source:HGNC Symbol;Acc:HGNC:28440]
ENSOARG00000011001	0.849682	0.00325374	0.0988544
ENSOARG00000000952	1.0764	0.00325591	0.0988544	SEC23B	Sec23 homolog B, coat complex II component [Source:HGNC Symbol;Acc:HGNC:10702]
ENSOARG00000017348	0.91494	0.00326656	0.0989454	RBM45	RNA binding motif protein 45 [Source:HGNC Symbol;Acc:HGNC:24468]
ENSOARG00000010624	0.845819	0.0032763	0.0989454	CEP57L1	centrosomal protein 57 like 1 [Source:HGNC Symbol;Acc:HGNC:21561]
ENSOARG00000013312	1.10532	0.0032785	0.0989454	PRPF8	pre-mRNA processing factor 8 [Source:HGNC Symbol;Acc:HGNC:17340]
ENSOARG00000014048	0.904773	0.0032819	0.0989454	CCNG1	cyclin-G1 [Source:RefSeq peptide;Acc:NP_001274402]
ENSOARG00000006144	0.865595	0.00329831	0.0991961	TRAPPC13	trafficking protein particle complex 13 [Source:HGNC Symbol;Acc:HGNC:25828]
ENSOARG00000012426	1.09969	0.00330942	0.0991961	GOT1	glutamic-oxaloacetic transaminase 1 [Source:HGNC Symbol;Acc:HGNC:4432]
ENSOARG00000003597	0.866013	0.00331064	0.0991961	AASDH	aminoadipate-semialdehyde dehydrogenase [Source:HGNC Symbol;Acc:HGNC:23993]
ENSOARG00000003395	1.14554	0.0033228	0.0991961
ENSOARG00000014764	0.86866	0.00332373	0.0991961	ZNF175	zinc finger protein 175 [Source:HGNC Symbol;Acc:HGNC:12964]
ENSOARG00000012122	0.875424	0.00332478	0.0991961	CISD2	CDGSH iron sulfur domain 2 [Source:HGNC Symbol;Acc:HGNC:24212]
ENSOARG00000007229	1.12685	0.00333398	0.0992573	CD74	CD74 molecule [Source:HGNC Symbol;Acc:HGNC:1697]
ENSOARG00000011756	1.10703	0.00334211	0.0992573	HSPH1	heat shock protein family H (Hsp110) member 1 [Source:HGNC Symbol;Acc:HGNC:16969]
ENSOARG00000000808	1.12117	0.00334413	0.0992573	ZC3H3	zinc finger CCCH-type containing 3 [Source:HGNC Symbol;Acc:HGNC:28972]
ENSOARG00000015081	1.13049	0.00335574	0.0994303	TGFBI	transforming growth factor beta induced [Source:HGNC Symbol;Acc:HGNC:11771]
ENSOARG00000004535	1.09681	0.00336708	0.099595
ENSOARG00000014164	1.10887	0.00339281	0.100184	NLRX1	NLR family member X1 [Source:HGNC Symbol;Acc:HGNC:29890]
ENSOARG00000020682	0.86808	0.00339995	0.100223	TTC14	tetratricopeptide repeat domain 14 [Source:HGNC Symbol;Acc:HGNC:24697]
ENSOARG00000018882	1.0943	0.00340784	0.100284	PDIA4	protein disulfide isomerase family A member 4 [Source:HGNC Symbol;Acc:HGNC:30167]
ENSOARG00000022908	0.88233	0.00342623	0.100653	SNORD71	Small nucleolar RNA SNORD71 [Source:RFAM;Acc:RF00576]
ENSOARG00000013629	1.11209	0.00344675	0.100874	SLC39A3	solute carrier family 39 member 3 [Source:HGNC Symbol;Acc:HGNC:17128]
ENSOARG00000024571	0.871917	0.0034507	0.100874	SNORA61	Small nucleolar RNA SNORA61 [Source:RFAM;Acc:RF00420]
ENSOARG00000014096	0.904135	0.0034547	0.100874	TM6SF1	transmembrane 6 superfamily member 1 [Source:HGNC Symbol;Acc:HGNC:11860]
ENSOARG00000007085	0.874019	0.00345721	0.100874	HSPA14	heat shock protein family A (Hsp70) member 14 [Source:HGNC Symbol;Acc:HGNC:29526]
ENSOARG00000014259	1.09442	0.00349964	0.1018	CCT5	chaperonin containing TCP1 subunit 5 [Source:HGNC Symbol;Acc:HGNC:1618]
ENSOARG00000012873	1.09654	0.00350077	0.1018	TMEM216	transmembrane protein 216 [Source:HGNC Symbol;Acc:HGNC:25018]
ENSOARG00000014170	0.904743	0.00351593	0.102069	NABP1	nucleic acid binding protein 1 [Source:HGNC Symbol;Acc:HGNC:26232]
ENSOARG00000007553	1.12652	0.0035577	0.103107	PLBD2	phospholipase B domain containing 2 [Source:HGNC Symbol;Acc:HGNC:27283]
ENSOARG00000008934	0.887773	0.00357373	0.103398	TSPAN13	tetraspanin 13 [Source:HGNC Symbol;Acc:HGNC:21643]
ENSOARG00000017533	0.849848	0.00358256	0.10348
ENSOARG00000009467	0.901327	0.00359753	0.103722
ENSOARG00000016686	0.857274	0.00361526	0.103722	MOG	myelin oligodendrocyte glycoprotein [Source:HGNC Symbol;Acc:HGNC:7197]
ENSOARG00000011695	1.07487	0.00361578	0.103722	TRPC4AP	transient receptor potential cation channel subfamily C member 4 associated protein [Source:HGNC Symbol;Acc:HGNC:16181]
ENSOARG00000018689	1.09746	0.00361824	0.103722	NUP93	nucleoporin 93 [Source:HGNC Symbol;Acc:HGNC:28958]
ENSOARG00000020050	1.11113	0.00362378	0.103722	HCLS1	hematopoietic cell-specific Lyn substrate 1 [Source:HGNC Symbol;Acc:HGNC:4844]
ENSOARG00000008188	1.11256	0.00362712	0.103722	ANXA6	annexin A6 [Source:HGNC Symbol;Acc:HGNC:544]
ENSOARG00000000569	1.10032	0.00363609	0.103807	TNFAIP3	TNF alpha induced protein 3 [Source:HGNC Symbol;Acc:HGNC:11896]
ENSOARG00000002093	1.08658	0.00364962	0.103851	DAGLB	diacylglycerol lipase beta [Source:HGNC Symbol;Acc:HGNC:28923]
ENSOARG00000010348	0.873332	0.00364972	0.103851	TMEM156	transmembrane protein 156 [Source:HGNC Symbol;Acc:HGNC:26260]
ENSOARG00000009072	0.903667	0.00366159	0.103882	RNF139	ring finger protein 139 [Source:HGNC Symbol;Acc:HGNC:17023]
ENSOARG00000008016	1.10412	0.00367218	0.103882	TNIP1	TNFAIP3 interacting protein 1 [Source:HGNC Symbol;Acc:HGNC:16903]
ENSOARG00000011005	1.10317	0.00367658	0.103882	C5AR1	complement C5a receptor 1 [Source:HGNC Symbol;Acc:HGNC:1338]
ENSOARG00000010150	0.862319	0.00367796	0.103882	PHKG1	phosphorylase kinase catalytic subunit gamma 1 [Source:HGNC Symbol;Acc:HGNC:8930]
ENSOARG00000002077	0.917428	0.00368599	0.103882
ENSOARG00000007154	1.13229	0.00368702	0.103882	DDIT4	DNA damage inducible transcript 4 [Source:HGNC Symbol;Acc:HGNC:24944]
ENSOARG00000013849	1.17973	0.00369984	0.104013
ENSOARG00000005491	1.09732	0.00370943	0.104013	HK1	hexokinase 1 [Source:HGNC Symbol;Acc:HGNC:4922]
ENSOARG00000017031	0.848652	0.00370977	0.104013
ENSOARG00000001391	0.876673	0.00374295	0.104662
ENSOARG00000014520	0.889191	0.00374643	0.104662	EXOSC9	exosome component 9 [Source:HGNC Symbol;Acc:HGNC:9137]
ENSOARG00000015273	0.938477	0.00375126	0.104662	BORA	bora, aurora kinase A activator [Source:HGNC Symbol;Acc:HGNC:24724]
ENSOARG00000015512	0.868967	0.00375726	0.104662
ENSOARG00000002206	1.06486	0.003764	0.10468	MPRIP	myosin phosphatase Rho interacting protein [Source:HGNC Symbol;Acc:HGNC:30321]
ENSOARG00000019480	0.861386	0.00377576	0.104754	SLC38A2	solute carrier family 38 member 2 [Source:HGNC Symbol;Acc:HGNC:13448]
ENSOARG00000017801	1.09398	0.00378597	0.104754	RPN2	ribophorin II [Source:HGNC Symbol;Acc:HGNC:10382]
ENSOARG00000016498	1.09943	0.00378932	0.104754	SLC27A1	solute carrier family 27 member 1 [Source:HGNC Symbol;Acc:HGNC:10995]
ENSOARG00000010201	1.07538	0.00379922	0.104754	ZDHHC5	zinc finger DHHC-type containing 5 [Source:HGNC Symbol;Acc:HGNC:18472]
ENSOARG00000020712	0.886457	0.00380656	0.104754	ERP27	endoplasmic reticulum protein 27 [Source:HGNC Symbol;Acc:HGNC:26495]
ENSOARG00000012798	0.85107	0.00380924	0.104754	TMEM41B	transmembrane protein 41B [Source:HGNC Symbol;Acc:HGNC:28948]
ENSOARG00000013437	0.866034	0.00380925	0.104754	CDC37L1	cell division cycle 37 like 1 [Source:HGNC Symbol;Acc:HGNC:17179]
ENSOARG00000002182	0.868892	0.00382578	0.10495	GPRASP1	G protein-coupled receptor associated sorting protein 1 [Source:HGNC Symbol;Acc:HGNC:24834]
ENSOARG00000004434	1.10336	0.0038452	0.10495	PEPD	peptidase D [Source:HGNC Symbol;Acc:HGNC:8840]
ENSOARG00000008313	0.855274	0.00385177	0.10495	LPAR6	lysophosphatidic acid receptor 6 [Source:HGNC Symbol;Acc:HGNC:15520]
ENSOARG00000002164	0.879714	0.00385804	0.10495	PNPT1	polyribonucleotide nucleotidyltransferase 1 [Source:HGNC Symbol;Acc:HGNC:23166]
ENSOARG00000020179	1.07649	0.00386234	0.10495	PPT1	palmitoyl-protein thioesterase 1 [Source:HGNC Symbol;Acc:HGNC:9325]
ENSOARG00000026482	1.1625	0.00386294	0.10495
ENSOARG00000002236	1.11813	0.00386454	0.10495	STXBP2	syntaxin binding protein 2 [Source:HGNC Symbol;Acc:HGNC:11445]
ENSOARG00000009351	0.860815	0.00386513	0.10495	C7orf73	chromosome 7 open reading frame 73 [Source:HGNC Symbol;Acc:HGNC:41909]
ENSOARG00000004297	0.911075	0.00388427	0.105144
ENSOARG00000001307	1.05829	0.00388596	0.105144	VAPA	VAMP associated protein A [Source:HGNC Symbol;Acc:HGNC:12648]
ENSOARG00000018189	1.17101	0.0038906	0.105144	FAIM2	Fas apoptotic inhibitory molecule 2 [Source:HGNC Symbol;Acc:HGNC:17067]
ENSOARG00000025372	1.17864	0.00389678	0.105146
ENSOARG00000014452	1.07288	0.00394008	0.105792	EFL1	elongation factor like GTPase 1 [Source:HGNC Symbol;Acc:HGNC:25789]
ENSOARG00000005214	0.921524	0.00394312	0.105792	C12orf65	chromosome 12 open reading frame 65 [Source:HGNC Symbol;Acc:HGNC:26784]
ENSOARG00000014467	1.08463	0.00394339	0.105792	EOMES	eomesodermin [Source:HGNC Symbol;Acc:HGNC:3372]
ENSOARG00000008728	1.0752	0.0039453	0.105792	PAPSS1	3'-phosphoadenosine 5'-phosphosulfate synthase 1 [Source:HGNC Symbol;Acc:HGNC:8603]
ENSOARG00000017765	0.896541	0.00395582	0.105804	ST3GAL6	ST3 beta-galactoside alpha-2,3-sialyltransferase 6 [Source:HGNC Symbol;Acc:HGNC:18080]
ENSOARG00000014340	0.862599	0.00395804	0.105804	SLC39A10	solute carrier family 39 member 10 [Source:HGNC Symbol;Acc:HGNC:20861]
ENSOARG00000004630	1.16291	0.00400393	0.10662	SEC14L5	SEC14 like lipid binding 5 [Source:HGNC Symbol;Acc:HGNC:29032]
ENSOARG00000006106	1.06052	0.00401094	0.10662	CIITA	class II major histocompatibility complex transactivator [Source:HGNC Symbol;Acc:HGNC:7067]
ENSOARG00000019458	1.10809	0.00401711	0.10662	BABAM2	BRISC and BRCA1 A complex member 2 [Source:HGNC Symbol;Acc:HGNC:1106]
ENSOARG00000011825	1.17721	0.00403065	0.10662	STXBP1	syntaxin binding protein 1 [Source:HGNC Symbol;Acc:HGNC:11444]
ENSOARG00000011430	0.897316	0.00403117	0.10662
ENSOARG00000017757	1.08704	0.00403689	0.10662	CYB5D1	cytochrome b5 domain containing 1 [Source:HGNC Symbol;Acc:HGNC:26516]
ENSOARG00000018435	1.08011	0.00404405	0.10662	RPRD1B	regulation of nuclear pre-mRNA domain containing 1B [Source:HGNC Symbol;Acc:HGNC:16209]
ENSOARG00000022530	0.882032	0.00405038	0.10662	oar-let-7d	oar-let-7d [Source:miRBase;Acc:MI0025244]
ENSOARG00000003021	1.14591	0.00405253	0.10662	ACTB	actin beta [Source:HGNC Symbol;Acc:HGNC:132]
ENSOARG00000004450	1.11117	0.00406355	0.10662	RSPH3	radial spoke head 3 homolog [Source:HGNC Symbol;Acc:HGNC:21054]
ENSOARG00000006376	0.85223	0.00406605	0.10662	LY96	lymphocyte antigen 96 [Source:HGNC Symbol;Acc:HGNC:17156]
ENSOARG00000021192	0.865446	0.00406888	0.10662
ENSOARG00000004983	1.05537	0.00406908	0.10662	VAV1	vav guanine nucleotide exchange factor 1 [Source:HGNC Symbol;Acc:HGNC:12657]
ENSOARG00000014341	1.09196	0.0040761	0.106641	DDX24	DEAD-box helicase 24 [Source:HGNC Symbol;Acc:HGNC:13266]
ENSOARG00000017205	1.06425	0.00411885	0.107596	TNFRSF1B	TNF receptor superfamily member 1B [Source:HGNC Symbol;Acc:HGNC:11917]
ENSOARG00000012125	1.06424	0.00414137	0.107978
ENSOARG00000015007	0.897746	0.004146	0.107978	ARL1	ADP-ribosylation factor-like protein 1 [Source:RefSeq peptide;Acc:NP_001119839]
ENSOARG00000009319	1.10742	0.00415727	0.108022	SLC29A1	solute carrier family 29 member 1 (Augustine blood group) [Source:HGNC Symbol;Acc:HGNC:11003]
ENSOARG00000016006	1.07628	0.00416026	0.108022	TBCD	tubulin folding cofactor D [Source:HGNC Symbol;Acc:HGNC:11581]
ENSOARG00000007168	1.1025	0.0041731	0.108147	PYGB	glycogen phosphorylase B [Source:HGNC Symbol;Acc:HGNC:9723]
ENSOARG00000002903	0.862801	0.00417764	0.108147
ENSOARG00000008363	1.0767	0.00418961	0.108295	DDX54	DEAD-box helicase 54 [Source:HGNC Symbol;Acc:HGNC:20084]
ENSOARG00000001872	1.10293	0.00419648	0.108309	HSPB8	heat shock protein family B (small) member 8 [Source:HGNC Symbol;Acc:HGNC:30171]
ENSOARG00000003520	0.927105	0.00421438	0.1084	RNF170	ring finger protein 170 [Source:HGNC Symbol;Acc:HGNC:25358]
ENSOARG00000016925	1.11371	0.00421442	0.1084	ALKBH2	alkB homolog 2, alpha-ketoglutarate dependent dioxygenase [Source:HGNC Symbol;Acc:HGNC:32487]
ENSOARG00000008049	0.882038	0.00421887	0.1084
ENSOARG00000014401	0.889869	0.00422544	0.108407	RPS6KB1	ribosomal protein S6 kinase B1 [Source:HGNC Symbol;Acc:HGNC:10436]
ENSOARG00000001146	0.86921	0.00425328	0.108959	ABRACL	ABRA C-terminal like [Source:HGNC Symbol;Acc:HGNC:21230]
ENSOARG00000017983	0.855731	0.0042622	0.109025	TRMT13	tRNA methyltransferase 13 homolog [Source:HGNC Symbol;Acc:HGNC:25502]
ENSOARG00000008903	0.938108	0.0042832	0.109399	CHN2	chimerin 2 [Source:HGNC Symbol;Acc:HGNC:1944]
ENSOARG00000018909	0.913	0.00431703	0.1101	ARMC10	armadillo repeat containing 10 [Source:HGNC Symbol;Acc:HGNC:21706]
ENSOARG00000008185	0.871932	0.0043456	0.110665	PRIM1	primase (DNA) subunit 1 [Source:HGNC Symbol;Acc:HGNC:9369]
ENSOARG00000016008	0.852816	0.0043632	0.110815
ENSOARG00000001511	1.06134	0.00437258	0.110815	STAT3	signal transducer and activator of transcription 3 [Source:HGNC Symbol;Acc:HGNC:11364]
ENSOARG00000014092	0.867639	0.00437327	0.110815	LAMTOR3	late endosomal/lysosomal adaptor, MAPK and MTOR activator 3 [Source:HGNC Symbol;Acc:HGNC:15606]
ENSOARG00000010784	1.10364	0.00437723	0.110815	SLC1A5	solute carrier family 1 member 5 [Source:HGNC Symbol;Acc:HGNC:10943]
ENSOARG00000010772	1.06145	0.00438866	0.110908
ENSOARG00000011245	1.10966	0.00440568	0.110908	NAPA	NSF attachment protein alpha [Source:HGNC Symbol;Acc:HGNC:7641]
ENSOARG00000015231	0.884256	0.00440597	0.110908	GUF1	GUF1 homolog, GTPase [Source:HGNC Symbol;Acc:HGNC:25799]
ENSOARG00000014509	1.15363	0.0044067	0.110908	MGAM	maltase-glucoamylase [Source:HGNC Symbol;Acc:HGNC:7043]
ENSOARG00000015984	0.952337	0.00441951	0.111068	ARIH2	ariadne RBR E3 ubiquitin protein ligase 2 [Source:HGNC Symbol;Acc:HGNC:690]
ENSOARG00000021109	0.858118	0.00443068	0.111146	PSMA3	proteasome subunit alpha 3 [Source:HGNC Symbol;Acc:HGNC:9532]
ENSOARG00000004854	0.882129	0.00443551	0.111146
ENSOARG00000018420	0.857481	0.004446	0.111247
ENSOARG00000007223	1.17219	0.00446133	0.111345	TRIM7	tripartite motif containing 7 [Source:HGNC Symbol;Acc:HGNC:16278]
ENSOARG00000016856	1.12003	0.00446286	0.111345	SIL1	SIL1 nucleotide exchange factor [Source:HGNC Symbol;Acc:HGNC:24624]
ENSOARG00000017288	0.892427	0.00448252	0.111674	PLEKHA3	pleckstrin homology domain containing A3 [Source:HGNC Symbol;Acc:HGNC:14338]
ENSOARG00000004438	1.11842	0.00452034	0.112196
ENSOARG00000005475	1.08512	0.0045256	0.112196	KLC4	kinesin light chain 4 [Source:HGNC Symbol;Acc:HGNC:21624]
ENSOARG00000012211	0.86585	0.00453735	0.112196	RPS25	40S ribosomal protein S25 [Source:RefSeq peptide;Acc:NP_001009457]
ENSOARG00000014317	1.11563	0.00454367	0.112196	ST5	suppression of tumorigenicity 5 [Source:HGNC Symbol;Acc:HGNC:11350]
ENSOARG00000006081	0.850901	0.00454367	0.112196	GPR162	G protein-coupled receptor 162 [Source:HGNC Symbol;Acc:HGNC:16693]
ENSOARG00000021151	0.857481	0.00454804	0.112196	ZBTB25	zinc finger and BTB domain containing 25 [Source:HGNC Symbol;Acc:HGNC:13112]
ENSOARG00000020639	1.06273	0.00455326	0.112196	IMMT	inner membrane mitochondrial protein [Source:HGNC Symbol;Acc:HGNC:6047]
ENSOARG00000005137	1.08384	0.00456152	0.112196	EIF3B	eukaryotic translation initiation factor 3 subunit B [Source:HGNC Symbol;Acc:HGNC:3280]
ENSOARG00000009484	1.12996	0.00456774	0.112196	ARMC5	armadillo repeat containing 5 [Source:HGNC Symbol;Acc:HGNC:25781]
ENSOARG00000011653	1.05497	0.00456865	0.112196	RXFP2	relaxin/insulin like family peptide receptor 2 [Source:HGNC Symbol;Acc:HGNC:17318]
ENSOARG00000018480	1.13725	0.00458285	0.112293	FAM83G	family with sequence similarity 83 member G [Source:HGNC Symbol;Acc:HGNC:32554]
ENSOARG00000017444	0.869911	0.00458565	0.112293	EGFL8	EGF like domain multiple 8 [Source:HGNC Symbol;Acc:HGNC:13944]
ENSOARG00000012278	0.875832	0.00459281	0.112308	CRK	CRK proto-oncogene, adaptor protein [Source:HGNC Symbol;Acc:HGNC:2362]
ENSOARG00000002497	0.9267	0.0046588	0.113612	NECAP1	NECAP endocytosis associated 1 [Source:HGNC Symbol;Acc:HGNC:24539]
ENSOARG00000005818	0.877496	0.00465933	0.113612
ENSOARG00000004666	1.08699	0.00466672	0.113632
ENSOARG00000019366	1.07973	0.00469582	0.114055	XRCC5	X-ray repair cross complementing 5 [Source:HGNC Symbol;Acc:HGNC:12833]
ENSOARG00000007946	1.11378	0.00469736	0.114055	ZNF169	zinc finger protein 169 [Source:HGNC Symbol;Acc:HGNC:12957]
ENSOARG00000020707	0.902847	0.0047209	0.114465	KCNMB3	potassium calcium-activated channel subfamily M regulatory beta subunit 3 [Source:HGNC Symbol;Acc:HGNC:6287]
ENSOARG00000004977	1.1134	0.00473615	0.114519	RUVBL1	RuvB like AAA ATPase 1 [Source:HGNC Symbol;Acc:HGNC:10474]
ENSOARG00000015472	0.871289	0.00474148	0.114519	C12orf29	chromosome 12 open reading frame 29 [Source:HGNC Symbol;Acc:HGNC:25322]
ENSOARG00000003944	0.904405	0.00474306	0.114519	TRAM1	translocation associated membrane protein 1 [Source:HGNC Symbol;Acc:HGNC:20568]
ENSOARG00000019807	0.851483	0.00475699	0.114524	MED21	mediator complex subunit 21 [Source:HGNC Symbol;Acc:HGNC:11473]
ENSOARG00000006079	0.949609	0.00476376	0.114524	P2RY10	purinergic receptor P2Y10 [Source:HGNC Symbol;Acc:HGNC:19906]
ENSOARG00000010944	1.17399	0.00477125	0.114524
ENSOARG00000011216	1.11155	0.00477849	0.114524	KPTN	kaptin, actin binding protein [Source:HGNC Symbol;Acc:HGNC:6404]
ENSOARG00000010124	1.15113	0.00478113	0.114524	MYO1D	myosin ID [Source:HGNC Symbol;Acc:HGNC:7598]
ENSOARG00000015563	1.11752	0.00478951	0.114524
ENSOARG00000007480	0.894483	0.00478986	0.114524	FAM149B1	family with sequence similarity 149 member B1 [Source:HGNC Symbol;Acc:HGNC:29162]
ENSOARG00000001395	1.17419	0.00480039	0.114617	TINAGL1	tubulointerstitial nephritis antigen like 1 [Source:HGNC Symbol;Acc:HGNC:19168]
ENSOARG00000020687	0.883934	0.00483681	0.115285	USP13	ubiquitin specific peptidase 13 (isopeptidase T-3) [Source:HGNC Symbol;Acc:HGNC:12611]
ENSOARG00000006984	0.87983	0.00484175	0.115285	SRSF10	serine and arginine rich splicing factor 10 [Source:HGNC Symbol;Acc:HGNC:16713]
ENSOARG00000006530	1.0701	0.00486437	0.115572	PEX12	peroxisomal biogenesis factor 12 [Source:HGNC Symbol;Acc:HGNC:8854]
ENSOARG00000012384	1.0912	0.00486724	0.115572
ENSOARG00000013395	1.16788	0.00488662	0.115741
ENSOARG00000011356	1.12248	0.00488782	0.115741	GADD45A	growth arrest and DNA damage inducible alpha [Source:HGNC Symbol;Acc:HGNC:4095]
ENSOARG00000003782	0.85613	0.00490318	0.115876	B2M	beta-2-microglobulin [Source:HGNC Symbol;Acc:HGNC:914]
ENSOARG00000005032	1.08853	0.00490696	0.115876	PTPN6	protein tyrosine phosphatase, non-receptor type 6 [Source:HGNC Symbol;Acc:HGNC:9658]
ENSOARG00000009146	0.888909	0.00492578	0.116161	CCL27	C-C motif chemokine ligand 27 [Source:HGNC Symbol;Acc:HGNC:10626]
ENSOARG00000011688	1.09245	0.00493967	0.116233	NOC4L	nucleolar complex associated 4 homolog [Source:HGNC Symbol;Acc:HGNC:28461]
ENSOARG00000018323	0.884474	0.00494605	0.116233	DCUN1D4	defective in cullin neddylation 1 domain containing 4 [Source:HGNC Symbol;Acc:HGNC:28998]
ENSOARG00000011051	1.10241	0.00494911	0.116233	CRISPLD2	cysteine rich secretory protein LCCL domain containing 2 [Source:HGNC Symbol;Acc:HGNC:25248]
ENSOARG00000015619	1.08152	0.00497073	0.11638
ENSOARG00000019467	0.873732	0.00497313	0.11638	DRAM2	DNA damage regulated autophagy modulator 2 [Source:HGNC Symbol;Acc:HGNC:28769]
ENSOARG00000006174	1.09124	0.00497787	0.11638	SUPT5H	SPT5 homolog, DSIF elongation factor subunit [Source:HGNC Symbol;Acc:HGNC:11469]
ENSOARG00000012868	1.08979	0.00498241	0.11638	NCLN	nicalin [Source:HGNC Symbol;Acc:HGNC:26923]
ENSOARG00000010314	1.07078	0.00500346	0.116714	GUSB	glucuronidase beta [Source:HGNC Symbol;Acc:HGNC:4696]
ENSOARG00000003910	0.887193	0.00503844	0.117371	PIGW	phosphatidylinositol glycan anchor biosynthesis class W [Source:HGNC Symbol;Acc:HGNC:23213]
ENSOARG00000001675	0.913962	0.00505515	0.117601
ENSOARG00000014492	1.10366	0.00511036	0.118457
ENSOARG00000009494	0.95237	0.00511067	0.118457	PUDP	pseudouridine 5'-phosphatase [Source:HGNC Symbol;Acc:HGNC:16818]
ENSOARG00000005537	0.852821	0.0051126	0.118457	PIGF	phosphatidylinositol glycan anchor biosynthesis class F [Source:HGNC Symbol;Acc:HGNC:8962]
ENSOARG00000014053	0.907932	0.00517225	0.119678	BTBD1	BTB domain containing 1 [Source:HGNC Symbol;Acc:HGNC:1120]
ENSOARG00000025037	0.852897	0.00518619	0.119839
ENSOARG00000000718	0.872312	0.00520513	0.120116	TGDS	TDP-glucose 4,6-dehydratase [Source:HGNC Symbol;Acc:HGNC:20324]
ENSOARG00000006139	1.13472	0.0052215	0.120282	PRF1	perforin 1 [Source:HGNC Symbol;Acc:HGNC:9360]
ENSOARG00000001722	1.06583	0.00522632	0.120282
ENSOARG00000018489	1.16121	0.00524747	0.120608	FSCN2	fascin actin-bundling protein 2, retinal [Source:HGNC Symbol;Acc:HGNC:3960]
ENSOARG00000015527	1.08527	0.00525876	0.120706	NUDCD3	NudC domain containing 3 [Source:HGNC Symbol;Acc:HGNC:22208]
ENSOARG00000001565	1.08284	0.00527817	0.12099	SEC31A	SEC31 homolog A, COPII coat complex component [Source:HGNC Symbol;Acc:HGNC:17052]
ENSOARG00000021108	0.906876	0.00530276	0.121324	ACTR10	actin related protein 10 homolog [Source:HGNC Symbol;Acc:HGNC:17372]
ENSOARG00000010905	1.08182	0.00531126	0.121324	RCC1L	RCC1 like [Source:HGNC Symbol;Acc:HGNC:14948]
ENSOARG00000018629	1.10244	0.00531868	0.121324	SMPD1	sphingomyelin phosphodiesterase 1 [Source:HGNC Symbol;Acc:HGNC:11120]
ENSOARG00000015529	1.08705	0.00532093	0.121324	MAPK1	mitogen-activated protein kinase 1 [Source:HGNC Symbol;Acc:HGNC:6871]
ENSOARG00000000580	1.07238	0.00533575	0.121501	FLII	FLII, actin remodeling protein [Source:HGNC Symbol;Acc:HGNC:3750]
ENSOARG00000015507	1.06202	0.00537626	0.121993	NOL10	nucleolar protein 10 [Source:HGNC Symbol;Acc:HGNC:25862]
ENSOARG00000016327	0.864721	0.00537663	0.121993
ENSOARG00000000288	1.12074	0.00537919	0.121993	ECI2	enoyl-CoA delta isomerase 2 [Source:HGNC Symbol;Acc:HGNC:14601]
ENSOARG00000015412	1.09719	0.00538567	0.121993	C17orf58	chromosome 17 open reading frame 58 [Source:HGNC Symbol;Acc:HGNC:27568]
ENSOARG00000007403	1.09127	0.00541962	0.122462	BCKDHA	2-oxoisovalerate dehydrogenase subunit alpha, mitochondrial [Source:RefSeq peptide;Acc:NP_001119816]
ENSOARG00000005716	0.861617	0.00542061	0.122462
ENSOARG00000005619	0.91076	0.00544119	0.122642	RRAGB	Ras related GTP binding B [Source:HGNC Symbol;Acc:HGNC:19901]
ENSOARG00000010349	1.06646	0.00544282	0.122642	SYMPK	symplekin [Source:HGNC Symbol;Acc:HGNC:22935]
ENSOARG00000018302	1.10896	0.0054681	0.12305	SFN	stratifin [Source:HGNC Symbol;Acc:HGNC:10773]
ENSOARG00000008282	1.06823	0.00550601	0.123741	NCOA5	nuclear receptor coactivator 5 [Source:HGNC Symbol;Acc:HGNC:15909]
ENSOARG00000021000	0.873449	0.00552246	0.123949	KLRK1	killer cell lectin like receptor K1 [Source:HGNC Symbol;Acc:HGNC:18788]
ENSOARG00000014216	1.09781	0.00553111	0.123982	MYO1G	myosin IG [Source:HGNC Symbol;Acc:HGNC:13880]
ENSOARG00000014830	1.07743	0.00554558	0.124145	ANXA5	annexin A5 [Source:HGNC Symbol;Acc:HGNC:543]
ENSOARG00000011658	1.10221	0.00555988	0.124303	SFXN5	sideroflexin 5 [Source:HGNC Symbol;Acc:HGNC:16073]
ENSOARG00000019548	0.892652	0.00557154	0.12431	B3GNT2	UDP-GlcNAc:betaGal beta-1,3-N-acetylglucosaminyltransferase 2 [Source:HGNC Symbol;Acc:HGNC:15629]
ENSOARG00000014589	0.873292	0.00557465	0.12431	ZFC3H1	zinc finger C3H1-type containing [Source:HGNC Symbol;Acc:HGNC:28328]
ENSOARG00000016777	0.884015	0.00560109	0.124738	SLF1	SMC5-SMC6 complex localization factor 1 [Source:HGNC Symbol;Acc:HGNC:25408]
ENSOARG00000011118	1.09894	0.00561982	0.124935
ENSOARG00000011398	1.06639	0.00562444	0.124935	OTUD5	OTU deubiquitinase 5 [Source:HGNC Symbol;Acc:HGNC:25402]
ENSOARG00000015076	1.09068	0.00564787	0.125202	SMG6	SMG6, nonsense mediated mRNA decay factor [Source:HGNC Symbol;Acc:HGNC:17809]
ENSOARG00000019690	1.06129	0.0056524	0.125202	TTLL4	tubulin tyrosine ligase like 4 [Source:HGNC Symbol;Acc:HGNC:28976]
ENSOARG00000000876	0.869312	0.00565829	0.125202	PPFIA4	PTPRF interacting protein alpha 4 [Source:HGNC Symbol;Acc:HGNC:9248]
ENSOARG00000009264	1.04993	0.00567943	0.125509	CHFR	checkpoint with forkhead and ring finger domains [Source:HGNC Symbol;Acc:HGNC:20455]
ENSOARG00000004157	0.95132	0.00569622	0.125719	PIGV	phosphatidylinositol glycan anchor biosynthesis class V [Source:HGNC Symbol;Acc:HGNC:26031]
ENSOARG00000011985	0.865171	0.00572541	0.126083	FAM166B	family with sequence similarity 166 member B [Source:HGNC Symbol;Acc:HGNC:34242]
ENSOARG00000010414	1.07098	0.00573017	0.126083	GHITM	growth hormone inducible transmembrane protein [Source:HGNC Symbol;Acc:HGNC:17281]
ENSOARG00000008197	1.07678	0.00574043	0.126083	LIG3	DNA ligase 3 [Source:HGNC Symbol;Acc:HGNC:6600]
ENSOARG00000011383	1.09506	0.00574919	0.126083	WLS	wntless Wnt ligand secretion mediator [Source:HGNC Symbol;Acc:HGNC:30238]
ENSOARG00000017359	1.0885	0.00574937	0.126083	CKAP4	cytoskeleton associated protein 4 [Source:HGNC Symbol;Acc:HGNC:16991]
ENSOARG00000014663	0.85735	0.00575681	0.126086	TBC1D15	TBC1 domain family member 15 [Source:HGNC Symbol;Acc:HGNC:25694]
ENSOARG00000003521	0.858405	0.00578676	0.126581	MTCP1	mature T-cell proliferation 1 [Source:HGNC Symbol;Acc:HGNC:7423]
ENSOARG00000007537	0.891885	0.0058047	0.126812	CENPU	centromere protein U [Source:HGNC Symbol;Acc:HGNC:21348]
ENSOARG00000020855	0.89802	0.00583298	0.127111	CREBL2	cAMP responsive element binding protein like 2 [Source:HGNC Symbol;Acc:HGNC:2350]
ENSOARG00000025006	0.867682	0.00583315	0.127111	SNORA11	Small nucleolar RNA SNORA11 [Source:RFAM;Acc:RF00614]
ENSOARG00000007909	1.08624	0.00584422	0.127191	NOC2L	NOC2 like nucleolar associated transcriptional repressor [Source:HGNC Symbol;Acc:HGNC:24517]
ENSOARG00000015263	1.09666	0.00585573	0.127281	CTSB	Ovis aries cathepsin B (CTSB), mRNA. [Source:RefSeq mRNA;Acc:NM_001308587]
ENSOARG00000005522	1.09884	0.00589031	0.127748	SIPA1L3	signal induced proliferation associated 1 like 3 [Source:HGNC Symbol;Acc:HGNC:23801]
ENSOARG00000006698	1.10032	0.0058964	0.127748	RRP9	ribosomal RNA processing 9, U3 small nucleolar RNA binding protein [Source:HGNC Symbol;Acc:HGNC:16829]
ENSOARG00000012542	0.861967	0.00590157	0.127748
ENSOARG00000011502	1.03805	0.00591082	0.127748	AGPAT3	1-acylglycerol-3-phosphate O-acyltransferase 3 [Source:HGNC Symbol;Acc:HGNC:326]
ENSOARG00000017350	0.889631	0.00591433	0.127748
ENSOARG00000004540	1.07897	0.00592842	0.127892	AP2A2	adaptor related protein complex 2 alpha 2 subunit [Source:HGNC Symbol;Acc:HGNC:562]
ENSOARG00000020336	1.07632	0.00595071	0.128212	CHP1	calcineurin like EF-hand protein 1 [Source:HGNC Symbol;Acc:HGNC:17433]
ENSOARG00000018034	1.12351	0.00597105	0.12847	ZYX	zyxin [Source:HGNC Symbol;Acc:HGNC:13200]
ENSOARG00000006720	0.875377	0.0059776	0.12847
ENSOARG00000010645	0.884369	0.00599475	0.128522	ZNF207	zinc finger protein 207 [Source:HGNC Symbol;Acc:HGNC:12998]
ENSOARG00000013463	1.07689	0.00599664	0.128522	RCL1	RNA terminal phosphate cyclase like 1 [Source:HGNC Symbol;Acc:HGNC:17687]
ENSOARG00000017454	1.07879	0.00600858	0.128522	SMARCA4	SWI/SNF related, matrix associated, actin dependent regulator of chromatin, subfamily a, member 4 [Source:HGNC Symbol;Acc:HGNC:11100]
ENSOARG00000001382	0.861498	0.00600988	0.128522
ENSOARG00000023064	0.880721	0.0060185	0.128546	SNORD74	Small nucleolar RNA SNORD74 [Source:RFAM;Acc:RF00284]
ENSOARG00000002977	0.856182	0.00604014	0.128849
ENSOARG00000010391	1.08159	0.00607499	0.128954
ENSOARG00000015024	1.0594	0.00608175	0.128954	PRKAR1A	cAMP-dependent protein kinase type I-alpha regulatory subunit [Source:RefSeq peptide;Acc:NP_001135989]
ENSOARG00000007382	1.12366	0.006089	0.128954	SDS	serine dehydratase [Source:HGNC Symbol;Acc:HGNC:10691]
ENSOARG00000015369	0.894029	0.00610964	0.128954	SAP30	Sin3A associated protein 30 [Source:HGNC Symbol;Acc:HGNC:10532]
ENSOARG00000016366	1.08384	0.00611157	0.128954	HSP90B1	heat shock protein 90 beta family member 1 [Source:HGNC Symbol;Acc:HGNC:12028]
ENSOARG00000004657	1.14101	0.00611377	0.128954
ENSOARG00000004247	1.16299	0.00611462	0.128954
ENSOARG00000012133	0.877038	0.00611882	0.128954
ENSOARG00000007580	0.877135	0.00611935	0.128954	PLEKHA1	pleckstrin homology domain containing A1 [Source:HGNC Symbol;Acc:HGNC:14335]
ENSOARG00000008415	0.87344	0.00612551	0.128954	AAED1	AhpC/TSA antioxidant enzyme domain containing 1 [Source:HGNC Symbol;Acc:HGNC:16881]
ENSOARG00000019370	0.920232	0.00612745	0.128954	FAM118A	family with sequence similarity 118 member A [Source:HGNC Symbol;Acc:HGNC:1313]
ENSOARG00000023004	0.859874	0.00615206	0.129292	U6	U6 spliceosomal RNA [Source:RFAM;Acc:RF00026]
ENSOARG00000016817	1.07926	0.006164	0.129292
ENSOARG00000008242	1.07726	0.00616863	0.129292	SRP68	signal recognition particle 68 [Source:HGNC Symbol;Acc:HGNC:11302]
ENSOARG00000014116	1.13236	0.00617356	0.129292	PTGS1	prostaglandin G/H synthase 1 precursor [Source:RefSeq peptide;Acc:NP_001009476]
ENSOARG00000006908	1.16343	0.00620116	0.129712	HOXB7	homeobox B7 [Source:HGNC Symbol;Acc:HGNC:5118]
ENSOARG00000005322	0.856367	0.00620944	0.129721	SRGN	serglycin [Source:HGNC Symbol;Acc:HGNC:9361]
ENSOARG00000007220	0.868331	0.0062229	0.129721	MARCH7	membrane associated ring-CH-type finger 7 [Source:HGNC Symbol;Acc:HGNC:17393]
ENSOARG00000014364	1.08714	0.00622678	0.129721
ENSOARG00000002259	1.08825	0.00623175	0.129721	COASY	Coenzyme A synthase [Source:HGNC Symbol;Acc:HGNC:29932]
ENSOARG00000006902	1.09164	0.00624008	0.129738	HDAC5	histone deacetylase 5 [Source:HGNC Symbol;Acc:HGNC:14068]
ENSOARG00000012840	0.930777	0.00625011	0.12979	RPP21	ribonuclease P/MRP subunit p21 [Source:HGNC Symbol;Acc:HGNC:21300]
ENSOARG00000019302	0.922723	0.00627102	0.130067	ZNF513	zinc finger protein 513 [Source:HGNC Symbol;Acc:HGNC:26498]
ENSOARG00000009428	0.919754	0.00628163	0.130089	NDUFAF7	NADH:ubiquinone oxidoreductase complex assembly factor 7 [Source:HGNC Symbol;Acc:HGNC:28816]
ENSOARG00000000855	1.13716	0.00628718	0.130089	SH3RF3	SH3 domain containing ring finger 3 [Source:HGNC Symbol;Acc:HGNC:24699]
ENSOARG00000019981	0.922172	0.00630011	0.1302	AKIRIN1	akirin 1 [Source:HGNC Symbol;Acc:HGNC:25744]
ENSOARG00000006911	0.870905	0.00631447	0.13034
ENSOARG00000015630	1.05398	0.00633849	0.130679	RAF1	Raf-1 proto-oncogene, serine/threonine kinase [Source:HGNC Symbol;Acc:HGNC:9829]
ENSOARG00000006935	0.869501	0.00634763	0.130711	ZNF354B	zinc finger protein 354B [Source:HGNC Symbol;Acc:HGNC:17197]
ENSOARG00000021667	0.903265	0.00636954	0.130835	TUG1_4	Taurine upregulated gene 1 conserved region 4 [Source:RFAM;Acc:RF01892]
ENSOARG00000003477	0.88381	0.00637461	0.130835	FRA10AC1	FRA10A associated CGG repeat 1 [Source:HGNC Symbol;Acc:HGNC:1162]
ENSOARG00000004070	0.909896	0.00638251	0.130835	CALHM2	calcium homeostasis modulator 2 [Source:HGNC Symbol;Acc:HGNC:23493]
ENSOARG00000016081	1.14409	0.00638407	0.130835
ENSOARG00000019955	0.914439	0.00641586	0.131331	ANKZF1	ankyrin repeat and zinc finger domain containing 1 [Source:HGNC Symbol;Acc:HGNC:25527]
ENSOARG00000020600	1.09007	0.00645938	0.131919	PSMD2	proteasome 26S subunit, non-ATPase 2 [Source:HGNC Symbol;Acc:HGNC:9559]
ENSOARG00000010447	1.11152	0.00645993	0.131919	EHD1	EH domain containing 1 [Source:HGNC Symbol;Acc:HGNC:3242]
ENSOARG00000011113	1.14677	0.00648838	0.132151	MEIS3	Meis homeobox 3 [Source:HGNC Symbol;Acc:HGNC:29537]
ENSOARG00000021044	0.870397	0.0064951	0.132151	CLEC2B	C-type lectin domain family 2 member B [Source:HGNC Symbol;Acc:HGNC:2053]
ENSOARG00000015557	0.857054	0.0064988	0.132151	MOB4	MOB family member 4, phocein [Source:HGNC Symbol;Acc:HGNC:17261]
ENSOARG00000012797	1.09126	0.00650201	0.132151	MCM4	minichromosome maintenance complex component 4 [Source:HGNC Symbol;Acc:HGNC:6947]
ENSOARG00000002318	0.884932	0.00652799	0.132247	MFSD1	major facilitator superfamily domain containing 1 [Source:HGNC Symbol;Acc:HGNC:25874]
ENSOARG00000008623	0.948804	0.00652974	0.132247
ENSOARG00000010118	1.07236	0.00652976	0.132247	VWA5A	von Willebrand factor A domain containing 5A [Source:HGNC Symbol;Acc:HGNC:6658]
ENSOARG00000013923	1.09083	0.00654446	0.132267	POLD1	DNA polymerase delta 1, catalytic subunit [Source:HGNC Symbol;Acc:HGNC:9175]
ENSOARG00000015302	0.886092	0.0065461	0.132267
ENSOARG00000005600	1.08172	0.00655575	0.132306	DPP3	dipeptidyl peptidase 3 [Source:HGNC Symbol;Acc:HGNC:3008]
ENSOARG00000004237	1.11932	0.00656445	0.132327	G6PD	glucose-6-phosphate dehydrogenase [Source:HGNC Symbol;Acc:HGNC:4057]
ENSOARG00000018471	1.07275	0.00659647	0.132817	HARS	histidyl-tRNA synthetase [Source:HGNC Symbol;Acc:HGNC:4816]
ENSOARG00000013602	1.12619	0.00669591	0.134515	VWA3B	von Willebrand factor A domain containing 3B [Source:HGNC Symbol;Acc:HGNC:28385]
ENSOARG00000008975	1.11088	0.00670483	0.134515	MYH11	myosin heavy chain 11 [Source:HGNC Symbol;Acc:HGNC:7569]
ENSOARG00000005050	1.10131	0.00670629	0.134515	MSN	moesin [Source:HGNC Symbol;Acc:HGNC:7373]
ENSOARG00000019024	1.1072	0.00671234	0.134515	CYB5R3	cytochrome b5 reductase 3 [Source:HGNC Symbol;Acc:HGNC:2873]
ENSOARG00000020344	0.85803	0.0067199	0.134515
ENSOARG00000007393	1.11079	0.00673963	0.134625	NDST1	N-deacetylase and N-sulfotransferase 1 [Source:HGNC Symbol;Acc:HGNC:7680]
ENSOARG00000008164	1.10837	0.00674103	0.134625	GRN	granulin precursor [Source:HGNC Symbol;Acc:HGNC:4601]
ENSOARG00000013423	0.863469	0.00675605	0.13473	RPS25	40S ribosomal protein S25 [Source:RefSeq peptide;Acc:NP_001009457]
ENSOARG00000020897	1.12588	0.00677155	0.13473	YARS	tyrosyl-tRNA synthetase [Source:HGNC Symbol;Acc:HGNC:12840]
ENSOARG00000018900	1.09147	0.00677178	0.13473	CPNE2	copine 2 [Source:HGNC Symbol;Acc:HGNC:2315]
ENSOARG00000021058	0.857695	0.0067776	0.13473	KLRF1	killer cell lectin like receptor F1 [Source:HGNC Symbol;Acc:HGNC:13342]
ENSOARG00000009930	0.886421	0.00678562	0.134734	PSPH	phosphoserine phosphatase [Source:RefSeq peptide;Acc:NP_001119832]
ENSOARG00000010954	1.0835	0.00680726	0.134972	DET1	de-etiolated homolog 1 (Arabidopsis) [Source:HGNC Symbol;Acc:HGNC:25477]
ENSOARG00000004437	1.08469	0.00681645	0.134972	GNA12	G protein subunit alpha 12 [Source:HGNC Symbol;Acc:HGNC:4380]
ENSOARG00000010578	0.916796	0.00682111	0.134972	MAPKAPK5	mitogen-activated protein kinase-activated protein kinase 5 [Source:HGNC Symbol;Acc:HGNC:6889]
ENSOARG00000005824	0.902146	0.00682968	0.134986	BAG2	BCL2 associated athanogene 2 [Source:HGNC Symbol;Acc:HGNC:938]
ENSOARG00000013412	0.876526	0.00684317	0.135098	DENND6A	DENN domain containing 6A [Source:HGNC Symbol;Acc:HGNC:26635]
ENSOARG00000019953	0.876645	0.00687438	0.135558	HTR1B	5-hydroxytryptamine receptor 1B [Source:HGNC Symbol;Acc:HGNC:5287]
ENSOARG00000002311	1.098	0.00693528	0.13656	SERPINB1	leukocyte elastase inhibitor [Source:RefSeq peptide;Acc:NP_001267636]
ENSOARG00000018397	0.868304	0.00694105	0.13656	SLC30A7	solute carrier family 30 member 7 [Source:HGNC Symbol;Acc:HGNC:19306]
ENSOARG00000020450	0.898921	0.00696257	0.136827	CCDC50	coiled-coil domain containing 50 [Source:HGNC Symbol;Acc:HGNC:18111]
ENSOARG00000003629	0.93142	0.0070025	0.137432	LGALS8	galectin 8 [Source:HGNC Symbol;Acc:HGNC:6569]
ENSOARG00000002211	1.12402	0.00700931	0.137432	SERPINB9	serpin family B member 9 [Source:HGNC Symbol;Acc:HGNC:8955]
ENSOARG00000019759	0.903435	0.00702448	0.137573	GMCL1	germ cell-less, spermatogenesis associated 1 [Source:HGNC Symbol;Acc:HGNC:23843]
ENSOARG00000009282	1.1032	0.00703377	0.137598	SPOUT1	SPOUT domain containing methyltransferase 1 [Source:HGNC Symbol;Acc:HGNC:26933]
ENSOARG00000019263	1.10624	0.00705848	0.137792
ENSOARG00000021063	0.873361	0.00705968	0.137792	CD69	CD69 molecule [Source:HGNC Symbol;Acc:HGNC:1694]
ENSOARG00000009538	1.10722	0.00707147	0.137866
ENSOARG00000017717	1.07321	0.00710348	0.138333	SPG21	SPG21, maspardin [Source:HGNC Symbol;Acc:HGNC:20373]
ENSOARG00000011975	0.871413	0.0071223	0.138354	MOB1B	MOB kinase activator 1B [Source:HGNC Symbol;Acc:HGNC:29801]
ENSOARG00000004622	0.888772	0.00712586	0.138354
ENSOARG00000005121	1.11792	0.00714371	0.138354	AFAP1L1	actin filament associated protein 1 like 1 [Source:HGNC Symbol;Acc:HGNC:26714]
ENSOARG00000020231	0.860799	0.00715445	0.138354	RPS3A	ribosomal protein S3A [Source:HGNC Symbol;Acc:HGNC:10421]
ENSOARG00000017655	1.08928	0.00715797	0.138354	KAT5	lysine acetyltransferase 5 [Source:HGNC Symbol;Acc:HGNC:5275]
ENSOARG00000001850	1.06352	0.00717376	0.138354	GNB1	G protein subunit beta 1 [Source:HGNC Symbol;Acc:HGNC:4396]
ENSOARG00000008760	1.04042	0.00717682	0.138354	MXRA5	matrix remodeling associated 5 [Source:HGNC Symbol;Acc:HGNC:7539]
ENSOARG00000010867	0.891143	0.00717765	0.138354	LCN2	lipocalin 2 [Source:HGNC Symbol;Acc:HGNC:6526]
ENSOARG00000015284	0.870209	0.00717993	0.138354	P2RY12	purinergic receptor P2Y12 [Source:HGNC Symbol;Acc:HGNC:18124]
ENSOARG00000004507	0.891449	0.00719048	0.138354	ZNF852	zinc finger protein 852 [Source:HGNC Symbol;Acc:HGNC:27713]
ENSOARG00000015380	1.08367	0.00719296	0.138354	DNMT1	DNA (cytosine-5)-methyltransferase 1 [Source:RefSeq peptide;Acc:NP_001009473]
ENSOARG00000005335	1.10495	0.00721056	0.138537	PGD	phosphogluconate dehydrogenase [Source:HGNC Symbol;Acc:HGNC:8891]
ENSOARG00000020131	0.881372	0.00721859	0.138537	TSPAN2	tetraspanin 2 [Source:HGNC Symbol;Acc:HGNC:20659]
ENSOARG00000003570	0.8583	0.00724919	0.13897	LGI1	leucine rich glioma inactivated 1 [Source:HGNC Symbol;Acc:HGNC:6572]
ENSOARG00000019154	1.08684	0.00725946	0.139012	TTLL12	tubulin tyrosine ligase like 12 [Source:HGNC Symbol;Acc:HGNC:28974]
ENSOARG00000006127	1.14283	0.0072737	0.13913
ENSOARG00000023735	0.920039	0.00731248	0.139641	oar-mir-191	oar-mir-191 [Source:miRBase;Acc:MI0025260]
ENSOARG00000004442	1.07127	0.00731666	0.139641	PCCA	propionyl-CoA carboxylase alpha subunit [Source:HGNC Symbol;Acc:HGNC:8653]
ENSOARG00000017461	1.06854	0.00734549	0.139803	POLR3B	RNA polymerase III subunit B [Source:HGNC Symbol;Acc:HGNC:30348]
ENSOARG00000025033	0.858904	0.00735328	0.139803	U6	U6 spliceosomal RNA [Source:RFAM;Acc:RF00026]
ENSOARG00000002513	1.12317	0.00735697	0.139803
ENSOARG00000011644	0.874613	0.00735765	0.139803	CDC27	cell division cycle 27 [Source:HGNC Symbol;Acc:HGNC:1728]
ENSOARG00000012648	1.10258	0.00737816	0.140039	FES	FES proto-oncogene, tyrosine kinase [Source:HGNC Symbol;Acc:HGNC:3657]
ENSOARG00000004502	1.10469	0.00740629	0.140418	GPI	glucose-6-phosphate isomerase [Source:HGNC Symbol;Acc:HGNC:4458]
ENSOARG00000009079	1.10149	0.00741806	0.140485
ENSOARG00000003787	1.13693	0.00742618	0.140485	PKD1L3	polycystin 1 like 3, transient receptor potential channel interacting [Source:HGNC Symbol;Acc:HGNC:21716]
ENSOARG00000024699	0.866897	0.00744156	0.140622	SNORA48	Small nucleolar RNA SNORA48 [Source:RFAM;Acc:RF00554]
ENSOARG00000008161	1.0764	0.00746681	0.140944	FGD3	FYVE, RhoGEF and PH domain containing 3 [Source:HGNC Symbol;Acc:HGNC:16027]
ENSOARG00000002887	1.08273	0.00747668	0.140976	SLC45A4	solute carrier family 45 member 4 [Source:HGNC Symbol;Acc:HGNC:29196]
ENSOARG00000008680	1.08752	0.00750698	0.14134	COPA	coatomer protein complex subunit alpha [Source:HGNC Symbol;Acc:HGNC:2230]
ENSOARG00000003904	1.14347	0.00751239	0.14134
ENSOARG00000001077	1.05749	0.00752102	0.141348	RALBP1	ralA binding protein 1 [Source:HGNC Symbol;Acc:HGNC:9841]
ENSOARG00000001613	1.14201	0.00760602	0.142774	GNAL	G protein subunit alpha L [Source:HGNC Symbol;Acc:HGNC:4388]
ENSOARG00000010462	1.11198	0.00761619	0.142774	CXCR4	C-X-C chemokine receptor type 4 [Source:RefSeq peptide;Acc:NP_001264097]
ENSOARG00000011850	1.08343	0.0076218	0.142774	PXN	paxillin [Source:HGNC Symbol;Acc:HGNC:9718]
ENSOARG00000012568	1.10311	0.0076336	0.14284	RUVBL2	RuvB like AAA ATPase 2 [Source:HGNC Symbol;Acc:HGNC:10475]
ENSOARG00000017119	1.08107	0.00764573	0.142911	AP3B1	adaptor related protein complex 3 beta 1 subunit [Source:HGNC Symbol;Acc:HGNC:566]
ENSOARG00000001483	0.9024	0.0076733	0.143271	LETM2	leucine zipper and EF-hand containing transmembrane protein 2 [Source:HGNC Symbol;Acc:HGNC:14648]
ENSOARG00000002973	0.902864	0.00769107	0.143447	KCNN3	potassium calcium-activated channel subfamily N member 3 [Source:HGNC Symbol;Acc:HGNC:6292]
ENSOARG00000001195	0.920013	0.00771796	0.143793
ENSOARG00000007689	0.905515	0.0077628	0.144472	SLC38A9	solute carrier family 38 member 9 [Source:HGNC Symbol;Acc:HGNC:26907]
ENSOARG00000008711	1.12223	0.00777308	0.144507
ENSOARG00000001555	0.89316	0.00779687	0.144658	NFATC2IP	nuclear factor of activated T-cells 2 interacting protein [Source:HGNC Symbol;Acc:HGNC:25906]
ENSOARG00000025786	0.868055	0.00779802	0.144658
ENSOARG00000018431	0.874076	0.00783724	0.145104
ENSOARG00000002621	0.946567	0.00783932	0.145104	ALKBH1	alkB homolog 1, histone H2A dioxygenase [Source:HGNC Symbol;Acc:HGNC:17911]
ENSOARG00000012686	1.06039	0.00785248	0.145104	ZC3H18	zinc finger CCCH-type containing 18 [Source:HGNC Symbol;Acc:HGNC:25091]
ENSOARG00000005310	0.891468	0.00785574	0.145104	CCDC90B	coiled-coil domain containing 90B [Source:HGNC Symbol;Acc:HGNC:28108]
ENSOARG00000019336	0.939314	0.00787894	0.145144	BCL2L2-PABPN1	BCL2L2-PABPN1 readthrough [Source:HGNC Symbol;Acc:HGNC:42959]
ENSOARG00000003498	0.875011	0.00788517	0.145144	RMI1	RecQ mediated genome instability 1 [Source:HGNC Symbol;Acc:HGNC:25764]
ENSOARG00000007142	1.07855	0.00788978	0.145144
ENSOARG00000010396	1.0702	0.00789607	0.145144	MAP3K14	mitogen-activated protein kinase kinase kinase 14 [Source:HGNC Symbol;Acc:HGNC:6853]
ENSOARG00000002444	1.09361	0.00790435	0.145144
ENSOARG00000021193	0.865832	0.00790852	0.145144	COX16	COX16, cytochrome c oxidase assembly homolog [Source:HGNC Symbol;Acc:HGNC:20213]
ENSOARG00000008092	1.08907	0.00795579	0.145833	ZNF526	zinc finger protein 526 [Source:HGNC Symbol;Acc:HGNC:29415]
ENSOARG00000012193	1.0682	0.00796326	0.145833	VCP	valosin containing protein [Source:HGNC Symbol;Acc:HGNC:12666]
ENSOARG00000000520	0.88955	0.00797563	0.145833	TLR10	toll-like receptor 10 [Source:RefSeq peptide;Acc:NP_001129397]
ENSOARG00000004816	1.07617	0.00797994	0.145833	SF3B3	splicing factor 3b subunit 3 [Source:HGNC Symbol;Acc:HGNC:10770]
ENSOARG00000009170	0.88713	0.00799524	0.145958	RMDN2	regulator of microtubule dynamics 2 [Source:HGNC Symbol;Acc:HGNC:26567]
ENSOARG00000017639	1.094	0.00801068	0.146051	LDLR	low density lipoprotein receptor [Source:HGNC Symbol;Acc:HGNC:6547]
ENSOARG00000001690	1.16293	0.00801731	0.146051
ENSOARG00000009408	0.86341	0.00804494	0.146075	UEVLD	UEV and lactate/malate dehyrogenase domains [Source:HGNC Symbol;Acc:HGNC:30866]
ENSOARG00000012574	0.880185	0.00805402	0.146075	NMRK1	nicotinamide riboside kinase 1 [Source:HGNC Symbol;Acc:HGNC:26057]
ENSOARG00000018085	1.07229	0.00805902	0.146075	L3MBTL2	L3MBTL2, polycomb repressive complex 1 subunit [Source:HGNC Symbol;Acc:HGNC:18594]
ENSOARG00000009018	1.08319	0.00806251	0.146075	SSRP1	structure specific recognition protein 1 [Source:HGNC Symbol;Acc:HGNC:11327]
ENSOARG00000005842	0.883225	0.0080659	0.146075	CASP6	caspase 6 [Source:HGNC Symbol;Acc:HGNC:1507]
ENSOARG00000020393	0.860006	0.00806957	0.146075		Ovis aries lysozyme C-1-like (LOC443320), mRNA. [Source:RefSeq mRNA;Acc:NM_001308588]
ENSOARG00000016922	0.883897	0.00812993	0.146761	CASP8	caspase 8 [Source:HGNC Symbol;Acc:HGNC:1509]
ENSOARG00000013488	1.09972	0.00814061	0.146761	THOP1	thimet oligopeptidase 1 [Source:HGNC Symbol;Acc:HGNC:11793]
ENSOARG00000008824	1.06276	0.00814091	0.146761	ELMO2	engulfment and cell motility 2 [Source:HGNC Symbol;Acc:HGNC:17233]
ENSOARG00000018353	1.08667	0.00814156	0.146761	MAP2K5	mitogen-activated protein kinase kinase 5 [Source:HGNC Symbol;Acc:HGNC:6845]
ENSOARG00000025386	0.884568	0.00817444	0.1472
ENSOARG00000014549	0.86025	0.00818973	0.147278	ODF2L	outer dense fiber of sperm tails 2 like [Source:HGNC Symbol;Acc:HGNC:29225]
ENSOARG00000009391	1.09945	0.00819591	0.147278	TAPBP	TAP binding protein [Source:HGNC Symbol;Acc:HGNC:11566]
ENSOARG00000000139	0.860744	0.00820825	0.147346	PURG	purine rich element binding protein G [Source:HGNC Symbol;Acc:HGNC:17930]
ENSOARG00000016228	1.14673	0.00825884	0.147863	NFE2	nuclear factor, erythroid 2 [Source:HGNC Symbol;Acc:HGNC:7780]
ENSOARG00000009433	0.884672	0.00826013	0.147863	CNOT7	CCR4-NOT transcription complex subunit 7 [Source:HGNC Symbol;Acc:HGNC:14101]
ENSOARG00000020873	1.07869	0.00826279	0.147863	RNF19B	ring finger protein 19B [Source:HGNC Symbol;Acc:HGNC:26886]
ENSOARG00000025703	1.07323	0.00830226	0.14821
ENSOARG00000014637	0.873813	0.00831739	0.14821	HESX1	HESX homeobox 1 [Source:HGNC Symbol;Acc:HGNC:4877]
ENSOARG00000014820	1.09716	0.00832043	0.14821	ZFP64	ZFP64 zinc finger protein [Source:HGNC Symbol;Acc:HGNC:15940]
ENSOARG00000021054	0.869481	0.00832048	0.14821
ENSOARG00000013996	0.90954	0.00832523	0.14821
ENSOARG00000018832	1.0731	0.00833494	0.148229	IL4R	interleukin 4 receptor [Source:HGNC Symbol;Acc:HGNC:6015]
ENSOARG00000013465	1.09467	0.0083597	0.148516	CAPN1	calpain-1 catalytic subunit [Source:RefSeq peptide;Acc:NP_001120739]
ENSOARG00000007224	1.10731	0.00837855	0.148574
ENSOARG00000005385	0.863378	0.00838018	0.148574	SMIM15	small integral membrane protein 15 [Source:HGNC Symbol;Acc:HGNC:33861]
ENSOARG00000020350	1.08722	0.00839796	0.148735	SCMH1	sex comb on midleg homolog 1 (Drosophila) [Source:HGNC Symbol;Acc:HGNC:19003]
ENSOARG00000003485	0.921258	0.00844602	0.149363	CMC4	C-X9-C motif containing 4 [Source:HGNC Symbol;Acc:HGNC:35428]
ENSOARG00000011320	0.862503	0.00845409	0.149363	RPL12	ribosomal protein L12 [Source:HGNC Symbol;Acc:HGNC:10302]
ENSOARG00000006321	0.861038	0.00845944	0.149363	CENPK	centromere protein K [Source:HGNC Symbol;Acc:HGNC:29479]
ENSOARG00000010286	0.910297	0.00847982	0.14957	DNAJC6	DnaJ heat shock protein family (Hsp40) member C6 [Source:HGNC Symbol;Acc:HGNC:15469]
ENSOARG00000017531	0.873211	0.0084955	0.149693	PTBP2	polypyrimidine tract binding protein 2 [Source:HGNC Symbol;Acc:HGNC:17662]
ENSOARG00000019045	0.86112	0.00850735	0.149749	TRAT1	T-cell receptor associated transmembrane adaptor 1 [Source:HGNC Symbol;Acc:HGNC:30698]
ENSOARG00000014846	1.11906	0.00852505	0.149907
ENSOARG00000007814	1.08202	0.00854566	0.150116	SYK	spleen associated tyrosine kinase [Source:HGNC Symbol;Acc:HGNC:11491]
ENSOARG00000008990	0.884509	0.00856106	0.150193	GKAP1	G kinase anchoring protein 1 [Source:HGNC Symbol;Acc:HGNC:17496]
ENSOARG00000004373	1.14158	0.00857882	0.150193	RARB	retinoic acid receptor beta [Source:HGNC Symbol;Acc:HGNC:9865]
ENSOARG00000012410	1.05817	0.00858258	0.150193	UNC45A	unc-45 myosin chaperone A [Source:HGNC Symbol;Acc:HGNC:30594]
ENSOARG00000001246	1.06446	0.00859318	0.150193	AREL1	apoptosis resistant E3 ubiquitin protein ligase 1 [Source:HGNC Symbol;Acc:HGNC:20363]
ENSOARG00000008649	0.864007	0.00859369	0.150193	FKBP14	FK506 binding protein 14 [Source:HGNC Symbol;Acc:HGNC:18625]
ENSOARG00000013427	1.06971	0.00865379	0.15089	PTPN1	protein tyrosine phosphatase, non-receptor type 1 [Source:HGNC Symbol;Acc:HGNC:9642]
ENSOARG00000016939	0.868153	0.00865538	0.15089
ENSOARG00000020220	1.10275	0.00865984	0.15089	UMPS	uridine monophosphate synthetase [Source:HGNC Symbol;Acc:HGNC:12563]
ENSOARG00000011735	0.926769	0.00867124	0.150936	RUFY3	RUN and FYVE domain containing 3 [Source:HGNC Symbol;Acc:HGNC:30285]
ENSOARG00000017317	1.06684	0.00868393	0.151004	CARM1	coactivator associated arginine methyltransferase 1 [Source:HGNC Symbol;Acc:HGNC:23393]
ENSOARG00000010626	1.04451	0.00869976	0.151126	GRB2	growth factor receptor bound protein 2 [Source:HGNC Symbol;Acc:HGNC:4566]
ENSOARG00000008514	0.863931	0.00871629	0.151165	HSD17B3	hydroxysteroid 17-beta dehydrogenase 3 [Source:HGNC Symbol;Acc:HGNC:5212]
ENSOARG00000006727	1.15761	0.00871951	0.151165
ENSOARG00000001910	0.912331	0.00873418	0.151266	C10orf128	chromosome 10 open reading frame 128 [Source:HGNC Symbol;Acc:HGNC:27274]
ENSOARG00000026479	1.13874	0.00877336	0.151721
ENSOARG00000015575	0.861576	0.00877807	0.151721	TMTC3	transmembrane and tetratricopeptide repeat containing 3 [Source:HGNC Symbol;Acc:HGNC:26899]
ENSOARG00000016443	1.16066	0.00883648	0.152509	SLC6A19	solute carrier family 6 member 19 [Source:HGNC Symbol;Acc:HGNC:27960]
ENSOARG00000012418	0.900863	0.00884135	0.152509	GDPD1	glycerophosphodiester phosphodiesterase domain containing 1 [Source:HGNC Symbol;Acc:HGNC:20883]
ENSOARG00000017110	0.906634	0.00885161	0.152533	PIGG	phosphatidylinositol glycan anchor biosynthesis class G [Source:HGNC Symbol;Acc:HGNC:25985]
ENSOARG00000019695	0.883358	0.00888873	0.153019	ST7L	suppression of tumorigenicity 7 like [Source:HGNC Symbol;Acc:HGNC:18441]
ENSOARG00000011260	1.1046	0.00892534	0.153323	MFGE8	milk fat globule-EGF factor 8 protein [Source:HGNC Symbol;Acc:HGNC:7036]
ENSOARG00000000488	1.05528	0.008933	0.153323	RPTOR	regulatory associated protein of MTOR complex 1 [Source:HGNC Symbol;Acc:HGNC:30287]
ENSOARG00000020003	0.871945	0.00893308	0.153323	ETFRF1	electron transfer flavoprotein regulatory factor 1 [Source:HGNC Symbol;Acc:HGNC:27052]
ENSOARG00000009017	1.10045	0.00896383	0.153475	DDOST	dolichyl-diphosphooligosaccharide--protein glycosyltransferase non-catalytic subunit [Source:HGNC Symbol;Acc:HGNC:2728]
ENSOARG00000013790	1.08889	0.00896869	0.153475	PFKP	phosphofructokinase, platelet [Source:HGNC Symbol;Acc:HGNC:8878]
ENSOARG00000020240	0.873328	0.00897881	0.153475	SNX4	sorting nexin 4 [Source:HGNC Symbol;Acc:HGNC:11175]
ENSOARG00000004477	0.928434	0.00898478	0.153475	EED	embryonic ectoderm development [Source:HGNC Symbol;Acc:HGNC:3188]
ENSOARG00000004565	0.878903	0.00900022	0.153475	USP15	ubiquitin specific peptidase 15 [Source:HGNC Symbol;Acc:HGNC:12613]
ENSOARG00000015141	1.10773	0.0090008	0.153475	PINX1	PIN2/TERF1 interacting telomerase inhibitor 1 [Source:HGNC Symbol;Acc:HGNC:30046]
ENSOARG00000023607	0.862692	0.00900434	0.153475	SNORA71	Small nucleolar RNA SNORA71 [Source:RFAM;Acc:RF00056]
ENSOARG00000015956	0.875031	0.00903406	0.153706	DNAJC24	DnaJ heat shock protein family (Hsp40) member C24 [Source:HGNC Symbol;Acc:HGNC:26979]
ENSOARG00000005384	1.13097	0.0090505	0.153706
ENSOARG00000001468	0.88697	0.00906884	0.153706	MAPK8	mitogen-activated protein kinase 8 [Source:HGNC Symbol;Acc:HGNC:6881]
ENSOARG00000006493	0.926171	0.00908112	0.153706	ATG16L2	autophagy related 16 like 2 [Source:HGNC Symbol;Acc:HGNC:25464]
ENSOARG00000013618	0.880602	0.00908402	0.153706
ENSOARG00000020591	1.14651	0.0090906	0.153706	EPB42	erythrocyte membrane protein band 4.2 [Source:HGNC Symbol;Acc:HGNC:3381]
ENSOARG00000018110	0.88094	0.00909551	0.153706	DBT	dihydrolipoamide branched chain transacylase E2 [Source:HGNC Symbol;Acc:HGNC:2698]
ENSOARG00000022788	0.914394	0.00909762	0.153706	SNORD50	Small nucleolar RNA SNORD50 [Source:RFAM;Acc:RF00278]
ENSOARG00000024228	0.888918	0.00910768	0.153706	SNORD93	Small nucleolar RNA SNORD93 [Source:RFAM;Acc:RF00606]
ENSOARG00000012675	1.11143	0.00911046	0.153706	TKFC	triokinase and FMN cyclase [Source:HGNC Symbol;Acc:HGNC:24552]
ENSOARG00000003222	1.06962	0.00911684	0.153706	CANT1	calcium activated nucleotidase 1 [Source:HGNC Symbol;Acc:HGNC:19721]
ENSOARG00000005363	0.883881	0.00912504	0.153706	ZNF829	zinc finger protein 829 [Source:HGNC Symbol;Acc:HGNC:34032]
ENSOARG00000014874	1.12565	0.00913821	0.153777	SCARA5	scavenger receptor class A member 5 [Source:HGNC Symbol;Acc:HGNC:28701]
ENSOARG00000008340	1.0712	0.00921723	0.154956	TBX21	T-box 21 [Source:HGNC Symbol;Acc:HGNC:11599]
ENSOARG00000016778	0.878931	0.00925208	0.155227	POLK	DNA polymerase kappa [Source:HGNC Symbol;Acc:HGNC:9183]
ENSOARG00000003595	0.911213	0.0092601	0.155227	CASC4	cancer susceptibility 4 [Source:HGNC Symbol;Acc:HGNC:24892]
ENSOARG00000017013	0.89969	0.00926043	0.155227	PAIP2	poly(A) binding protein interacting protein 2 [Source:HGNC Symbol;Acc:HGNC:17970]
ENSOARG00000000006	0.909564	0.00929735	0.155656	ND1	NADH-ubiquinone oxidoreductase chain 1 [Source:UniProtKB/Swiss-Prot;Acc:O78747]
ENSOARG00000019081	1.08904	0.00930411	0.155656	DOLK	dolichol kinase [Source:HGNC Symbol;Acc:HGNC:23406]
ENSOARG00000014849	1.07252	0.00935039	0.156279	NEDD9	neural precursor cell expressed, developmentally down-regulated 9 [Source:HGNC Symbol;Acc:HGNC:7733]
ENSOARG00000011450	1.11593	0.00937796	0.156587	FEZ1	fasciculation and elongation protein zeta 1 [Source:HGNC Symbol;Acc:HGNC:3659]
ENSOARG00000016953	0.932066	0.00940345	0.156861	GTPBP3	GTP binding protein 3 (mitochondrial) [Source:HGNC Symbol;Acc:HGNC:14880]
ENSOARG00000003124	1.10187	0.0094186	0.156961	APOBR	apolipoprotein B receptor [Source:HGNC Symbol;Acc:HGNC:24087]
ENSOARG00000015078	1.10279	0.00944805	0.1573	IRF1	interferon regulatory factor 1 [Source:HGNC Symbol;Acc:HGNC:6116]
ENSOARG00000011263	1.0836	0.00946705	0.157464	DAPK3	death associated protein kinase 3 [Source:HGNC Symbol;Acc:HGNC:2676]
ENSOARG00000008353	0.882681	0.00948448	0.157602	SMIM30	small integral membrane protein 30 [Source:HGNC Symbol;Acc:HGNC:48953]
ENSOARG00000003224	1.14893	0.00952914	0.15816	SMPDL3B	sphingomyelin phosphodiesterase acid like 3B [Source:HGNC Symbol;Acc:HGNC:21416]
ENSOARG00000002626	0.935395	0.00953847	0.15816	ZC3H12D	zinc finger CCCH-type containing 12D [Source:HGNC Symbol;Acc:HGNC:21175]
ENSOARG00000014493	0.862771	0.00954562	0.15816
ENSOARG00000009399	1.06249	0.00955798	0.158212	ARHGAP30	Rho GTPase activating protein 30 [Source:HGNC Symbol;Acc:HGNC:27414]
ENSOARG00000018543	1.10463	0.0095742	0.158328	NSFL1C	NSFL1 cofactor [Source:HGNC Symbol;Acc:HGNC:15912]
ENSOARG00000021026	0.864005	0.00960584	0.158699	CLEC12A	C-type lectin domain family 12 member A [Source:HGNC Symbol;Acc:HGNC:31713]
ENSOARG00000009140	1.06023	0.00962606	0.158881	LRRC8A	leucine rich repeat containing 8 family member A [Source:HGNC Symbol;Acc:HGNC:19027]
ENSOARG00000005895	1.11542	0.00964274	0.159004
ENSOARG00000011597	1.07731	0.00966231	0.159096	SEC13	SEC13 homolog, nuclear pore and COPII coat complex component [Source:HGNC Symbol;Acc:HGNC:10697]
ENSOARG00000015462	0.869658	0.00967541	0.159096	COQ10B	coenzyme Q10B [Source:HGNC Symbol;Acc:HGNC:25819]
ENSOARG00000010133	1.08346	0.00968467	0.159096	RECQL5	RecQ like helicase 5 [Source:HGNC Symbol;Acc:HGNC:9950]
ENSOARG00000007130	1.06333	0.00968575	0.159096	CLSTN1	calsyntenin 1 [Source:HGNC Symbol;Acc:HGNC:17447]
ENSOARG00000022034	0.86333	0.00970061	0.159096	snoR38	Small nucleolar RNA R38 [Source:RFAM;Acc:RF00213]
ENSOARG00000001037	0.877568	0.00970379	0.159096	TWSG1	twisted gastrulation BMP signaling modulator 1 [Source:HGNC Symbol;Acc:HGNC:12429]
ENSOARG00000001426	1.09406	0.00971951	0.159202	YLPM1	YLP motif containing 1 [Source:HGNC Symbol;Acc:HGNC:17798]
ENSOARG00000002445	1.09185	0.0097333	0.159276	FCER2	Fc fragment of IgE receptor II [Source:HGNC Symbol;Acc:HGNC:3612]
ENSOARG00000013162	1.06851	0.00977066	0.159677	LGMN	legumain [Source:HGNC Symbol;Acc:HGNC:9472]
ENSOARG00000016712	1.07541	0.00977633	0.159677	SPRYD3	SPRY domain containing 3 [Source:HGNC Symbol;Acc:HGNC:25920]
ENSOARG00000020027	0.884896	0.00981347	0.160132	NRAS	NRAS proto-oncogene, GTPase [Source:HGNC Symbol;Acc:HGNC:7989]
ENSOARG00000005626	0.898233	0.00983994	0.160303	RHOQ	ras homolog family member Q [Source:HGNC Symbol;Acc:HGNC:17736]
ENSOARG00000004625	1.0769	0.00984804	0.160303
ENSOARG00000001261	0.902935	0.00985281	0.160303	SPAG1	sperm associated antigen 1 [Source:HGNC Symbol;Acc:HGNC:11212]
ENSOARG00000021031	0.865229	0.00986486	0.160303
ENSOARG00000021074	0.877918	0.00987737	0.160303	CGRRF1	cell growth regulator with ring finger domain 1 [Source:HGNC Symbol;Acc:HGNC:15528]
ENSOARG00000017403	0.886471	0.00988631	0.160303	AGPS	alkylglycerone phosphate synthase [Source:HGNC Symbol;Acc:HGNC:327]
ENSOARG00000011512	1.07069	0.00988914	0.160303	ALDH9A1	aldehyde dehydrogenase 9 family member A1 [Source:HGNC Symbol;Acc:HGNC:412]
ENSOARG00000014547	1.12177	0.00993873	0.160955
ENSOARG00000015491	1.10348	0.00995201	0.160995
ENSOARG00000002932	1.0789	0.00995989	0.160995	ADCY9	adenylate cyclase 9 [Source:HGNC Symbol;Acc:HGNC:240]
ENSOARG00000013615	1.09881	0.00997716	0.161025	FSTL4	follistatin like 4 [Source:HGNC Symbol;Acc:HGNC:21389]
ENSOARG00000015151	1.06439	0.00998047	0.161025	ZFAND3	zinc finger AN1-type containing 3 [Source:HGNC Symbol;Acc:HGNC:18019]
ENSOARG00000020621	0.891253	0.0100077	0.161053	VCPKMT	valosin containing protein lysine methyltransferase [Source:HGNC Symbol;Acc:HGNC:20352]
ENSOARG00000013571	0.880539	0.0100093	0.161053	RPS17	40S ribosomal protein S17 [Source:RefSeq peptide;Acc:NP_001267617]
ENSOARG00000020902	1.09985	0.0100103	0.161053	MINDY1	MINDY lysine 48 deubiquitinase 1 [Source:HGNC Symbol;Acc:HGNC:25648]
ENSOARG00000004026	1.05977	0.0100221	0.161093	TNPO3	transportin 3 [Source:HGNC Symbol;Acc:HGNC:17103]
ENSOARG00000001589	0.9504	0.010032	0.161101
ENSOARG00000008218	0.882871	0.0100483	0.161199	SERINC1	serine incorporator 1 [Source:HGNC Symbol;Acc:HGNC:13464]
ENSOARG00000006051	1.10642	0.0100601	0.161199	GTF2F1	general transcription factor IIF subunit 1 [Source:HGNC Symbol;Acc:HGNC:4652]
ENSOARG00000018911	0.907222	0.0100661	0.161199	PER1	period circadian clock 1 [Source:HGNC Symbol;Acc:HGNC:8845]
ENSOARG00000013061	0.877672	0.0100991	0.161455	UBLCP1	ubiquitin like domain containing CTD phosphatase 1 [Source:HGNC Symbol;Acc:HGNC:28110]
ENSOARG00000020961	1.1389	0.0101009	0.161455	MARCKSL1	MARCKS like 1 [Source:HGNC Symbol;Acc:HGNC:7142]
ENSOARG00000023741	0.86866	0.0101356	0.161696
ENSOARG00000006944	0.882318	0.0101439	0.161696	LSM5	LSM5 homolog, U6 small nuclear RNA and mRNA degradation associated [Source:HGNC Symbol;Acc:HGNC:17162]
ENSOARG00000018762	0.879152	0.0101441	0.161696	CSNK1G3	casein kinase 1 gamma 3 [Source:HGNC Symbol;Acc:HGNC:2456]
ENSOARG00000003567	1.05461	0.0101675	0.161698	TERF2	telomeric repeat binding factor 2 [Source:HGNC Symbol;Acc:HGNC:11729]
ENSOARG00000001478	0.899188	0.0101757	0.161698	DRP2	dystrophin related protein 2 [Source:HGNC Symbol;Acc:HGNC:3032]
ENSOARG00000011868	1.05784	0.0101817	0.161698	EIF4H	eukaryotic translation initiation factor 4H [Source:HGNC Symbol;Acc:HGNC:12741]
ENSOARG00000007435	1.09051	0.0101821	0.161698	PRPSAP1	phosphoribosyl pyrophosphate synthetase associated protein 1 [Source:HGNC Symbol;Acc:HGNC:9466]
ENSOARG00000014798	0.889772	0.0102175	0.161698
ENSOARG00000009511	1.08628	0.0102233	0.161698	CLPTM1	CLPTM1, transmembrane protein [Source:HGNC Symbol;Acc:HGNC:2087]
ENSOARG00000015374	0.884216	0.0102333	0.161698	SF3B1	splicing factor 3b subunit 1 [Source:HGNC Symbol;Acc:HGNC:10768]
ENSOARG00000000090	1.08432	0.0102353	0.161698	AP1M1	adaptor related protein complex 1 mu 1 subunit [Source:HGNC Symbol;Acc:HGNC:13667]
ENSOARG00000019911	0.942268	0.0102389	0.161698	AVEN	apoptosis and caspase activation inhibitor [Source:HGNC Symbol;Acc:HGNC:13509]
ENSOARG00000020111	0.88602	0.0102408	0.161698	PTPRR	protein tyrosine phosphatase, receptor type R [Source:HGNC Symbol;Acc:HGNC:9680]
ENSOARG00000005303	0.869554	0.0102476	0.161698	ZNF567	zinc finger protein 567 [Source:HGNC Symbol;Acc:HGNC:28696]
ENSOARG00000017819	0.868975	0.0102842	0.162017	SF3B6	splicing factor 3b subunit 6 [Source:HGNC Symbol;Acc:HGNC:30096]
ENSOARG00000010283	1.12405	0.0103009	0.162017	MX1	interferon-induced GTP-binding protein Mx1 [Source:RefSeq peptide;Acc:NP_001009753]
ENSOARG00000008409	0.879664	0.010305	0.162017	CCDC82	coiled-coil domain containing 82 [Source:HGNC Symbol;Acc:HGNC:26282]
ENSOARG00000020485	1.08274	0.01031	0.162017	RHBDD1	rhomboid domain containing 1 [Source:HGNC Symbol;Acc:HGNC:23081]
ENSOARG00000018609	0.890662	0.0103382	0.162017	CACNA1E	calcium voltage-gated channel subunit alpha1 E [Source:HGNC Symbol;Acc:HGNC:1392]
ENSOARG00000003903	1.10401	0.0103446	0.162017	HSP90AA1	heat shock protein 90 alpha family class A member 1 [Source:HGNC Symbol;Acc:HGNC:5253]
ENSOARG00000020536	0.931392	0.0103452	0.162017	VAMP5	vesicle associated membrane protein 5 [Source:HGNC Symbol;Acc:HGNC:12646]
ENSOARG00000001667	1.06929	0.0103459	0.162017	EIF2AK1	eukaryotic translation initiation factor 2 alpha kinase 1 [Source:HGNC Symbol;Acc:HGNC:24921]
ENSOARG00000001703	1.06759	0.0103525	0.162017	SLC38A7	solute carrier family 38 member 7 [Source:HGNC Symbol;Acc:HGNC:25582]
ENSOARG00000009973	1.11595	0.0103642	0.162053	EMILIN2	elastin microfibril interfacer 2 [Source:HGNC Symbol;Acc:HGNC:19881]
ENSOARG00000010080	1.10868	0.0103828	0.162061	SULF2	sulfatase 2 [Source:HGNC Symbol;Acc:HGNC:20392]
ENSOARG00000013921	0.882828	0.010387	0.162061	UBE2B	ubiquitin conjugating enzyme E2 B [Source:HGNC Symbol;Acc:HGNC:12473]
ENSOARG00000000298	0.87162	0.010393	0.162061	GPR155	G protein-coupled receptor 155 [Source:HGNC Symbol;Acc:HGNC:22951]
ENSOARG00000007588	1.06334	0.0104236	0.162391	STAT6	signal transducer and activator of transcription 6 [Source:HGNC Symbol;Acc:HGNC:11368]
ENSOARG00000012454	1.06429	0.0104332	0.162395	MYO1C	myosin IC [Source:HGNC Symbol;Acc:HGNC:7597]
ENSOARG00000016242	1.07637	0.0104527	0.16255	FAM129C	family with sequence similarity 129 member C [Source:HGNC Symbol;Acc:HGNC:24130]
ENSOARG00000004516	1.0955	0.0104667	0.162622	UBOX5	U-box domain containing 5 [Source:HGNC Symbol;Acc:HGNC:17777]
ENSOARG00000006713	0.884726	0.0105184	0.163179
ENSOARG00000017573	0.897525	0.0105258	0.163179	GPR65	G protein-coupled receptor 65 [Source:HGNC Symbol;Acc:HGNC:4517]
ENSOARG00000024078	0.911661	0.010531	0.163179	SNORA13	Small nucleolar RNA SNORA13 [Source:RFAM;Acc:RF00396]
ENSOARG00000014793	0.881395	0.0105654	0.163564	CCNI2	cyclin I family member 2 [Source:HGNC Symbol;Acc:HGNC:33869]
ENSOARG00000015437	1.06776	0.0106016	0.163973	TSR1	TSR1, ribosome maturation factor [Source:HGNC Symbol;Acc:HGNC:25542]
ENSOARG00000003325	1.09678	0.0106214	0.163973	DUS2	dihydrouridine synthase 2 [Source:HGNC Symbol;Acc:HGNC:26014]
ENSOARG00000020361	1.07496	0.0106246	0.163973	RTF1	RTF1 homolog, Paf1/RNA polymerase II complex component [Source:HGNC Symbol;Acc:HGNC:28996]
ENSOARG00000016229	0.916831	0.0106394	0.163973	NEMP2	nuclear envelope integral membrane protein 2 [Source:HGNC Symbol;Acc:HGNC:33700]
ENSOARG00000022639	0.929036	0.0106417	0.163973	SNORA27	Small nucleolar RNA SNORA27 [Source:RFAM;Acc:RF00443]
ENSOARG00000020260	0.920003	0.0106489	0.163973	ZFP69	ZFP69 zinc finger protein [Source:HGNC Symbol;Acc:HGNC:24708]
ENSOARG00000014817	0.882175	0.0106898	0.164454	KRR1	KRR1, small subunit processome component homolog [Source:HGNC Symbol;Acc:HGNC:5176]
ENSOARG00000002667	0.871425	0.0107068	0.164484	KBTBD3	kelch repeat and BTB domain containing 3 [Source:HGNC Symbol;Acc:HGNC:22934]
ENSOARG00000026572	0.932196	0.0107108	0.164484
ENSOARG00000001906	1.06614	0.0107287	0.164596	BUD13	BUD13 homolog [Source:HGNC Symbol;Acc:HGNC:28199]
ENSOARG00000016665	0.898729	0.0107372	0.164596	ORC2	origin recognition complex subunit 2 [Source:HGNC Symbol;Acc:HGNC:8488]
ENSOARG00000020068	0.890058	0.0107493	0.164635	IQCB1	IQ motif containing B1 [Source:HGNC Symbol;Acc:HGNC:28949]
ENSOARG00000017241	0.915971	0.0107803	0.16484	DNAJC18	DnaJ heat shock protein family (Hsp40) member C18 [Source:HGNC Symbol;Acc:HGNC:28429]
ENSOARG00000005584	1.08667	0.0107819	0.16484	OS9	OS9, endoplasmic reticulum lectin [Source:HGNC Symbol;Acc:HGNC:16994]
ENSOARG00000012093	0.864999	0.0108194	0.16511
ENSOARG00000001821	0.884069	0.0108264	0.16511	THAP9	THAP domain containing 9 [Source:HGNC Symbol;Acc:HGNC:23192]
ENSOARG00000001352	1.06585	0.0108283	0.16511	SMG7	SMG7, nonsense mediated mRNA decay factor [Source:HGNC Symbol;Acc:HGNC:16792]
ENSOARG00000008856	0.897142	0.0108703	0.165604	FBXO33	F-box protein 33 [Source:HGNC Symbol;Acc:HGNC:19833]
ENSOARG00000023567	0.909883	0.0109191	0.165978	SNORD86	Small nucleolar RNA SNORD86 [Source:RFAM;Acc:RF00594]
ENSOARG00000018140	1.09005	0.01092	0.165978	RANGAP1	Ran GTPase activating protein 1 [Source:HGNC Symbol;Acc:HGNC:9854]
ENSOARG00000000821	0.873489	0.0109405	0.165978	GPR180	G protein-coupled receptor 180 [Source:HGNC Symbol;Acc:HGNC:28899]
ENSOARG00000015327	0.867218	0.0109543	0.165978	KRT10	keratin 10 [Source:HGNC Symbol;Acc:HGNC:6413]
ENSOARG00000001474	0.883986	0.0109594	0.165978	HIST3H2BB	histone cluster 3 H2B family member b [Source:HGNC Symbol;Acc:HGNC:20514]
ENSOARG00000005672	1.14986	0.0109677	0.165978	B4GALNT1	beta-1,4-N-acetyl-galactosaminyltransferase 1 [Source:HGNC Symbol;Acc:HGNC:4117]
ENSOARG00000019308	0.894949	0.0109726	0.165978	BTLA	B and T lymphocyte associated [Source:HGNC Symbol;Acc:HGNC:21087]
ENSOARG00000013563	0.865187	0.0109779	0.165978	ACTR6	ARP6 actin related protein 6 homolog [Source:HGNC Symbol;Acc:HGNC:24025]
ENSOARG00000017829	1.0842	0.0109817	0.165978	ACLY	ATP citrate lyase [Source:HGNC Symbol;Acc:HGNC:115]
ENSOARG00000008518	0.869096	0.0109919	0.165988	HOOK1	hook microtubule tethering protein 1 [Source:HGNC Symbol;Acc:HGNC:19884]
ENSOARG00000020864	1.10071	0.0110068	0.166067	BORCS5	BLOC-1 related complex subunit 5 [Source:HGNC Symbol;Acc:HGNC:17950]
ENSOARG00000008325	0.895825	0.011018	0.16609
ENSOARG00000017025	1.10259	0.0110427	0.166317
ENSOARG00000018889	1.07176	0.0110768	0.166684	ANTXR2	anthrax toxin receptor 2 [Source:HGNC Symbol;Acc:HGNC:21732]
ENSOARG00000011855	1.08864	0.0110926	0.166777
ENSOARG00000018278	1.13503	0.0111041	0.166804
ENSOARG00000007607	1.07153	0.0111491	0.167168	XPO5	exportin 5 [Source:HGNC Symbol;Acc:HGNC:17675]
ENSOARG00000010853	0.913437	0.0111502	0.167168	MEMO1	mediator of cell motility 1 [Source:HGNC Symbol;Acc:HGNC:14014]
ENSOARG00000015911	1.09409	0.0111951	0.167168
ENSOARG00000020713	0.866526	0.0111969	0.167168	ZMAT3	zinc finger matrin-type 3 [Source:HGNC Symbol;Acc:HGNC:29983]
ENSOARG00000005209	1.13595	0.0112039	0.167168	SDC4	syndecan 4 [Source:HGNC Symbol;Acc:HGNC:10661]
ENSOARG00000003322	0.890485	0.0112051	0.167168
ENSOARG00000007428	1.0741	0.0112135	0.167168	ECD	ecdysoneless cell cycle regulator [Source:HGNC Symbol;Acc:HGNC:17029]
ENSOARG00000006102	0.867533	0.011214	0.167168	GPR174	G protein-coupled receptor 174 [Source:HGNC Symbol;Acc:HGNC:30245]
ENSOARG00000007575	1.14334	0.0112205	0.167168	CYP2S1	cytochrome P450 family 2 subfamily S member 1 [Source:HGNC Symbol;Acc:HGNC:15654]
ENSOARG00000004333	0.866971	0.0112255	0.167168	LCORL	ligand dependent nuclear receptor corepressor like [Source:HGNC Symbol;Acc:HGNC:30776]
ENSOARG00000015749	0.915734	0.0112526	0.167428	SLC12A9	solute carrier family 12 member 9 [Source:HGNC Symbol;Acc:HGNC:17435]
ENSOARG00000017686	0.870033	0.0112748	0.167613	YAE1D1	Yae1 domain containing 1 [Source:HGNC Symbol;Acc:HGNC:24857]
ENSOARG00000003562	1.15429	0.0113123	0.167818	RILPL1	Rab interacting lysosomal protein like 1 [Source:HGNC Symbol;Acc:HGNC:26814]
ENSOARG00000001504	1.08103	0.0113241	0.167818	SREBF1	sterol regulatory element binding transcription factor 1 [Source:HGNC Symbol;Acc:HGNC:11289]
ENSOARG00000008544	1.13148	0.0113257	0.167818	NLRP6	NLR family pyrin domain containing 6 [Source:HGNC Symbol;Acc:HGNC:22944]
ENSOARG00000011301	1.07357	0.011333	0.167818	GCN1	GCN1, eIF2 alpha kinase activator homolog [Source:HGNC Symbol;Acc:HGNC:4199]
ENSOARG00000017736	1.10441	0.0113374	0.167818
ENSOARG00000006007	1.12521	0.0113581	0.167981	NGFR	nerve growth factor receptor [Source:HGNC Symbol;Acc:HGNC:7809]
ENSOARG00000010926	1.07572	0.0113903	0.168313	WDR4	WD repeat domain 4 [Source:HGNC Symbol;Acc:HGNC:12756]
ENSOARG00000000255	1.08473	0.0114169	0.16856	ATRIP	ATR interacting protein [Source:HGNC Symbol;Acc:HGNC:33499]
ENSOARG00000004440	1.09022	0.0114368	0.16871	LRRC59	leucine rich repeat containing 59 [Source:HGNC Symbol;Acc:HGNC:28817]
ENSOARG00000000493	1.07266	0.0114974	0.169458	KDM4A	lysine demethylase 4A [Source:HGNC Symbol;Acc:HGNC:22978]
ENSOARG00000007855	0.885295	0.0115396	0.169935	RPL34	ribosomal protein L34 [Source:HGNC Symbol;Acc:HGNC:10340]
ENSOARG00000013514	1.06366	0.0116129	0.170869	AP2A1	adaptor related protein complex 2 alpha 1 subunit [Source:HGNC Symbol;Acc:HGNC:561]
ENSOARG00000002920	1.09365	0.0116305	0.170981	MPI	mannose phosphate isomerase [Source:HGNC Symbol;Acc:HGNC:7216]
ENSOARG00000000456	1.15145	0.0116544	0.171103	CTTN	cortactin [Source:HGNC Symbol;Acc:HGNC:3338]
ENSOARG00000014197	1.12246	0.0116613	0.171103
ENSOARG00000007715	1.07196	0.0116686	0.171103	KDM1A	lysine demethylase 1A [Source:HGNC Symbol;Acc:HGNC:29079]
ENSOARG00000004220	0.872387	0.0116793	0.171114
ENSOARG00000020509	0.897883	0.0116997	0.171267	ADIPOQ	Ovis aries adiponectin, C1Q and collagen domain containing (ADIPOQ), mRNA. [Source:RefSeq mRNA;Acc:NM_001308565]
ENSOARG00000010311	1.07194	0.0117337	0.171516	CIZ1	CDKN1A interacting zinc finger protein 1 [Source:HGNC Symbol;Acc:HGNC:16744]
ENSOARG00000018891	0.868706	0.0117474	0.171516	TBC1D8B	TBC1 domain family member 8B [Source:HGNC Symbol;Acc:HGNC:24715]
ENSOARG00000018522	0.883184	0.0117575	0.171516
ENSOARG00000018424	1.09079	0.011758	0.171516	CCNF	cyclin F [Source:HGNC Symbol;Acc:HGNC:1591]
ENSOARG00000018719	0.883094	0.0117665	0.171516	RNPC3	RNA binding region (RNP1, RRM) containing 3 [Source:HGNC Symbol;Acc:HGNC:18666]
ENSOARG00000019685	1.12654	0.0117799	0.171566	SH3D21	SH3 domain containing 21 [Source:HGNC Symbol;Acc:HGNC:26236]
ENSOARG00000018066	1.08095	0.0118225	0.171976	QSOX1	quiescin sulfhydryl oxidase 1 [Source:HGNC Symbol;Acc:HGNC:9756]
ENSOARG00000005238	0.887555	0.0118428	0.171976	ENO2	enolase 2 [Source:HGNC Symbol;Acc:HGNC:3353]
ENSOARG00000005120	0.868786	0.0118463	0.171976	SLC25A16	solute carrier family 25 member 16 [Source:HGNC Symbol;Acc:HGNC:10986]
ENSOARG00000013329	1.0639	0.0118795	0.171976	MAP3K3	mitogen-activated protein kinase kinase kinase 3 [Source:HGNC Symbol;Acc:HGNC:6855]
ENSOARG00000014695	0.894496	0.0118843	0.171976	YIPF6	Yip1 domain family member 6 [Source:HGNC Symbol;Acc:HGNC:28304]
ENSOARG00000009542	1.11223	0.0118846	0.171976	DCAKD	dephospho-CoA kinase domain containing [Source:HGNC Symbol;Acc:HGNC:26238]
ENSOARG00000009453	1.07382	0.0118911	0.171976	ZER1	zyg-11 related cell cycle regulator [Source:HGNC Symbol;Acc:HGNC:30960]
ENSOARG00000019005	0.884703	0.0118952	0.171976	CLCC1	chloride channel CLIC like 1 [Source:HGNC Symbol;Acc:HGNC:29675]
ENSOARG00000004627	1.14855	0.011898	0.171976
ENSOARG00000017129	0.890421	0.0119279	0.172127	ZBED5	zinc finger BED-type containing 5 [Source:HGNC Symbol;Acc:HGNC:30803]
ENSOARG00000015659	0.868984	0.0119414	0.172127	COMMD6	COMM domain containing 6 [Source:HGNC Symbol;Acc:HGNC:24015]
ENSOARG00000009870	1.08628	0.0119472	0.172127	CALR	calreticulin [Source:HGNC Symbol;Acc:HGNC:1455]
ENSOARG00000005724	1.06953	0.0119484	0.172127	SPN	sialophorin [Source:HGNC Symbol;Acc:HGNC:11249]
ENSOARG00000015239	1.0793	0.0119691	0.172281	SNX19	sorting nexin 19 [Source:HGNC Symbol;Acc:HGNC:21532]
ENSOARG00000002242	0.876749	0.0119921	0.172468	LURAP1	leucine rich adaptor protein 1 [Source:HGNC Symbol;Acc:HGNC:32327]
ENSOARG00000013828	0.885227	0.012019	0.172711
ENSOARG00000018946	0.874211	0.0120441	0.172755	STXBP3	syntaxin binding protein 3 [Source:HGNC Symbol;Acc:HGNC:11446]
ENSOARG00000014516	1.07422	0.0120526	0.172755	NOP14	NOP14 nucleolar protein [Source:HGNC Symbol;Acc:HGNC:16821]
ENSOARG00000002537	0.8691	0.0120531	0.172755	RSRC1	arginine and serine rich coiled-coil 1 [Source:HGNC Symbol;Acc:HGNC:24152]
ENSOARG00000001455	0.893562	0.0120633	0.172755	EXOG	exo/endonuclease G [Source:HGNC Symbol;Acc:HGNC:3347]
ENSOARG00000021006	0.881421	0.0120723	0.172755	COPS2	COP9 signalosome subunit 2 [Source:HGNC Symbol;Acc:HGNC:30747]
ENSOARG00000010747	1.10807	0.0121198	0.173183
ENSOARG00000007452	1.13464	0.0121223	0.173183
ENSOARG00000004258	0.869196	0.012149	0.173421
ENSOARG00000007986	0.874458	0.0122145	0.174108	MBIP	MAP3K12 binding inhibitory protein 1 [Source:HGNC Symbol;Acc:HGNC:20427]
ENSOARG00000007092	0.892888	0.0122174	0.174108
ENSOARG00000013426	0.871278	0.0122514	0.174448	TAF1A	TATA-box binding protein associated factor, RNA polymerase I subunit A [Source:HGNC Symbol;Acc:HGNC:11532]
ENSOARG00000016696	1.10402	0.0122623	0.174459
ENSOARG00000007312	1.05461	0.0122804	0.174572	SCPEP1	serine carboxypeptidase 1 [Source:HGNC Symbol;Acc:HGNC:29507]
ENSOARG00000006979	1.06615	0.0123417	0.175202	RHBDF2	rhomboid 5 homolog 2 [Source:HGNC Symbol;Acc:HGNC:20788]
ENSOARG00000025123	0.874064	0.0123523	0.175202	SNORA29	Small nucleolar RNA SNORA29 [Source:RFAM;Acc:RF00429]
ENSOARG00000007343	1.06654	0.0123584	0.175202	NFE2L1	nuclear factor, erythroid 2 like 1 [Source:HGNC Symbol;Acc:HGNC:7781]
ENSOARG00000001031	1.09636	0.0123654	0.175202
ENSOARG00000005964	0.925932	0.0124092	0.175617
ENSOARG00000018239	0.892602	0.0124151	0.175617
ENSOARG00000019095	1.10031	0.0124547	0.175958	CSF2RB	colony stimulating factor 2 receptor beta common subunit [Source:HGNC Symbol;Acc:HGNC:2436]
ENSOARG00000011816	1.04836	0.0124597	0.175958	GID8	GID complex subunit 8 homolog [Source:HGNC Symbol;Acc:HGNC:15857]
ENSOARG00000011941	1.09107	0.0124855	0.176115	TJP3	tight junction protein 3 [Source:HGNC Symbol;Acc:HGNC:11829]
ENSOARG00000007258	1.0672	0.0124924	0.176115	UBE2O	ubiquitin conjugating enzyme E2 O [Source:HGNC Symbol;Acc:HGNC:29554]
ENSOARG00000010590	0.884028	0.0125073	0.176115
ENSOARG00000004628	1.09356	0.0125291	0.176115	ZNF683	zinc finger protein 683 [Source:HGNC Symbol;Acc:HGNC:28495]
ENSOARG00000017726	0.922185	0.0125307	0.176115	RIC8B	RIC8 guanine nucleotide exchange factor B [Source:HGNC Symbol;Acc:HGNC:25555]
ENSOARG00000006879	0.877454	0.0125322	0.176115	ZFP62	ZFP62 zinc finger protein [Source:HGNC Symbol;Acc:HGNC:23241]
ENSOARG00000004356	1.06295	0.0126145	0.177025	CARD11	caspase recruitment domain family member 11 [Source:HGNC Symbol;Acc:HGNC:16393]
ENSOARG00000010875	0.873232	0.0126175	0.177025	CUL5	cullin 5 [Source:HGNC Symbol;Acc:HGNC:2556]
ENSOARG00000006411	1.10705	0.012643	0.177238
ENSOARG00000011887	0.885648	0.012741	0.178467	SRSF11	serine and arginine rich splicing factor 11 [Source:HGNC Symbol;Acc:HGNC:10782]
ENSOARG00000008306	1.07951	0.0127714	0.178747	ATP5B	ATP synthase, H+ transporting, mitochondrial F1 complex, beta polypeptide [Source:HGNC Symbol;Acc:HGNC:830]
ENSOARG00000003445	0.919206	0.0127947	0.178847	TAF5	TATA-box binding protein associated factor 5 [Source:HGNC Symbol;Acc:HGNC:11539]
ENSOARG00000004697	1.08102	0.0127993	0.178847	IQCE	IQ motif containing E [Source:HGNC Symbol;Acc:HGNC:29171]
ENSOARG00000005821	0.873519	0.0128309	0.179144	PMAIP1	phorbol-12-myristate-13-acetate-induced protein 1 [Source:HGNC Symbol;Acc:HGNC:9108]
ENSOARG00000008103	1.11298	0.0128825	0.179715	ZSWIM4	zinc finger SWIM-type containing 4 [Source:HGNC Symbol;Acc:HGNC:25704]
ENSOARG00000009647	1.04167	0.0128927	0.179715
ENSOARG00000017285	0.935343	0.0129272	0.18005
ENSOARG00000014450	1.05786	0.0129532	0.180266	AP3D1	adaptor related protein complex 3 delta 1 subunit [Source:HGNC Symbol;Acc:HGNC:568]
ENSOARG00000018332	1.07177	0.012966	0.180298	CCDC137	coiled-coil domain containing 137 [Source:HGNC Symbol;Acc:HGNC:33451]
ENSOARG00000007953	0.937794	0.0129818	0.180373	TMEM184C	transmembrane protein 184C [Source:HGNC Symbol;Acc:HGNC:25587]
ENSOARG00000008323	0.920915	0.0130265	0.180526	SRSF1	serine and arginine rich splicing factor 1 [Source:HGNC Symbol;Acc:HGNC:10780]
ENSOARG00000021944	0.89681	0.0130307	0.180526	SNORD52	Small nucleolar RNA SNORD52 [Source:RFAM;Acc:RF00276]
ENSOARG00000017903	1.06105	0.0130481	0.180526	TMEM164	transmembrane protein 164 [Source:HGNC Symbol;Acc:HGNC:26217]
ENSOARG00000016470	1.11167	0.0130496	0.180526		early growth response protein 1 [Source:RefSeq peptide;Acc:NP_001135978]
ENSOARG00000009657	1.12754	0.013053	0.180526
ENSOARG00000023999	0.900867	0.0130583	0.180526	SNORD65	Small nucleolar RNA SNORD65 [Source:RFAM;Acc:RF00571]
ENSOARG00000011840	1.13724	0.0130662	0.180526	ISYNA1	inositol-3-phosphate synthase 1 [Source:HGNC Symbol;Acc:HGNC:29821]
ENSOARG00000017927	1.05609	0.0130868	0.180555	CORO1C	coronin 1C [Source:HGNC Symbol;Acc:HGNC:2254]
ENSOARG00000016713	1.09899	0.0131085	0.180555	TKT	transketolase [Source:HGNC Symbol;Acc:HGNC:11834]
ENSOARG00000009963	1.11888	0.0131126	0.180555
ENSOARG00000017557	1.08407	0.0131169	0.180555	SPECC1	sperm antigen with calponin homology and coiled-coil domains 1 [Source:HGNC Symbol;Acc:HGNC:30615]
ENSOARG00000000750	0.947599	0.0131483	0.180555	PANK2	pantothenate kinase 2 [Source:HGNC Symbol;Acc:HGNC:15894]
ENSOARG00000008439	0.909164	0.0131657	0.180555	CDADC1	cytidine and dCMP deaminase domain containing 1 [Source:HGNC Symbol;Acc:HGNC:20299]
ENSOARG00000007425	1.07815	0.013173	0.180555
ENSOARG00000016730	0.892229	0.0131818	0.180555	HCFC2	host cell factor C2 [Source:HGNC Symbol;Acc:HGNC:24972]
ENSOARG00000010068	0.924197	0.0131858	0.180555
ENSOARG00000006817	0.869459	0.0131861	0.180555	SLC25A36	solute carrier family 25 member 36 [Source:HGNC Symbol;Acc:HGNC:25554]
ENSOARG00000012088	1.07613	0.0131957	0.180555	HPS1	HPS1, biogenesis of lysosomal organelles complex 3 subunit 1 [Source:HGNC Symbol;Acc:HGNC:5163]
ENSOARG00000020535	0.896867	0.0131961	0.180555	SNAP23	synaptosome associated protein 23 [Source:HGNC Symbol;Acc:HGNC:11131]
ENSOARG00000009972	1.0736	0.0132162	0.180555	FMNL1	formin like 1 [Source:HGNC Symbol;Acc:HGNC:1212]
ENSOARG00000017006	0.883331	0.0132205	0.180555
ENSOARG00000013136	1.05917	0.0132305	0.180555	PITRM1	pitrilysin metallopeptidase 1 [Source:HGNC Symbol;Acc:HGNC:17663]
ENSOARG00000024077	0.872145	0.0132714	0.180555
ENSOARG00000002344	1.08874	0.0132772	0.180555	MECR	mitochondrial trans-2-enoyl-CoA reductase [Source:HGNC Symbol;Acc:HGNC:19691]
ENSOARG00000024696	0.884289	0.0132853	0.180555	snoU2_19	Small nucleolar RNA U2-19 [Source:RFAM;Acc:RF00494]
ENSOARG00000012507	0.917107	0.0132882	0.180555	SRPK1	SRSF protein kinase 1 [Source:HGNC Symbol;Acc:HGNC:11305]
ENSOARG00000015695	0.890942	0.0133105	0.180555	EFHB	EF-hand domain family member B [Source:HGNC Symbol;Acc:HGNC:26330]
ENSOARG00000010849	0.904624	0.013316	0.180555	CATSPER2	cation channel sperm associated 2 [Source:HGNC Symbol;Acc:HGNC:18810]
ENSOARG00000006425	0.89724	0.0133176	0.180555
ENSOARG00000014786	0.870387	0.0133194	0.180555	EIF3E	eukaryotic translation initiation factor 3 subunit E [Source:HGNC Symbol;Acc:HGNC:3277]
ENSOARG00000010435	0.876334	0.0133201	0.180555	MRPL22	mitochondrial ribosomal protein L22 [Source:HGNC Symbol;Acc:HGNC:14480]
ENSOARG00000017337	0.887156	0.0133548	0.180828	ARL13B	ADP ribosylation factor like GTPase 13B [Source:HGNC Symbol;Acc:HGNC:25419]
ENSOARG00000000211	0.877439	0.0133893	0.180828
ENSOARG00000018954	0.894991	0.0133937	0.180828	SNX2	sorting nexin 2 [Source:HGNC Symbol;Acc:HGNC:11173]
ENSOARG00000019931	0.869528	0.0133939	0.180828	C1D	C1D nuclear receptor corepressor [Source:HGNC Symbol;Acc:HGNC:29911]
ENSOARG00000014418	0.94044	0.0133964	0.180828	GRK4	G protein-coupled receptor kinase 4 [Source:HGNC Symbol;Acc:HGNC:4543]
ENSOARG00000018307	1.07881	0.0134042	0.180828	ACO2	aconitase 2 [Source:HGNC Symbol;Acc:HGNC:118]
ENSOARG00000013880	0.918519	0.0134214	0.180828	AIDA	axin interactor, dorsalization associated [Source:HGNC Symbol;Acc:HGNC:25761]
ENSOARG00000023215	0.894727	0.0134242	0.180828	U6	U6 spliceosomal RNA [Source:RFAM;Acc:RF00026]
ENSOARG00000017214	1.09218	0.0134352	0.180834	NR4A1	nuclear receptor subfamily 4 group A member 1 [Source:HGNC Symbol;Acc:HGNC:7980]
ENSOARG00000009239	1.13148	0.01345	0.180891	BCL3	B-cell CLL/lymphoma 3 [Source:HGNC Symbol;Acc:HGNC:998]
ENSOARG00000011649	1.07397	0.0135211	0.181489	SH2D3C	SH2 domain containing 3C [Source:HGNC Symbol;Acc:HGNC:16884]
ENSOARG00000016291	0.86938	0.0135259	0.181489	POLR3G	RNA polymerase III subunit G [Source:HGNC Symbol;Acc:HGNC:30075]
ENSOARG00000021059	1.10723	0.0135321	0.181489
ENSOARG00000003478	0.923728	0.0135365	0.181489	ANKRD40	ankyrin repeat domain 40 [Source:HGNC Symbol;Acc:HGNC:28233]
ENSOARG00000003047	1.06109	0.0135592	0.181564	DKC1	H/ACA ribonucleoprotein complex subunit 4 [Source:RefSeq peptide;Acc:NP_001135985]
ENSOARG00000020662	0.86923	0.0135695	0.181564
ENSOARG00000016537	1.06287	0.0135825	0.181564	HSPA9	heat shock protein family A (Hsp70) member 9 [Source:HGNC Symbol;Acc:HGNC:5244]
ENSOARG00000016013	0.905403	0.0135843	0.181564	TMEM161B	transmembrane protein 161B [Source:HGNC Symbol;Acc:HGNC:28483]
ENSOARG00000005378	0.874589	0.013632	0.182059	PDIK1L	PDLIM1 interacting kinase 1 like [Source:HGNC Symbol;Acc:HGNC:18981]
ENSOARG00000023039	0.87379	0.0137354	0.183298	7SK	7SK RNA [Source:RFAM;Acc:RF00100]
ENSOARG00000020812	1.13432	0.013749	0.183337	PAX8	paired box 8 [Source:HGNC Symbol;Acc:HGNC:8622]
ENSOARG00000005999	0.926976	0.0137697	0.183382
ENSOARG00000021158	1.0882	0.0137736	0.183382	CHURC1-FNTB	CHURC1-FNTB readthrough [Source:HGNC Symbol;Acc:HGNC:42960]
ENSOARG00000008971	0.880374	0.013793	0.183498	KIF27	kinesin family member 27 [Source:HGNC Symbol;Acc:HGNC:18632]
ENSOARG00000018475	1.11762	0.0138083	0.18356	HMOX1	heme oxygenase 1 [Source:HGNC Symbol;Acc:HGNC:5013]
ENSOARG00000013234	0.898145	0.0138423	0.183824	SNX14	sorting nexin 14 [Source:HGNC Symbol;Acc:HGNC:14977]
ENSOARG00000011899	0.931135	0.0138495	0.183824	ZNF75D	zinc finger protein 75D [Source:HGNC Symbol;Acc:HGNC:13145]
ENSOARG00000018198	0.937507	0.0138848	0.184102	SNAPC5	small nuclear RNA activating complex polypeptide 5 [Source:HGNC Symbol;Acc:HGNC:15484]
ENSOARG00000017417	1.08383	0.0138919	0.184102	RRS1	ribosome biogenesis regulator homolog [Source:HGNC Symbol;Acc:HGNC:17083]
ENSOARG00000008787	0.945802	0.0139072	0.184163	DDX39B	DExD-box helicase 39B [Source:HGNC Symbol;Acc:HGNC:13917]
ENSOARG00000006415	0.883946	0.0139248	0.184252
ENSOARG00000006684	1.06485	0.0139353	0.184252	RANBP3	RAN binding protein 3 [Source:HGNC Symbol;Acc:HGNC:9850]
ENSOARG00000008620	1.15012	0.0140099	0.184889	LTF	lactotransferrin [Source:HGNC Symbol;Acc:HGNC:6720]
ENSOARG00000001229	1.13793	0.0140124	0.184889
ENSOARG00000019762	0.909001	0.0140157	0.184889	CD80	CD80 molecule [Source:HGNC Symbol;Acc:HGNC:1700]
ENSOARG00000002155	0.901791	0.0140583	0.185279	TAF1D	TATA-box binding protein associated factor, RNA polymerase I subunit D [Source:HGNC Symbol;Acc:HGNC:28759]
ENSOARG00000002831	1.09986	0.0140668	0.185279	IMPDH1	inosine monophosphate dehydrogenase 1 [Source:HGNC Symbol;Acc:HGNC:6052]
ENSOARG00000025592	0.891162	0.0141	0.185441
ENSOARG00000001663	1.06303	0.0141045	0.185441	BCL11A	B-cell CLL/lymphoma 11A [Source:HGNC Symbol;Acc:HGNC:13221]
ENSOARG00000005757	1.05001	0.0141218	0.185441	SRF	serum response factor [Source:HGNC Symbol;Acc:HGNC:11291]
ENSOARG00000013040	1.1015	0.0141222	0.185441	AMIGO3	adhesion molecule with Ig like domain 3 [Source:HGNC Symbol;Acc:HGNC:24075]
ENSOARG00000014998	0.882808	0.0141854	0.185883
ENSOARG00000005646	1.10726	0.0141937	0.185883	GLYCTK	glycerate kinase [Source:HGNC Symbol;Acc:HGNC:24247]
ENSOARG00000006256	0.873961	0.0142127	0.185883	RSRP1	arginine and serine rich protein 1 [Source:HGNC Symbol;Acc:HGNC:25234]
ENSOARG00000000420	0.886365	0.014213	0.185883	NDFIP2	Nedd4 family interacting protein 2 [Source:HGNC Symbol;Acc:HGNC:18537]
ENSOARG00000003496	0.927495	0.0142256	0.185883	TBCE	tubulin folding cofactor E [Source:HGNC Symbol;Acc:HGNC:11582]
ENSOARG00000022910	0.8969	0.0142306	0.185883	ZEB2_AS1_2	ZEB2 antisense RNA 1 conserved region 2 [Source:RFAM;Acc:RF01985]
ENSOARG00000010164	1.08197	0.0142314	0.185883	GNAI2	G protein subunit alpha i2 [Source:HGNC Symbol;Acc:HGNC:4385]
ENSOARG00000011259	0.874595	0.0143114	0.186785	CCNT2	cyclin T2 [Source:HGNC Symbol;Acc:HGNC:1600]
ENSOARG00000002161	0.904178	0.0143382	0.186994
ENSOARG00000002352	0.92858	0.0143765	0.187351	SUDS3	SDS3 homolog, SIN3A corepressor complex component [Source:HGNC Symbol;Acc:HGNC:29545]
ENSOARG00000009132	1.07023	0.014413	0.187594	CHAMP1	chromosome alignment maintaining phosphoprotein 1 [Source:HGNC Symbol;Acc:HGNC:20311]
ENSOARG00000010176	1.14898	0.0144169	0.187594	MAT1A	methionine adenosyltransferase 1A [Source:HGNC Symbol;Acc:HGNC:6903]
ENSOARG00000008478	1.07965	0.014455	0.187776	SQLE	squalene epoxidase [Source:HGNC Symbol;Acc:HGNC:11279]
ENSOARG00000004461	0.887243	0.0144626	0.187776	RTKN2	rhotekin 2 [Source:HGNC Symbol;Acc:HGNC:19364]
ENSOARG00000013400	1.101	0.0144709	0.187776	EIF5B	eukaryotic translation initiation factor 5B [Source:HGNC Symbol;Acc:HGNC:30793]
ENSOARG00000008214	1.08739	0.0144754	0.187776	PES1	pescadillo ribosomal biogenesis factor 1 [Source:HGNC Symbol;Acc:HGNC:8848]
ENSOARG00000007226	1.08616	0.0144854	0.187776	MICU1	mitochondrial calcium uptake 1 [Source:HGNC Symbol;Acc:HGNC:1530]
ENSOARG00000014369	1.08923	0.0145059	0.1879	SVIL	supervillin [Source:HGNC Symbol;Acc:HGNC:11480]
ENSOARG00000019392	1.0825	0.014537	0.18798	PRMT5	protein arginine methyltransferase 5 [Source:HGNC Symbol;Acc:HGNC:10894]
ENSOARG00000023029	0.879322	0.0145378	0.18798	SNORA69	Small nucleolar RNA SNORA69 [Source:RFAM;Acc:RF00265]
ENSOARG00000004837	0.907074	0.0145448	0.18798	SBSN	suprabasin [Source:HGNC Symbol;Acc:HGNC:24950]
ENSOARG00000017820	0.895248	0.014561	0.188048	DYRK2	dual specificity tyrosine phosphorylation regulated kinase 2 [Source:HGNC Symbol;Acc:HGNC:3093]
ENSOARG00000015741	1.04387	0.0146336	0.188494	NSMAF	neutral sphingomyelinase activation associated factor [Source:HGNC Symbol;Acc:HGNC:8017]
ENSOARG00000020226	1.04972	0.0146402	0.188494	BAHD1	bromo adjacent homology domain containing 1 [Source:HGNC Symbol;Acc:HGNC:29153]
ENSOARG00000018768	1.06798	0.0146432	0.188494	RAB5C	RAB5C, member RAS oncogene family [Source:HGNC Symbol;Acc:HGNC:9785]
ENSOARG00000001696	0.930489	0.0146548	0.188494	YY1	YY1 transcription factor [Source:HGNC Symbol;Acc:HGNC:12856]
ENSOARG00000000052	0.871838	0.0146607	0.188494
ENSOARG00000020004	1.06773	0.0146751	0.188494	SLC1A4	solute carrier family 1 member 4 [Source:HGNC Symbol;Acc:HGNC:10942]
ENSOARG00000016208	0.898615	0.0146783	0.188494	RAB18	RAB18, member RAS oncogene family [Source:HGNC Symbol;Acc:HGNC:14244]
ENSOARG00000011800	0.87028	0.0146832	0.188494	CCNC	cyclin C [Source:HGNC Symbol;Acc:HGNC:1581]
ENSOARG00000024879	0.870886	0.0147102	0.1887	uc_338	TUC338 [Source:RFAM;Acc:RF02271]
ENSOARG00000000695	1.05345	0.0147722	0.189346	ALKBH5	alkB homolog 5, RNA demethylase [Source:HGNC Symbol;Acc:HGNC:25996]
ENSOARG00000016277	0.870485	0.014793	0.189346	GSKIP	GSK3B interacting protein [Source:HGNC Symbol;Acc:HGNC:20343]
ENSOARG00000016847	1.04752	0.0147935	0.189346	COG7	component of oligomeric golgi complex 7 [Source:HGNC Symbol;Acc:HGNC:18622]
ENSOARG00000010972	1.09398	0.0148186	0.189526	CCDC9	coiled-coil domain containing 9 [Source:HGNC Symbol;Acc:HGNC:24560]
ENSOARG00000009944	0.870466	0.0148443	0.189588	RGS18	regulator of G protein signaling 18 [Source:HGNC Symbol;Acc:HGNC:14261]
ENSOARG00000019988	1.10298	0.0148491	0.189588	MAPK8IP2	mitogen-activated protein kinase 8 interacting protein 2 [Source:HGNC Symbol;Acc:HGNC:6883]
ENSOARG00000020441	1.09437	0.0148565	0.189588	MB21D2	Mab-21 domain containing 2 [Source:HGNC Symbol;Acc:HGNC:30438]
ENSOARG00000015171	0.901998	0.0148998	0.19	LIN7A	lin-7 homolog A, crumbs cell polarity complex component [Source:HGNC Symbol;Acc:HGNC:17787]
ENSOARG00000020788	0.880385	0.0149164	0.190071	RAB8B	RAB8B, member RAS oncogene family [Source:HGNC Symbol;Acc:HGNC:30273]
ENSOARG00000017814	0.873471	0.0149411	0.190206	ARL5B	ADP ribosylation factor like GTPase 5B [Source:HGNC Symbol;Acc:HGNC:23052]
ENSOARG00000015224	1.02579	0.0149491	0.190206	KRT27	keratin, type I cytoskeletal 27 [Source:RefSeq peptide;Acc:NP_001108235]
ENSOARG00000020516	0.939205	0.0149997	0.190544	MAT2A	methionine adenosyltransferase 2A [Source:HGNC Symbol;Acc:HGNC:6904]
ENSOARG00000024132	0.929018	0.0150152	0.190544	U6	U6 spliceosomal RNA [Source:RFAM;Acc:RF00026]
ENSOARG00000006494	0.884128	0.015024	0.190544	SEPSECS	Sep (O-phosphoserine) tRNA:Sec (selenocysteine) tRNA synthase [Source:HGNC Symbol;Acc:HGNC:30605]
ENSOARG00000019957	0.903479	0.01503	0.190544	GTF2E1	general transcription factor IIE subunit 1 [Source:HGNC Symbol;Acc:HGNC:4650]
ENSOARG00000002574	1.14679	0.0150366	0.190544	FRS3	fibroblast growth factor receptor substrate 3 [Source:HGNC Symbol;Acc:HGNC:16970]
ENSOARG00000000470	0.882392	0.0150507	0.190544	DCAF16	DDB1 and CUL4 associated factor 16 [Source:HGNC Symbol;Acc:HGNC:25987]
ENSOARG00000009543	0.918176	0.0150602	0.190544	UCKL1	uridine-cytidine kinase 1 like 1 [Source:HGNC Symbol;Acc:HGNC:15938]
ENSOARG00000007774	0.903613	0.0150642	0.190544	CYTIP	cytohesin 1 interacting protein [Source:HGNC Symbol;Acc:HGNC:9506]
ENSOARG00000017509	1.07148	0.0150825	0.190635	PPRC1	peroxisome proliferator-activated receptor gamma, coactivator-related 1 [Source:HGNC Symbol;Acc:HGNC:30025]
ENSOARG00000016995	0.876307	0.0151187	0.190953	CHMP2B	charged multivesicular body protein 2B [Source:HGNC Symbol;Acc:HGNC:24537]
ENSOARG00000008576	1.08755	0.0151625	0.191366	VCL	vinculin [Source:HGNC Symbol;Acc:HGNC:12665]
ENSOARG00000005669	0.892687	0.0152079	0.191563	C8orf37	chromosome 8 open reading frame 37 [Source:HGNC Symbol;Acc:HGNC:27232]
ENSOARG00000019939	0.876969	0.0152112	0.191563	RABL3	RAB, member of RAS oncogene family like 3 [Source:HGNC Symbol;Acc:HGNC:18072]
ENSOARG00000013000	1.05088	0.0152355	0.191563	MRPS9	mitochondrial ribosomal protein S9 [Source:HGNC Symbol;Acc:HGNC:14501]
ENSOARG00000014714	1.05915	0.0152508	0.191563	ANAPC5	anaphase promoting complex subunit 5 [Source:HGNC Symbol;Acc:HGNC:15713]
ENSOARG00000017878	1.12609	0.0152519	0.191563
ENSOARG00000019347	1.14259	0.0152577	0.191563	NGEF	neuronal guanine nucleotide exchange factor [Source:HGNC Symbol;Acc:HGNC:7807]
ENSOARG00000008183	1.084	0.0152604	0.191563	TRIB1	tribbles pseudokinase 1 [Source:HGNC Symbol;Acc:HGNC:16891]
ENSOARG00000004539	1.07446	0.0152671	0.191563	ACAT2	acetyl-CoA acetyltransferase 2 [Source:HGNC Symbol;Acc:HGNC:94]
ENSOARG00000008212	1.14099	0.0153707	0.192721	ITGA2	integrin subunit alpha 2 [Source:HGNC Symbol;Acc:HGNC:6137]
ENSOARG00000008999	0.923873	0.01539	0.192823	ZNF234	zinc finger protein 234 [Source:HGNC Symbol;Acc:HGNC:13027]
ENSOARG00000016486	1.06837	0.0154108	0.192943	APBB1IP	amyloid beta precursor protein binding family B member 1 interacting protein [Source:HGNC Symbol;Acc:HGNC:17379]
ENSOARG00000006115	1.06855	0.0154521	0.19332	COL4A1	collagen type IV alpha 1 chain [Source:HGNC Symbol;Acc:HGNC:2202]
ENSOARG00000007601	0.894163	0.0154864	0.193485	DCLRE1C	DNA cross-link repair 1C [Source:HGNC Symbol;Acc:HGNC:17642]
ENSOARG00000005867	0.929919	0.0154878	0.193485
ENSOARG00000015316	0.877607	0.0155117	0.193643	OXR1	oxidation resistance 1 [Source:HGNC Symbol;Acc:HGNC:15822]
ENSOARG00000026846	1.11647	0.0155757	0.194287
ENSOARG00000001845	1.08183	0.0155859	0.194287	TPM3	tropomyosin 3 [Source:HGNC Symbol;Acc:HGNC:12012]
ENSOARG00000010912	1.06178	0.0156147	0.194371	PDIA3	protein disulfide isomerase family A member 3 [Source:HGNC Symbol;Acc:HGNC:4606]
ENSOARG00000007600	1.12303	0.0156151	0.194371
ENSOARG00000002357	1.09648	0.0156416	0.19456	TUFM	Tu translation elongation factor, mitochondrial [Source:HGNC Symbol;Acc:HGNC:12420]
ENSOARG00000011345	1.08338	0.0156891	0.195009		pyridoxal kinase [Source:RefSeq peptide;Acc:NP_001009220]
ENSOARG00000024487	0.882328	0.0157102	0.195091	SNORD83	Small nucleolar RNA SNORD83 [Source:RFAM;Acc:RF00137]
ENSOARG00000003150	1.08609	0.0157191	0.195091	MPP1	membrane palmitoylated protein 1 [Source:HGNC Symbol;Acc:HGNC:7219]
ENSOARG00000008641	0.872164	0.0157296	0.195091	TMEM267	transmembrane protein 267 [Source:HGNC Symbol;Acc:HGNC:26139]
ENSOARG00000010487	0.889949	0.0157418	0.1951	UBXN8	UBX domain protein 8 [Source:HGNC Symbol;Acc:HGNC:30307]
ENSOARG00000020522	1.10916	0.0157821	0.195443	TIE1	tyrosine kinase with immunoglobulin like and EGF like domains 1 [Source:HGNC Symbol;Acc:HGNC:11809]
ENSOARG00000018691	0.912516	0.0158004	0.195443
ENSOARG00000006863	0.934365	0.0158035	0.195443	AGA	aspartylglucosaminidase [Source:HGNC Symbol;Acc:HGNC:318]
ENSOARG00000002833	1.09958	0.0158311	0.195644
ENSOARG00000017247	0.889377	0.0158819	0.196127	METTL14	methyltransferase like 14 [Source:HGNC Symbol;Acc:HGNC:29330]
ENSOARG00000014056	0.893946	0.0158931	0.196127	ZNF660	zinc finger protein 660 [Source:HGNC Symbol;Acc:HGNC:26720]
ENSOARG00000004305	1.06078	0.0159132	0.196127	FAF1	Fas associated factor 1 [Source:HGNC Symbol;Acc:HGNC:3578]
ENSOARG00000011696	1.09694	0.0159158	0.196127	GEMIN8	gem nuclear organelle associated protein 8 [Source:HGNC Symbol;Acc:HGNC:26044]
ENSOARG00000006644	0.883789	0.0159328	0.196197	NUFIP2	NUFIP2, FMR1 interacting protein 2 [Source:HGNC Symbol;Acc:HGNC:17634]
ENSOARG00000019320	0.934944	0.0159687	0.196411	ATG16L1	autophagy related 16 like 1 [Source:HGNC Symbol;Acc:HGNC:21498]
ENSOARG00000007991	1.13848	0.0159761	0.196411	C1QC	complement C1q C chain [Source:HGNC Symbol;Acc:HGNC:1245]
ENSOARG00000015866	1.09625	0.0159915	0.196411
ENSOARG00000010997	1.146	0.0160211	0.196411	PADI6	peptidyl arginine deiminase 6 [Source:HGNC Symbol;Acc:HGNC:20449]
ENSOARG00000001014	0.897443	0.0160232	0.196411	PDK1	pyruvate dehydrogenase kinase 1 [Source:HGNC Symbol;Acc:HGNC:8809]
ENSOARG00000001607	1.0968	0.0160299	0.196411	HSPBP1	HSPA (Hsp70) binding protein 1 [Source:HGNC Symbol;Acc:HGNC:24989]
ENSOARG00000000938	0.871934	0.0160399	0.196411	SOCS4	suppressor of cytokine signaling 4 [Source:HGNC Symbol;Acc:HGNC:19392]
ENSOARG00000020894	1.05887	0.0160422	0.196411	ETV6	ETS variant 6 [Source:HGNC Symbol;Acc:HGNC:3495]
ENSOARG00000017342	0.888259	0.0160528	0.196411
ENSOARG00000009924	1.0652	0.016083	0.196639	ANXA11	annexin A11 [Source:HGNC Symbol;Acc:HGNC:535]
ENSOARG00000009729	0.872318	0.0160967	0.196668	ITGB3BP	integrin subunit beta 3 binding protein [Source:HGNC Symbol;Acc:HGNC:6157]
ENSOARG00000017156	1.06314	0.0161206	0.19682
ENSOARG00000025261	1.10298	0.016133	0.196831
ENSOARG00000003804	1.08699	0.0161521	0.196926	SEMA7A	semaphorin 7A (John Milton Hagen blood group) [Source:HGNC Symbol;Acc:HGNC:10741]
ENSOARG00000018501	1.09121	0.0162091	0.197243	SIRPB2	signal regulatory protein beta 2 [Source:HGNC Symbol;Acc:HGNC:16247]
ENSOARG00000017941	0.885946	0.0162184	0.197243	DPP8	dipeptidyl peptidase 8 [Source:HGNC Symbol;Acc:HGNC:16490]
ENSOARG00000002246	0.877036	0.0162345	0.197243	ZNF711	zinc finger protein 711 [Source:HGNC Symbol;Acc:HGNC:13128]
ENSOARG00000006241	0.956409	0.0162621	0.197243	CD300LG	CD300 molecule like family member g [Source:HGNC Symbol;Acc:HGNC:30455]
ENSOARG00000016301	0.87948	0.0162661	0.197243	PMS1	PMS1 homolog 1, mismatch repair system component [Source:HGNC Symbol;Acc:HGNC:9121]
ENSOARG00000009901	1.08581	0.0162691	0.197243
ENSOARG00000014977	0.887688	0.0162764	0.197243	FZD3	frizzled class receptor 3 [Source:HGNC Symbol;Acc:HGNC:4041]
ENSOARG00000007459	0.872919	0.0162851	0.197243	NUDT13	nudix hydrolase 13 [Source:HGNC Symbol;Acc:HGNC:18827]
ENSOARG00000019513	0.894119	0.0162916	0.197243	GRAMD1C	GRAM domain containing 1C [Source:HGNC Symbol;Acc:HGNC:25252]
ENSOARG00000017996	0.919685	0.0162933	0.197243	NIT2	nitrilase family member 2 [Source:HGNC Symbol;Acc:HGNC:29878]
ENSOARG00000015765	0.935885	0.0163042	0.197243	NIPA2	non imprinted in Prader-Willi/Angelman syndrome 2 [Source:HGNC Symbol;Acc:HGNC:17044]
ENSOARG00000025870	0.945222	0.0163237	0.19734
ENSOARG00000005430	0.892108	0.0163523	0.197547
ENSOARG00000010758	0.929019	0.0163822	0.197631	SPAST	spastin [Source:HGNC Symbol;Acc:HGNC:11233]
ENSOARG00000010688	1.14158	0.0163856	0.197631	TFF2	trefoil factor 2 [Source:HGNC Symbol;Acc:HGNC:11756]
ENSOARG00000013586	1.08872	0.0163936	0.197631	UBA1	ubiquitin like modifier activating enzyme 1 [Source:HGNC Symbol;Acc:HGNC:12469]
ENSOARG00000011675	0.875968	0.0164169	0.197773	CD2AP	CD2 associated protein [Source:HGNC Symbol;Acc:HGNC:14258]
ENSOARG00000006923	1.06978	0.0164415	0.197913	RSL1D1	ribosomal L1 domain containing 1 [Source:HGNC Symbol;Acc:HGNC:24534]
ENSOARG00000015943	0.90897	0.0164593	0.197913	CDC7	cell division cycle 7 [Source:HGNC Symbol;Acc:HGNC:1745]
ENSOARG00000018163	1.08882	0.016463	0.197913	RGMB	repulsive guidance molecule family member b [Source:HGNC Symbol;Acc:HGNC:26896]
ENSOARG00000018992	1.09662	0.0164846	0.198034	TRIM44	tripartite motif containing 44 [Source:HGNC Symbol;Acc:HGNC:19016]
ENSOARG00000017007	1.0567	0.0165156	0.198268	GGA2	golgi associated, gamma adaptin ear containing, ARF binding protein 2 [Source:HGNC Symbol;Acc:HGNC:16064]
ENSOARG00000002803	1.05966	0.0165503	0.198344	E2F4	E2F transcription factor 4 [Source:HGNC Symbol;Acc:HGNC:3118]
ENSOARG00000008793	1.13238	0.0165537	0.198344
ENSOARG00000011281	1.09698	0.0165599	0.198344	MON1A	MON1 homolog A, secretory trafficking associated [Source:HGNC Symbol;Acc:HGNC:28207]
ENSOARG00000013736	1.08725	0.0165879	0.198344	METTL13	methyltransferase like 13 [Source:HGNC Symbol;Acc:HGNC:24248]
ENSOARG00000017127	1.08963	0.0165923	0.198344	TXNDC5	thioredoxin domain containing 5 [Source:HGNC Symbol;Acc:HGNC:21073]
ENSOARG00000019384	1.06407	0.0166029	0.198344	STRIP1	striatin interacting protein 1 [Source:HGNC Symbol;Acc:HGNC:25916]
ENSOARG00000019060	0.916837	0.016606	0.198344	TMEM167B	transmembrane protein 167B [Source:HGNC Symbol;Acc:HGNC:30187]
ENSOARG00000012457	1.11398	0.0166422	0.198344
ENSOARG00000019364	0.905054	0.0166449	0.198344	GTPBP8	GTP binding protein 8 (putative) [Source:HGNC Symbol;Acc:HGNC:25007]
ENSOARG00000020107	0.890468	0.0166568	0.198344	SMIM13	small integral membrane protein 13 [Source:HGNC Symbol;Acc:HGNC:27356]
ENSOARG00000005268	0.873002	0.0166618	0.198344	G2E3	G2/M-phase specific E3 ubiquitin protein ligase [Source:HGNC Symbol;Acc:HGNC:20338]
ENSOARG00000022367	0.878945	0.0166631	0.198344	SNORD62	Small nucleolar RNA SNORD62 [Source:RFAM;Acc:RF00153]
ENSOARG00000013624	1.07062	0.016678	0.198344	DBNL	drebrin like [Source:HGNC Symbol;Acc:HGNC:2696]
ENSOARG00000008589	1.06911	0.0167021	0.198344	ECE1	endothelin converting enzyme 1 [Source:HGNC Symbol;Acc:HGNC:3146]
ENSOARG00000014852	0.896335	0.0167236	0.198344	BBS10	Bardet-Biedl syndrome 10 [Source:HGNC Symbol;Acc:HGNC:26291]
ENSOARG00000017305	0.89009	0.0167244	0.198344
ENSOARG00000009038	0.883066	0.01673	0.198344	C14orf28	chromosome 14 open reading frame 28 [Source:HGNC Symbol;Acc:HGNC:19834]
ENSOARG00000007684	1.06902	0.016741	0.198344	LIPE	lipase E, hormone sensitive type [Source:HGNC Symbol;Acc:HGNC:6621]
ENSOARG00000003585	1.06776	0.0167488	0.198344	ELMO1	engulfment and cell motility 1 [Source:HGNC Symbol;Acc:HGNC:16286]
ENSOARG00000005308	1.09521	0.0167535	0.198344	PDK2	pyruvate dehydrogenase kinase 2 [Source:HGNC Symbol;Acc:HGNC:8810]
ENSOARG00000014118	0.899233	0.0167639	0.198344	ZMYM5	zinc finger MYM-type containing 5 [Source:HGNC Symbol;Acc:HGNC:13029]
ENSOARG00000012996	0.880814	0.0168211	0.198719	ZBTB33	zinc finger and BTB domain containing 33 [Source:HGNC Symbol;Acc:HGNC:16682]
ENSOARG00000025695	1.1457	0.016828	0.198719
ENSOARG00000009669	0.877484	0.016849	0.198719
ENSOARG00000019257	0.911433	0.016853	0.198719	C3orf52	chromosome 3 open reading frame 52 [Source:HGNC Symbol;Acc:HGNC:26255]
ENSOARG00000016310	0.896641	0.0168533	0.198719	RPAP2	RNA polymerase II associated protein 2 [Source:HGNC Symbol;Acc:HGNC:25791]
ENSOARG00000009447	0.885625	0.0168743	0.19883
ENSOARG00000012754	0.8755	0.016908	0.199091	ATXN3	ataxin 3 [Source:HGNC Symbol;Acc:HGNC:7106]
ENSOARG00000016702	0.882321	0.0169341	0.199262	GEN1	GEN1, Holliday junction 5' flap endonuclease [Source:HGNC Symbol;Acc:HGNC:26881]
ENSOARG00000017124	1.14554	0.0169587	0.199415	NOXO1	NADPH oxidase organizer 1 [Source:HGNC Symbol;Acc:HGNC:19404]
ENSOARG00000011950	1.09849	0.0170121	0.199907	KIF16B	kinesin family member 16B [Source:HGNC Symbol;Acc:HGNC:15869]
ENSOARG00000002944	1.03077	0.0170894	0.200368	IBSP	integrin binding sialoprotein [Source:HGNC Symbol;Acc:HGNC:5341]
ENSOARG00000003249	1.06745	0.0170903	0.200368	CSK	C-terminal Src kinase [Source:HGNC Symbol;Acc:HGNC:2444]
ENSOARG00000017324	0.878247	0.017091	0.200368
ENSOARG00000013418	0.926863	0.0170979	0.200368	ZNF77	zinc finger protein 77 [Source:HGNC Symbol;Acc:HGNC:13150]
ENSOARG00000024480	0.8943	0.0171565	0.200619
ENSOARG00000009143	1.12288	0.0171652	0.200619
ENSOARG00000015440	1.08942	0.0171954	0.200619	RFTN1	raftlin, lipid raft linker 1 [Source:HGNC Symbol;Acc:HGNC:30278]
ENSOARG00000011689	1.06766	0.0171968	0.200619	DEF6	DEF6, guanine nucleotide exchange factor [Source:HGNC Symbol;Acc:HGNC:2760]
ENSOARG00000009043	0.932808	0.0172008	0.200619	STARD3NL	STARD3 N-terminal like [Source:HGNC Symbol;Acc:HGNC:19169]
ENSOARG00000017364	0.910826	0.0172064	0.200619
ENSOARG00000018983	1.1247	0.0172067	0.200619	SERHL2	serine hydrolase like 2 [Source:HGNC Symbol;Acc:HGNC:29446]
ENSOARG00000011087	0.873757	0.0172126	0.200619
ENSOARG00000003725	1.08226	0.0172304	0.200644
ENSOARG00000010903	0.883817	0.0172488	0.200644	MIER1	MIER1 transcriptional regulator [Source:HGNC Symbol;Acc:HGNC:29657]
ENSOARG00000004058	1.05537	0.0172497	0.200644	IKBKG	inhibitor of nuclear factor kappa B kinase subunit gamma [Source:HGNC Symbol;Acc:HGNC:5961]
ENSOARG00000019744	0.877465	0.0172797	0.200858	SNRNP27	small nuclear ribonucleoprotein U4/U6.U5 subunit 27 [Source:HGNC Symbol;Acc:HGNC:30240]
ENSOARG00000019324	1.06138	0.017304	0.201004	INPP5D	inositol polyphosphate-5-phosphatase D [Source:HGNC Symbol;Acc:HGNC:6079]
ENSOARG00000011605	0.88375	0.0173789	0.201738
ENSOARG00000012786	0.892396	0.0174418	0.202332	ABHD17B	abhydrolase domain containing 17B [Source:HGNC Symbol;Acc:HGNC:24278]
ENSOARG00000007472	0.899266	0.0174539	0.202336	CASP3	caspase 3 [Source:HGNC Symbol;Acc:HGNC:1504]
ENSOARG00000016147	1.04685	0.0174751	0.202372	ERCC3	ERCC excision repair 3, TFIIH core complex helicase subunit [Source:HGNC Symbol;Acc:HGNC:3435]
ENSOARG00000002612	1.06762	0.0174805	0.202372	MAP2K3	mitogen-activated protein kinase kinase 3 [Source:HGNC Symbol;Acc:HGNC:6843]
ENSOARG00000005665	1.13336	0.0174983	0.202378	PTK7	protein tyrosine kinase 7 (inactive) [Source:HGNC Symbol;Acc:HGNC:9618]
ENSOARG00000007725	1.066	0.0175045	0.202378	HIP1R	huntingtin interacting protein 1 related [Source:HGNC Symbol;Acc:HGNC:18415]
ENSOARG00000018281	0.885709	0.017524	0.202467	IMPG2	interphotoreceptor matrix proteoglycan 2 [Source:HGNC Symbol;Acc:HGNC:18362]
ENSOARG00000001896	1.07179	0.0175403	0.20248	ATP6V0A1	ATPase H+ transporting V0 subunit a1 [Source:HGNC Symbol;Acc:HGNC:865]
ENSOARG00000013876	1.09893	0.0175486	0.20248	EPB41L2	erythrocyte membrane protein band 4.1 like 2 [Source:HGNC Symbol;Acc:HGNC:3379]
ENSOARG00000009191	1.08456	0.0175755	0.202654
ENSOARG00000002158	1.07283	0.017593	0.20272	VASH1	vasohibin 1 [Source:HGNC Symbol;Acc:HGNC:19964]
ENSOARG00000020209	1.08202	0.0176321	0.203035	CHPF	chondroitin polymerizing factor [Source:HGNC Symbol;Acc:HGNC:24291]
ENSOARG00000014893	0.874853	0.0176852	0.203359	SELENOF	selenoprotein F [Source:HGNC Symbol;Acc:HGNC:17705]
ENSOARG00000025282	1.14356	0.0176948	0.203359
ENSOARG00000016155	0.909535	0.0176957	0.203359	ZMYND11	zinc finger MYND-type containing 11 [Source:HGNC Symbol;Acc:HGNC:16966]
ENSOARG00000001010	0.908944	0.017732	0.20364	EXOC6	exocyst complex component 6 [Source:HGNC Symbol;Acc:HGNC:23196]
ENSOARG00000000615	0.941179	0.0177583	0.203737	RBBP9	RB binding protein 9, serine hydrolase [Source:HGNC Symbol;Acc:HGNC:9892]
ENSOARG00000001411	1.05054	0.0177682	0.203737	PRKAB1	protein kinase AMP-activated non-catalytic subunit beta 1 [Source:HGNC Symbol;Acc:HGNC:9378]
ENSOARG00000009981	1.06356	0.0177759	0.203737	TBC1D1	TBC1 domain family member 1 [Source:HGNC Symbol;Acc:HGNC:11578]
ENSOARG00000006099	0.881016	0.0178101	0.203904
ENSOARG00000000483	1.07608	0.017821	0.203904	NFKB2	nuclear factor kappa B subunit 2 [Source:HGNC Symbol;Acc:HGNC:7795]
ENSOARG00000013512	1.10521	0.0178526	0.203904	CDT1	chromatin licensing and DNA replication factor 1 [Source:HGNC Symbol;Acc:HGNC:24576]
ENSOARG00000000732	0.934698	0.0178576	0.203904	XPC	XPC complex subunit, DNA damage recognition and repair factor [Source:HGNC Symbol;Acc:HGNC:12816]
ENSOARG00000010075	1.07602	0.0178586	0.203904	VASP	vasodilator stimulated phosphoprotein [Source:HGNC Symbol;Acc:HGNC:12652]
ENSOARG00000020588	1.071	0.0178729	0.203904	POLR3C	RNA polymerase III subunit C [Source:HGNC Symbol;Acc:HGNC:30076]
ENSOARG00000024984	0.883257	0.0178928	0.203904
ENSOARG00000020002	0.89856	0.0178983	0.203904
ENSOARG00000003975	0.873867	0.0179016	0.203904
ENSOARG00000012134	1.13912	0.0179174	0.203904	B4GALNT3	beta-1,4-N-acetyl-galactosaminyltransferase 3 [Source:HGNC Symbol;Acc:HGNC:24137]
ENSOARG00000005497	1.07577	0.0179209	0.203904	PIGT	phosphatidylinositol glycan anchor biosynthesis class T [Source:HGNC Symbol;Acc:HGNC:14938]
ENSOARG00000007566	1.05284	0.0179569	0.204136	CDK5RAP1	CDK5 regulatory subunit associated protein 1 [Source:HGNC Symbol;Acc:HGNC:15880]
ENSOARG00000021607	0.874984	0.0179649	0.204136	DLEU1_2	Deleted in lymphocytic leukemia 1 conserved region 2 [Source:RFAM;Acc:RF02104]
ENSOARG00000011357	1.08788	0.0180553	0.205019	FKBP4	FK506 binding protein 4 [Source:HGNC Symbol;Acc:HGNC:3720]
ENSOARG00000022513	0.879853	0.0180664	0.205019	SNORA11	Small nucleolar RNA SNORA11 [Source:RFAM;Acc:RF00614]
ENSOARG00000015427	0.886562	0.0180955	0.20514
ENSOARG00000013297	1.08081	0.0181009	0.20514	SCAF1	SR-related CTD associated factor 1 [Source:HGNC Symbol;Acc:HGNC:30403]
ENSOARG00000011396	0.89852	0.0181257	0.205286	THOC7	THO complex 7 [Source:HGNC Symbol;Acc:HGNC:29874]
ENSOARG00000002861	0.880326	0.0181488	0.205344	SLC36A4	solute carrier family 36 member 4 [Source:HGNC Symbol;Acc:HGNC:19660]
ENSOARG00000008682	1.09419	0.0181547	0.205344	HMGCS1	3-hydroxy-3-methylglutaryl-CoA synthase 1 [Source:HGNC Symbol;Acc:HGNC:5007]
ENSOARG00000012824	0.874634	0.0181879	0.205543
ENSOARG00000021039	0.879374	0.0181962	0.205543	BLOC1S6	biogenesis of lysosomal organelles complex 1 subunit 6 [Source:HGNC Symbol;Acc:HGNC:8549]
ENSOARG00000021427	0.890834	0.0182599	0.206127
ENSOARG00000011316	1.05892	0.0182853	0.206279	TBC1D14	TBC1 domain family member 14 [Source:HGNC Symbol;Acc:HGNC:29246]
ENSOARG00000015017	1.0672	0.0183275	0.206447	INTS9	integrator complex subunit 9 [Source:HGNC Symbol;Acc:HGNC:25592]
ENSOARG00000005179	1.05302	0.0183282	0.206447	PPP1R9B	protein phosphatase 1 regulatory subunit 9B [Source:HGNC Symbol;Acc:HGNC:9298]
ENSOARG00000016030	0.928335	0.0183362	0.206447	C6orf52	chromosome 6 open reading frame 52 [Source:HGNC Symbol;Acc:HGNC:20881]
ENSOARG00000011948	0.923081	0.0183531	0.206502	TPRKB	TP53RK binding protein [Source:HGNC Symbol;Acc:HGNC:24259]
ENSOARG00000010459	0.88244	0.0183736	0.206597	KBTBD8	kelch repeat and BTB domain containing 8 [Source:HGNC Symbol;Acc:HGNC:30691]
ENSOARG00000008950	0.938734	0.0184141	0.206918	C9orf64	chromosome 9 open reading frame 64 [Source:HGNC Symbol;Acc:HGNC:28144]
ENSOARG00000000995	0.915507	0.018518	0.20786	WASL	Wiskott-Aldrich syndrome like [Source:HGNC Symbol;Acc:HGNC:12735]
ENSOARG00000015760	0.922675	0.0185221	0.20786	SLC25A14	solute carrier family 25 member 14 [Source:HGNC Symbol;Acc:HGNC:10984]
ENSOARG00000022869	0.890192	0.0185866	0.208448	Metazoa_SRP	Metazoan signal recognition particle RNA [Source:RFAM;Acc:RF00017]
ENSOARG00000008755	0.936295	0.0186152	0.208633	HEMK1	HemK methyltransferase family member 1 [Source:HGNC Symbol;Acc:HGNC:24923]
ENSOARG00000020900	0.875392	0.0186355	0.208669	C15orf65	chromosome 15 open reading frame 65 [Source:HGNC Symbol;Acc:HGNC:44654]
ENSOARG00000004355	1.05461	0.0186427	0.208669	GATB	glutamyl-tRNA amidotransferase subunit B [Source:HGNC Symbol;Acc:HGNC:8849]
ENSOARG00000012778	1.05637	0.0186568	0.208682	FURIN	furin, paired basic amino acid cleaving enzyme [Source:HGNC Symbol;Acc:HGNC:8568]
ENSOARG00000007988	1.1028	0.0186721	0.208682	PLD4	phospholipase D family member 4 [Source:HGNC Symbol;Acc:HGNC:23792]
ENSOARG00000003372	1.11031	0.0186919	0.208682	FLNC	filamin C [Source:HGNC Symbol;Acc:HGNC:3756]
ENSOARG00000012174	1.09388	0.0186923	0.208682	EIF6	eukaryotic translation initiation factor 6 [Source:RefSeq peptide;Acc:NP_001156035]
ENSOARG00000002835	1.06277	0.0187431	0.209114	IPO5	importin 5 [Source:HGNC Symbol;Acc:HGNC:6402]
ENSOARG00000012325	0.912131	0.0187834	0.209428	RCCD1	RCC1 domain containing 1 [Source:HGNC Symbol;Acc:HGNC:30457]
ENSOARG00000014388	1.09901	0.0188097	0.209509	CCDC71	coiled-coil domain containing 71 [Source:HGNC Symbol;Acc:HGNC:25760]
ENSOARG00000001460	0.908683	0.0188212	0.209509	FAM45A	family with sequence similarity 45 member A [Source:HGNC Symbol;Acc:HGNC:31793]
ENSOARG00000012205	1.06367	0.0188273	0.209509	VPS33B	VPS33B, late endosome and lysosome associated [Source:HGNC Symbol;Acc:HGNC:12712]
ENSOARG00000024351	0.919129	0.0188487	0.209597
ENSOARG00000014762	1.11168	0.0188714	0.209597	AFAP1L2	actin filament associated protein 1 like 2 [Source:HGNC Symbol;Acc:HGNC:25901]
ENSOARG00000014246	1.10594	0.0188716	0.209597	CHST7	carbohydrate sulfotransferase 7 [Source:HGNC Symbol;Acc:HGNC:13817]
ENSOARG00000001051	1.05007	0.0188965	0.209738	REPS1	RALBP1 associated Eps domain containing 1 [Source:HGNC Symbol;Acc:HGNC:15578]
ENSOARG00000003892	1.12352	0.0189376	0.210058	KDF1	keratinocyte differentiation factor 1 [Source:HGNC Symbol;Acc:HGNC:26624]
ENSOARG00000011837	0.875107	0.0189506	0.210068	USP45	ubiquitin specific peptidase 45 [Source:HGNC Symbol;Acc:HGNC:20080]
ENSOARG00000017999	0.884859	0.0189784	0.210192	CHIC1	cysteine rich hydrophobic domain 1 [Source:HGNC Symbol;Acc:HGNC:1934]
ENSOARG00000016156	1.08647	0.0189927	0.210192	CDC37	cell division cycle 37 [Source:HGNC Symbol;Acc:HGNC:1735]
ENSOARG00000008948	1.10701	0.0190074	0.210192	KIF17	kinesin family member 17 [Source:HGNC Symbol;Acc:HGNC:19167]
ENSOARG00000011351	0.913742	0.0190221	0.210192	WDR76	WD repeat domain 76 [Source:HGNC Symbol;Acc:HGNC:25773]
ENSOARG00000016654	0.874991	0.0190229	0.210192	LYRM7	LYR motif containing 7 [Source:HGNC Symbol;Acc:HGNC:28072]
ENSOARG00000017558	0.879099	0.0190475	0.210212
ENSOARG00000019926	1.04916	0.0190491	0.210212	INPP5B	inositol polyphosphate-5-phosphatase B [Source:HGNC Symbol;Acc:HGNC:6077]
ENSOARG00000008707	1.0799	0.0191026	0.210571	TICAM1	toll like receptor adaptor molecule 1 [Source:HGNC Symbol;Acc:HGNC:18348]
ENSOARG00000011472	0.903355	0.0191133	0.210571
ENSOARG00000004979	1.10329	0.0191184	0.210571
ENSOARG00000023835	0.876899	0.0191648	0.210845	SNORA18	Small nucleolar RNA SNORA18 [Source:RFAM;Acc:RF00425]
ENSOARG00000007254	0.935052	0.0191845	0.210845	MCU	mitochondrial calcium uniporter [Source:HGNC Symbol;Acc:HGNC:23526]
ENSOARG00000013296	1.09509	0.0191898	0.210845	NDUFV1	NADH:ubiquinone oxidoreductase core subunit V1 [Source:HGNC Symbol;Acc:HGNC:7716]
ENSOARG00000000874	1.07527	0.0191948	0.210845	FBXO6	F-box protein 6 [Source:HGNC Symbol;Acc:HGNC:13585]
ENSOARG00000014245	1.04496	0.0192044	0.210845	OSBPL2	oxysterol binding protein like 2 [Source:HGNC Symbol;Acc:HGNC:15761]
ENSOARG00000012866	1.03435	0.0192394	0.211094
ENSOARG00000000191	1.07448	0.019284	0.211192	SULT1C4	sulfotransferase family 1C member 4 [Source:HGNC Symbol;Acc:HGNC:11457]
ENSOARG00000007443	1.05165	0.0192846	0.211192	IRF2	interferon regulatory factor 2 [Source:HGNC Symbol;Acc:HGNC:6117]
ENSOARG00000013829	0.905419	0.0192851	0.211192	CHUK	conserved helix-loop-helix ubiquitous kinase [Source:HGNC Symbol;Acc:HGNC:1974]
ENSOARG00000019420	1.06404	0.0193245	0.21139	ATXN10	ataxin 10 [Source:HGNC Symbol;Acc:HGNC:10549]
ENSOARG00000006985	1.08224	0.0193278	0.21139	CTSA	cathepsin A [Source:HGNC Symbol;Acc:HGNC:9251]
ENSOARG00000015038	1.13783	0.0193518	0.211508	SDR16C5	epidermal retinol dehydrogenase 2 [Source:RefSeq peptide;Acc:NP_001156524]
ENSOARG00000009185	1.07253	0.0193632	0.211508	ARHGAP23	Rho GTPase activating protein 23 [Source:HGNC Symbol;Acc:HGNC:29293]
ENSOARG00000002411	1.07327	0.0193816	0.211511
ENSOARG00000011454	1.12656	0.0193988	0.211511	OPA3	OPA3, outer mitochondrial membrane lipid metabolism regulator [Source:HGNC Symbol;Acc:HGNC:8142]
ENSOARG00000003284	0.916822	0.0194082	0.211511	FASTKD1	FAST kinase domains 1 [Source:HGNC Symbol;Acc:HGNC:26150]
ENSOARG00000003806	0.91766	0.019423	0.211511	NEK8	NIMA related kinase 8 [Source:HGNC Symbol;Acc:HGNC:13387]
ENSOARG00000002239	0.935362	0.0194249	0.211511	MC5R	Ovis aries melanocortin 5 receptor (MC5R), mRNA. [Source:RefSeq mRNA;Acc:NM_001078656]
ENSOARG00000022396	0.897749	0.0194544	0.211699	SNORD44	Small nucleolar RNA SNORD44 [Source:RFAM;Acc:RF00287]
ENSOARG00000016235	1.09202	0.0194749	0.211788	PUF60	poly(U) binding splicing factor 60 [Source:HGNC Symbol;Acc:HGNC:17042]
ENSOARG00000007615	0.917372	0.0194941	0.211863
ENSOARG00000019305	1.09186	0.0195083	0.211884	PPM1G	protein phosphatase, Mg2+/Mn2+ dependent 1G [Source:HGNC Symbol;Acc:HGNC:9278]
ENSOARG00000000135	0.95751	0.019548	0.212032	PBX2	PBX homeobox 2 [Source:HGNC Symbol;Acc:HGNC:8633]
ENSOARG00000016001	1.07596	0.0195499	0.212032	CA8	carbonic anhydrase 8 [Source:HGNC Symbol;Acc:HGNC:1382]
ENSOARG00000017987	0.894598	0.0195589	0.212032	TBC1D23	TBC1 domain family member 23 [Source:HGNC Symbol;Acc:HGNC:25622]
ENSOARG00000001299	0.875604	0.019572	0.212041	PDCD10	programmed cell death protein 10 [Source:RefSeq peptide;Acc:NP_001267605]
ENSOARG00000015042	1.04546	0.0196077	0.212164	NSUN2	NOP2/Sun RNA methyltransferase family member 2 [Source:HGNC Symbol;Acc:HGNC:25994]
ENSOARG00000018167	0.94042	0.0196173	0.212164	MGME1	mitochondrial genome maintenance exonuclease 1 [Source:HGNC Symbol;Acc:HGNC:16205]
ENSOARG00000003451	0.892208	0.0196204	0.212164	SLC20A2	solute carrier family 20 member 2 [Source:HGNC Symbol;Acc:HGNC:10947]
ENSOARG00000016872	1.13774	0.0196678	0.212543	LRRC75A	leucine rich repeat containing 75A [Source:HGNC Symbol;Acc:HGNC:32403]
ENSOARG00000018756	0.899788	0.0197264	0.213043
ENSOARG00000017430	0.888216	0.0198136	0.213741	ARL6	ADP ribosylation factor like GTPase 6 [Source:HGNC Symbol;Acc:HGNC:13210]
ENSOARG00000013816	0.907324	0.0198159	0.213741	PRKACB	protein kinase cAMP-activated catalytic subunit beta [Source:HGNC Symbol;Acc:HGNC:9381]
ENSOARG00000008455	0.899252	0.019865	0.214136	ESCO1	establishment of sister chromatid cohesion N-acetyltransferase 1 [Source:HGNC Symbol;Acc:HGNC:24645]
ENSOARG00000020547	0.949992	0.0198991	0.214363	CHD1L	chromodomain helicase DNA binding protein 1 like [Source:HGNC Symbol;Acc:HGNC:1916]
ENSOARG00000003476	1.07044	0.0199233	0.214363	EDC3	enhancer of mRNA decapping 3 [Source:HGNC Symbol;Acc:HGNC:26114]
ENSOARG00000017604	0.933303	0.0199241	0.214363	AKAP10	A-kinase anchoring protein 10 [Source:HGNC Symbol;Acc:HGNC:368]
ENSOARG00000009187	1.04008	0.0199358	0.214363	CEACAM19	carcinoembryonic antigen related cell adhesion molecule 19 [Source:HGNC Symbol;Acc:HGNC:31951]
ENSOARG00000009791	1.13633	0.0199524	0.214408	RGS1	regulator of G protein signaling 1 [Source:HGNC Symbol;Acc:HGNC:9991]
ENSOARG00000009332	0.918499	0.0199664	0.214424	VPS36	vacuolar protein sorting 36 homolog [Source:HGNC Symbol;Acc:HGNC:20312]
ENSOARG00000002557	0.882984	0.020019	0.214529	ZNF277	zinc finger protein 277 [Source:HGNC Symbol;Acc:HGNC:13070]
ENSOARG00000016193	0.875988	0.0200269	0.214529	IL18	interleukin 18 [Source:HGNC Symbol;Acc:HGNC:5986]
ENSOARG00000020275	0.877831	0.0200301	0.214529
ENSOARG00000022437	0.880408	0.0200426	0.214529
ENSOARG00000012078	1.09424	0.0200562	0.214529	REEP6	receptor accessory protein 6 [Source:HGNC Symbol;Acc:HGNC:30078]
ENSOARG00000004372	0.877888	0.0200708	0.214529	PIK3C2A	phosphatidylinositol-4-phosphate 3-kinase catalytic subunit type 2 alpha [Source:HGNC Symbol;Acc:HGNC:8971]
ENSOARG00000000220	0.897786	0.0200749	0.214529	LIN9	lin-9 DREAM MuvB core complex component [Source:HGNC Symbol;Acc:HGNC:30830]
ENSOARG00000014650	1.10063	0.0200878	0.214529	HGH1	HGH1 homolog [Source:HGNC Symbol;Acc:HGNC:24161]
ENSOARG00000016931	0.887124	0.0200989	0.214529
ENSOARG00000013978	0.886608	0.0201108	0.214529	BROX	BRO1 domain and CAAX motif containing [Source:HGNC Symbol;Acc:HGNC:26512]
ENSOARG00000003248	1.13965	0.0201133	0.214529	GALP	galanin like peptide [Source:HGNC Symbol;Acc:HGNC:24840]
ENSOARG00000008994	1.1262	0.0201955	0.215273
ENSOARG00000024810	0.876161	0.0202139	0.215336	U6	U6 spliceosomal RNA [Source:RFAM;Acc:RF00026]
ENSOARG00000014910	1.06777	0.0202572	0.215551	ELP3	elongator acetyltransferase complex subunit 3 [Source:HGNC Symbol;Acc:HGNC:20696]
ENSOARG00000010429	1.07734	0.0202592	0.215551	BLMH	bleomycin hydrolase [Source:HGNC Symbol;Acc:HGNC:1059]
ENSOARG00000007501	0.928341	0.0202761	0.215598	PRIMPOL	primase and DNA directed polymerase [Source:HGNC Symbol;Acc:HGNC:26575]
ENSOARG00000013375	0.951424	0.0203457	0.216067	C2CD2L	C2CD2 like [Source:HGNC Symbol;Acc:HGNC:29000]
ENSOARG00000005478	0.919232	0.020356	0.216067	GIPC1	GIPC PDZ domain containing family member 1 [Source:HGNC Symbol;Acc:HGNC:1226]
ENSOARG00000002872	0.883826	0.0203579	0.216067	MBTD1	mbt domain containing 1 [Source:HGNC Symbol;Acc:HGNC:19866]
ENSOARG00000003563	0.903951	0.0204492	0.216734
ENSOARG00000018402	1.10978	0.0204521	0.216734	PRKCSH	protein kinase C substrate 80K-H [Source:HGNC Symbol;Acc:HGNC:9411]
ENSOARG00000001644	1.06674	0.0204585	0.216734	EXT2	exostosin glycosyltransferase 2 [Source:HGNC Symbol;Acc:HGNC:3513]
ENSOARG00000011587	0.881761	0.0205683	0.217763	HACD1	3-hydroxyacyl-CoA dehydratase 1 [Source:HGNC Symbol;Acc:HGNC:9639]
ENSOARG00000009091	1.1115	0.020649	0.21835	SMTN	smoothelin [Source:HGNC Symbol;Acc:HGNC:11126]
ENSOARG00000013133	0.932937	0.0206491	0.21835
ENSOARG00000004743	1.08145	0.02067	0.218437	ATP6AP1	ATPase H+ transporting accessory protein 1 [Source:HGNC Symbol;Acc:HGNC:868]
ENSOARG00000022164	0.926683	0.0207019	0.218641	SNORA72	Small nucleolar RNA SNORA72 [Source:RFAM;Acc:RF00139]
ENSOARG00000017409	1.08635	0.0207205	0.218702
ENSOARG00000003801	1.08519	0.0207676	0.219065	RAB11B	RAB11B, member RAS oncogene family [Source:HGNC Symbol;Acc:HGNC:9761]
ENSOARG00000000853	0.900931	0.0208138	0.219288	DLEC1	deleted in lung and esophageal cancer 1 [Source:HGNC Symbol;Acc:HGNC:2899]
ENSOARG00000016444	0.896721	0.0208249	0.219288
ENSOARG00000017889	1.07147	0.020827	0.219288	PHKA1	phosphorylase kinase regulatory subunit alpha 1 [Source:HGNC Symbol;Acc:HGNC:8925]
ENSOARG00000009874	0.919057	0.0208399	0.21929
ENSOARG00000010417	0.88438	0.0208802	0.21958	HSF5	heat shock transcription factor 5 [Source:HGNC Symbol;Acc:HGNC:26862]
ENSOARG00000010558	0.891426	0.0209186	0.219782	SHOC2	SHOC2, leucine rich repeat scaffold protein [Source:HGNC Symbol;Acc:HGNC:15454]
ENSOARG00000008869	1.0745	0.0209249	0.219782
ENSOARG00000013737	1.1	0.0209924	0.220356	PSMC5	proteasome 26S subunit, ATPase 5 [Source:HGNC Symbol;Acc:HGNC:9552]
ENSOARG00000012405	0.88675	0.0210306	0.220485	MBNL3	muscleblind like splicing regulator 3 [Source:HGNC Symbol;Acc:HGNC:20564]
ENSOARG00000019499	1.08202	0.0210323	0.220485	NCDN	neurochondrin [Source:HGNC Symbol;Acc:HGNC:17597]
ENSOARG00000004771	0.877607	0.0210431	0.220485	DNAJC12	DnaJ heat shock protein family (Hsp40) member C12 [Source:HGNC Symbol;Acc:HGNC:28908]
ENSOARG00000021488	0.89937	0.0211461	0.221429
ENSOARG00000018383	1.1121	0.0211793	0.221642	DHX58	DExH-box helicase 58 [Source:HGNC Symbol;Acc:HGNC:29517]
ENSOARG00000008320	1.09002	0.0211926	0.221646
ENSOARG00000018389	0.904689	0.021232	0.221924	GSAP	gamma-secretase activating protein [Source:HGNC Symbol;Acc:HGNC:28042]
ENSOARG00000006261	0.917018	0.0212968	0.222467	LRP8	LDL receptor related protein 8 [Source:HGNC Symbol;Acc:HGNC:6700]
ENSOARG00000017821	0.908778	0.021317	0.222542	CLPX	caseinolytic mitochondrial matrix peptidase chaperone subunit [Source:HGNC Symbol;Acc:HGNC:2088]
ENSOARG00000006149	0.917461	0.0213615	0.222665
ENSOARG00000009340	0.913366	0.021363	0.222665	TMEM86A	transmembrane protein 86A [Source:HGNC Symbol;Acc:HGNC:26890]
ENSOARG00000019360	1.12783	0.0213675	0.222665	CEBPE	CCAAT/enhancer binding protein epsilon [Source:HGNC Symbol;Acc:HGNC:1836]
ENSOARG00000005449	1.10015	0.0214096	0.222968
ENSOARG00000006070	0.884276	0.0214406	0.223103	TP53INP1	tumor protein p53 inducible nuclear protein 1 [Source:HGNC Symbol;Acc:HGNC:18022]
ENSOARG00000015405	1.06019	0.0214679	0.223103	CAMK1D	calcium/calmodulin dependent protein kinase ID [Source:HGNC Symbol;Acc:HGNC:19341]
ENSOARG00000006270	0.947188	0.0214694	0.223103	KDSR	3-ketodihydrosphingosine reductase [Source:HGNC Symbol;Acc:HGNC:4021]
ENSOARG00000011872	0.884437	0.0214783	0.223103	TRAJ38	T-cell receptor alpha joining 38 [Source:HGNC Symbol;Acc:HGNC:12068]
ENSOARG00000020001	0.891198	0.0214874	0.223103	CEP68	centrosomal protein 68 [Source:HGNC Symbol;Acc:HGNC:29076]
ENSOARG00000017944	0.919324	0.0215063	0.223165
ENSOARG00000019948	0.897016	0.021576	0.223718	ETAA1	ETAA1, ATR kinase activator [Source:HGNC Symbol;Acc:HGNC:24648]
ENSOARG00000020689	1.03918	0.0215998	0.223718	HTR2B	5-hydroxytryptamine receptor 2B [Source:HGNC Symbol;Acc:HGNC:5294]
ENSOARG00000017570	0.916117	0.0216011	0.223718
ENSOARG00000018452	0.949009	0.0216115	0.223718	GRAMD2B	GRAM domain containing 2B [Source:HGNC Symbol;Acc:HGNC:24911]
ENSOARG00000023342	0.912413	0.0216917	0.224198
ENSOARG00000019187	1.09375	0.0217089	0.224198	SCUBE1	signal peptide, CUB domain and EGF like domain containing 1 [Source:HGNC Symbol;Acc:HGNC:13441]
ENSOARG00000018600	0.88374	0.0217145	0.224198	CEP97	centrosomal protein 97 [Source:HGNC Symbol;Acc:HGNC:26244]
ENSOARG00000008878	0.906009	0.0217161	0.224198	CD84	CD84 molecule [Source:HGNC Symbol;Acc:HGNC:1704]
ENSOARG00000002700	1.10786	0.021723	0.224198
ENSOARG00000013674	1.05366	0.0217859	0.224449	RBM10	RNA binding motif protein 10 [Source:HGNC Symbol;Acc:HGNC:9896]
ENSOARG00000007321	1.0711	0.0217953	0.224449	DMAC2	distal membrane arm assembly complex 2 [Source:HGNC Symbol;Acc:HGNC:25496]
ENSOARG00000019053	1.06911	0.0217962	0.224449	CSNK2A3	casein kinase 2 alpha 3 [Source:HGNC Symbol;Acc:HGNC:2458]
ENSOARG00000013417	0.880776	0.021801	0.224449	TXNDC9	thioredoxin domain containing 9 [Source:HGNC Symbol;Acc:HGNC:24110]
ENSOARG00000010812	1.07844	0.0218126	0.224449
ENSOARG00000015152	0.879018	0.021835	0.224484	TUB	tubby bipartite transcription factor [Source:HGNC Symbol;Acc:HGNC:12406]
ENSOARG00000008248	1.12585	0.0218421	0.224484	HSPG2	heparan sulfate proteoglycan 2 [Source:HGNC Symbol;Acc:HGNC:5273]
ENSOARG00000005242	0.897217	0.0218768	0.224672	GRPEL2	GrpE like 2, mitochondrial [Source:HGNC Symbol;Acc:HGNC:21060]
ENSOARG00000011854	1.07715	0.0218864	0.224672	EDEM2	ER degradation enhancing alpha-mannosidase like protein 2 [Source:HGNC Symbol;Acc:HGNC:15877]
ENSOARG00000014672	0.880562	0.0219252	0.224935
ENSOARG00000013095	1.07187	0.0219476	0.224951
ENSOARG00000011853	0.879754	0.0219572	0.224951	SNRPF	small nuclear ribonucleoprotein polypeptide F [Source:HGNC Symbol;Acc:HGNC:11162]
ENSOARG00000019061	1.05285	0.0219672	0.224951	EPS15L1	epidermal growth factor receptor pathway substrate 15 like 1 [Source:HGNC Symbol;Acc:HGNC:24634]
ENSOARG00000003907	1.09654	0.0220015	0.224951	NUDC	nuclear distribution C, dynein complex regulator [Source:HGNC Symbol;Acc:HGNC:8045]
ENSOARG00000016117	0.880267	0.0220026	0.224951
ENSOARG00000017422	0.933872	0.0220051	0.224951	C7orf43	chromosome 7 open reading frame 43 [Source:HGNC Symbol;Acc:HGNC:25604]
ENSOARG00000013892	1.13728	0.0220203	0.224973	NEURL3	neuralized E3 ubiquitin protein ligase 3 [Source:HGNC Symbol;Acc:HGNC:25162]
ENSOARG00000020899	0.888596	0.0220473	0.225116	DNAAF4	dynein axonemal assembly factor 4 [Source:HGNC Symbol;Acc:HGNC:21493]
ENSOARG00000015577	0.899064	0.0220753	0.225268	TMEM167A	transmembrane protein 167A [Source:HGNC Symbol;Acc:HGNC:28330]
ENSOARG00000007714	1.11534	0.0221064	0.225451
ENSOARG00000020919	1.07142	0.0221488	0.225697	YBX3	Y-box binding protein 3 [Source:HGNC Symbol;Acc:HGNC:2428]
ENSOARG00000016589	0.899373	0.0221574	0.225697	MTF2	metal response element binding transcription factor 2 [Source:HGNC Symbol;Acc:HGNC:29535]
ENSOARG00000012156	0.926506	0.0221698	0.225697	PIGO	phosphatidylinositol glycan anchor biosynthesis class O [Source:HGNC Symbol;Acc:HGNC:23215]
ENSOARG00000000770	0.957517	0.0222229	0.225986	ZNF202	zinc finger protein 202 [Source:HGNC Symbol;Acc:HGNC:12994]
ENSOARG00000005427	1.12209	0.0222245	0.225986	SCNN1D	sodium channel epithelial 1 delta subunit [Source:HGNC Symbol;Acc:HGNC:10601]
ENSOARG00000007448	0.917777	0.0222492	0.226104	PGM3	phosphoglucomutase 3 [Source:HGNC Symbol;Acc:HGNC:8907]
ENSOARG00000007357	0.917473	0.022272	0.226162	PIGM	phosphatidylinositol glycan anchor biosynthesis class M [Source:HGNC Symbol;Acc:HGNC:18858]
ENSOARG00000000479	1.05387	0.0222943	0.226162	TTC17	tetratricopeptide repeat domain 17 [Source:HGNC Symbol;Acc:HGNC:25596]
ENSOARG00000023987	1.05574	0.0222944	0.226162	U3	Small nucleolar RNA U3 [Source:RFAM;Acc:RF00012]
ENSOARG00000003937	1.06263	0.0223098	0.226162	GBA	glucosylceramidase beta [Source:HGNC Symbol;Acc:HGNC:4177]
ENSOARG00000008977	1.04957	0.0223206	0.226162
ENSOARG00000021781	0.893281	0.0223829	0.226561
ENSOARG00000003467	1.08516	0.0223863	0.226561	HMOX2	heme oxygenase 2 [Source:HGNC Symbol;Acc:HGNC:5014]
ENSOARG00000013183	1.10404	0.0224206	0.226774	SYT7	synaptotagmin 7 [Source:HGNC Symbol;Acc:HGNC:11514]
ENSOARG00000012769	1.09818	0.0224549	0.226832
ENSOARG00000013004	0.878235	0.0224613	0.226832	ABCC2	ATP binding cassette subfamily C member 2 [Source:HGNC Symbol;Acc:HGNC:53]
ENSOARG00000004645	0.948567	0.0224658	0.226832	TSPYL5	TSPY like 5 [Source:HGNC Symbol;Acc:HGNC:29367]
ENSOARG00000006209	1.06528	0.0224998	0.227042	ALAS1	5'-aminolevulinate synthase 1 [Source:HGNC Symbol;Acc:HGNC:396]
ENSOARG00000004752	1.06458	0.0225261	0.227175	MAP3K4	mitogen-activated protein kinase kinase kinase 4 [Source:HGNC Symbol;Acc:HGNC:6856]
ENSOARG00000013895	0.888515	0.0225824	0.227609	STAG2	stromal antigen 2 [Source:HGNC Symbol;Acc:HGNC:11355]
ENSOARG00000017404	1.09175	0.0226968	0.228357	TAX1BP3	Tax1 binding protein 3 [Source:HGNC Symbol;Acc:HGNC:30684]
ENSOARG00000018357	0.892049	0.0226984	0.228357	CRLS1	cardiolipin synthase 1 [Source:HGNC Symbol;Acc:HGNC:16148]
ENSOARG00000018876	1.07711	0.0227034	0.228357	CHERP	calcium homeostasis endoplasmic reticulum protein [Source:HGNC Symbol;Acc:HGNC:16930]
ENSOARG00000000916	1.06599	0.0227097	0.228357	TNFAIP8L3	TNF alpha induced protein 8 like 3 [Source:HGNC Symbol;Acc:HGNC:20620]
ENSOARG00000001627	1.11365	0.0227401	0.22853	HDAC11	histone deacetylase 11 [Source:HGNC Symbol;Acc:HGNC:19086]
ENSOARG00000019492	1.09787	0.0227927	0.228706
ENSOARG00000017998	1.08673	0.0227981	0.228706	PPP1R7	protein phosphatase 1 regulatory subunit 7 [Source:HGNC Symbol;Acc:HGNC:9295]
ENSOARG00000005721	1.04798	0.0228068	0.228706	SLA	Src like adaptor [Source:HGNC Symbol;Acc:HGNC:10902]
ENSOARG00000019149	0.905847	0.0228108	0.228706
ENSOARG00000008153	0.895458	0.0228334	0.2288	FAM84B	family with sequence similarity 84 member B [Source:HGNC Symbol;Acc:HGNC:24166]
ENSOARG00000019403	0.923461	0.0228647	0.22898	REM2	RRAD and GEM like GTPase 2 [Source:HGNC Symbol;Acc:HGNC:20248]
ENSOARG00000020826	0.897928	0.0228792	0.228991	BNIP2	BCL2 interacting protein 2 [Source:HGNC Symbol;Acc:HGNC:1083]
ENSOARG00000018700	1.06602	0.022971	0.229592	SCFD2	sec1 family domain containing 2 [Source:HGNC Symbol;Acc:HGNC:30676]
ENSOARG00000002806	1.10112	0.0229712	0.229592	MBOAT7	membrane bound O-acyltransferase domain containing 7 [Source:HGNC Symbol;Acc:HGNC:15505]
ENSOARG00000014325	1.06154	0.0229856	0.229592	DSCR3	DSCR3 arrestin fold containing [Source:HGNC Symbol;Acc:HGNC:3044]
ENSOARG00000020929	0.946971	0.0229925	0.229592	ZBTB8OS	zinc finger and BTB domain containing 8 opposite strand [Source:HGNC Symbol;Acc:HGNC:24094]
ENSOARG00000017720	1.05828	0.0230337	0.22987	CASP2	caspase 2 [Source:HGNC Symbol;Acc:HGNC:1503]
ENSOARG00000007880	0.889711	0.0231029	0.230247		Superoxide dismutase [Cu-Zn] [Source:UniProtKB/Swiss-Prot;Acc:P09670]
ENSOARG00000020560	0.918247	0.0231104	0.230247	SENP2	SUMO1/sentrin/SMT3 specific peptidase 2 [Source:HGNC Symbol;Acc:HGNC:23116]
ENSOARG00000008236	1.06637	0.0231224	0.230247	HADH	hydroxyacyl-CoA dehydrogenase [Source:HGNC Symbol;Acc:HGNC:4799]
ENSOARG00000005011	0.903916	0.023125	0.230247	TTC21B	tetratricopeptide repeat domain 21B [Source:HGNC Symbol;Acc:HGNC:25660]
ENSOARG00000005129	1.07473	0.0231571	0.230433	MRPS27	mitochondrial ribosomal protein S27 [Source:HGNC Symbol;Acc:HGNC:14512]
ENSOARG00000011792	1.06451	0.0232464	0.231179	ACSL5	acyl-CoA synthetase long chain family member 5 [Source:HGNC Symbol;Acc:HGNC:16526]
ENSOARG00000005998	1.06404	0.0232719	0.231179	MADD	MAP kinase activating death domain [Source:HGNC Symbol;Acc:HGNC:6766]
ENSOARG00000021162	1.10372	0.0232846	0.231179	GPHN	gephyrin [Source:HGNC Symbol;Acc:HGNC:15465]
ENSOARG00000005381	0.907134	0.0232857	0.231179	TERF1	telomeric repeat binding factor 1 [Source:HGNC Symbol;Acc:HGNC:11728]
ENSOARG00000002397	1.08116	0.0233103	0.23129	ABCB8	ATP binding cassette subfamily B member 8 [Source:HGNC Symbol;Acc:HGNC:49]
ENSOARG00000010629	1.08999	0.0233683	0.231731	POLE	DNA polymerase epsilon, catalytic subunit [Source:HGNC Symbol;Acc:HGNC:9177]
ENSOARG00000022511	0.894255	0.0234027	0.231826
ENSOARG00000000478	0.883117	0.0234048	0.231826
ENSOARG00000002488	0.888778	0.0234328	0.231915
ENSOARG00000013650	1.09189	0.0234591	0.231915	MDH2	malate dehydrogenase 2 [Source:HGNC Symbol;Acc:HGNC:6971]
ENSOARG00000009938	0.894855	0.0234662	0.231915	KYNU	kynureninase [Source:HGNC Symbol;Acc:HGNC:6469]
ENSOARG00000010378	0.907579	0.0234676	0.231915
ENSOARG00000005889	1.09505	0.0234883	0.231985
ENSOARG00000004242	0.885973	0.0235933	0.232632
ENSOARG00000018014	0.901325	0.0236049	0.232632	RRM2B	ribonucleotide reductase regulatory TP53 inducible subunit M2B [Source:HGNC Symbol;Acc:HGNC:17296]
ENSOARG00000007959	1.10423	0.0236116	0.232632	SPTBN2	spectrin beta, non-erythrocytic 2 [Source:HGNC Symbol;Acc:HGNC:11276]
ENSOARG00000014439	1.08514	0.0236194	0.232632	EIF3L	eukaryotic translation initiation factor 3 subunit L [Source:HGNC Symbol;Acc:HGNC:18138]
ENSOARG00000009918	1.08409	0.0236213	0.232632	DOCK5	dedicator of cytokinesis 5 [Source:HGNC Symbol;Acc:HGNC:23476]
ENSOARG00000006093	1.10377	0.0236475	0.232757	TALDO1	transaldolase 1 [Source:HGNC Symbol;Acc:HGNC:11559]
ENSOARG00000018989	1.10108	0.0236658	0.232803	NEO1	neogenin 1 [Source:HGNC Symbol;Acc:HGNC:7754]
ENSOARG00000018344	1.05312	0.0236985	0.232966	ALDH7A1	aldehyde dehydrogenase 7 family member A1 [Source:HGNC Symbol;Acc:HGNC:877]
ENSOARG00000006205	1.06755	0.0237186	0.232966	40057	septin 9 [Source:HGNC Symbol;Acc:HGNC:7323]
ENSOARG00000003606	1.08711	0.0237229	0.232966	NOB1	NIN1/PSMD8 binding protein 1 homolog [Source:HGNC Symbol;Acc:HGNC:29540]
ENSOARG00000016262	0.879249	0.0237425	0.233026	LRRC27	leucine rich repeat containing 27 [Source:HGNC Symbol;Acc:HGNC:29346]
ENSOARG00000012427	1.09718	0.0237594	0.233059	NUCB1	nucleobindin 1 [Source:HGNC Symbol;Acc:HGNC:8043]
ENSOARG00000015678	1.07536	0.0238186	0.233506
ENSOARG00000023378	0.890196	0.0238332	0.233517	5S_rRNA	5S ribosomal RNA [Source:RFAM;Acc:RF00001]
ENSOARG00000014098	0.903767	0.0239004	0.233817	ATAD1	ATPase family, AAA domain containing 1 [Source:HGNC Symbol;Acc:HGNC:25903]
ENSOARG00000012663	0.904747	0.0239063	0.233817	STK26	serine/threonine kinase 26 [Source:HGNC Symbol;Acc:HGNC:18174]
ENSOARG00000014255	1.09197	0.0239063	0.233817	BOP1	block of proliferation 1 [Source:HGNC Symbol;Acc:HGNC:15519]
ENSOARG00000009014	0.879629	0.0239254	0.233817	KPNA5	karyopherin subunit alpha 5 [Source:HGNC Symbol;Acc:HGNC:6398]
ENSOARG00000013671	1.09061	0.0239318	0.233817	GADD45B	growth arrest and DNA damage inducible beta [Source:HGNC Symbol;Acc:HGNC:4096]
ENSOARG00000014352	0.915788	0.0239517	0.233879	ADRB2	beta-2 adrenergic receptor [Source:RefSeq peptide;Acc:NP_001123626]
ENSOARG00000019405	0.911913	0.0239704	0.233912
ENSOARG00000002169	1.09323	0.0239823	0.233912	EIF4A3	eukaryotic translation initiation factor 4A3 [Source:HGNC Symbol;Acc:HGNC:18683]
ENSOARG00000004175	0.901593	0.0240038	0.23397	FZD4	frizzled class receptor 4 [Source:HGNC Symbol;Acc:HGNC:4042]
ENSOARG00000000332	0.880521	0.0240154	0.23397
ENSOARG00000024649	0.886946	0.0240425	0.234101	SNORA23	Small nucleolar RNA SNORA23 [Source:RFAM;Acc:RF00319]
ENSOARG00000009334	1.054	0.0240709	0.234246	UBAP1	ubiquitin associated protein 1 [Source:HGNC Symbol;Acc:HGNC:12461]
ENSOARG00000014930	0.883125	0.0240924	0.234323	SMAD5	SMAD family member 5 [Source:HGNC Symbol;Acc:HGNC:6771]
ENSOARG00000014562	1.10015	0.0241332	0.234477	MKI67	marker of proliferation Ki-67 [Source:HGNC Symbol;Acc:HGNC:7107]
ENSOARG00000017183	1.05985	0.0241355	0.234477	DNM2	dynamin 2 [Source:HGNC Symbol;Acc:HGNC:2974]
ENSOARG00000006198	1.06834	0.0241533	0.234517	CPT2	carnitine palmitoyltransferase 2 [Source:HGNC Symbol;Acc:HGNC:2330]
ENSOARG00000010931	0.926263	0.0241917	0.234757	GOSR1	golgi SNAP receptor complex member 1 [Source:HGNC Symbol;Acc:HGNC:4430]
ENSOARG00000001221	0.880137	0.0242329	0.235025
ENSOARG00000006399	1.04979	0.0242553	0.235109	DSG2	desmoglein 2 [Source:HGNC Symbol;Acc:HGNC:3049]
ENSOARG00000009656	1.05528	0.0242872	0.235173	POLR3A	RNA polymerase III subunit A [Source:HGNC Symbol;Acc:HGNC:30074]
ENSOARG00000019668	1.06534	0.0242891	0.235173	THRAP3	thyroid hormone receptor associated protein 3 [Source:HGNC Symbol;Acc:HGNC:22964]
ENSOARG00000004060	1.13676	0.0243175	0.235315
ENSOARG00000013087	1.08202	0.0243536	0.23546	ALDH16A1	aldehyde dehydrogenase 16 family member A1 [Source:HGNC Symbol;Acc:HGNC:28114]
ENSOARG00000002910	1.08343	0.0243598	0.23546	ATP5A1	ATP synthase, H+ transporting, mitochondrial F1 complex, alpha subunit 1, cardiac muscle [Source:HGNC Symbol;Acc:HGNC:823]
ENSOARG00000001962	0.926338	0.0243932	0.235651	CKLF	chemokine like factor [Source:HGNC Symbol;Acc:HGNC:13253]
ENSOARG00000005060	0.891476	0.0244511	0.236077	WDR27	WD repeat domain 27 [Source:HGNC Symbol;Acc:HGNC:21248]
ENSOARG00000013109	1.07083	0.0246217	0.237591	ANKH	ANKH inorganic pyrophosphate transport regulator [Source:HGNC Symbol;Acc:HGNC:15492]
ENSOARG00000015132	1.09237	0.0246439	0.237653	ADAMTS15	ADAM metallopeptidase with thrombospondin type 1 motif 15 [Source:HGNC Symbol;Acc:HGNC:16305]
ENSOARG00000026734	1.1031	0.0246557	0.237653
ENSOARG00000003059	1.07416	0.0246812	0.237734	GPAT3	glycerol-3-phosphate acyltransferase 3 [Source:HGNC Symbol;Acc:HGNC:28157]
ENSOARG00000024595	0.890192	0.0246917	0.237734	CDKN2B-AS_3	CDKN2B antisense RNA 1 convserved region 3 [Source:RFAM;Acc:RF02045]
ENSOARG00000015127	0.93714	0.0247286	0.237956	SLC22A5	solute carrier family 22 member 5 [Source:HGNC Symbol;Acc:HGNC:10969]
ENSOARG00000008894	1.06533	0.0247855	0.238366	RIC8A	RIC8 guanine nucleotide exchange factor A [Source:HGNC Symbol;Acc:HGNC:29550]
ENSOARG00000011585	1.1341	0.0247989	0.238366
ENSOARG00000018358	0.881245	0.0248659	0.238876	SENP7	SUMO1/sentrin specific peptidase 7 [Source:HGNC Symbol;Acc:HGNC:30402]
ENSOARG00000017167	1.05901	0.0249247	0.239254	ARSB	arylsulfatase B [Source:HGNC Symbol;Acc:HGNC:714]
ENSOARG00000010574	1.03135	0.0249403	0.239254	WFDC1	WAP four-disulfide core domain 1 [Source:HGNC Symbol;Acc:HGNC:15466]
ENSOARG00000013989	0.923841	0.0249569	0.239254	TMEM9B	TMEM9 domain family member B [Source:HGNC Symbol;Acc:HGNC:1168]
ENSOARG00000004538	0.912077	0.0249608	0.239254
ENSOARG00000013080	1.13591	0.0250193	0.239673	DOCK1	dedicator of cytokinesis 1 [Source:HGNC Symbol;Acc:HGNC:2987]
ENSOARG00000015240	1.04934	0.0250324	0.239673	DDX56	DEAD-box helicase 56 [Source:HGNC Symbol;Acc:HGNC:18193]
ENSOARG00000005741	0.946372	0.025209	0.241093	FAM117A	family with sequence similarity 117 member A [Source:HGNC Symbol;Acc:HGNC:24179]
ENSOARG00000014119	1.07361	0.025221	0.241093	RARA	retinoic acid receptor alpha [Source:HGNC Symbol;Acc:HGNC:9864]
ENSOARG00000017195	1.05159	0.025229	0.241093	TTN	titin [Source:HGNC Symbol;Acc:HGNC:12403]
ENSOARG00000001724	1.07151	0.0252677	0.241093	ZNF174	zinc finger protein 174 [Source:HGNC Symbol;Acc:HGNC:12963]
ENSOARG00000021677	0.883643	0.0252722	0.241093	5S_rRNA	5S ribosomal RNA [Source:RFAM;Acc:RF00001]
ENSOARG00000005235	1.07557	0.0252764	0.241093	GYG1	glycogenin 1 [Source:HGNC Symbol;Acc:HGNC:4699]
ENSOARG00000003315	0.922033	0.0252787	0.241093	ZNF583	zinc finger protein 583 [Source:HGNC Symbol;Acc:HGNC:26427]
ENSOARG00000014935	0.94293	0.0254305	0.242406
ENSOARG00000019064	1.07835	0.0254566	0.242496
ENSOARG00000008022	1.12959	0.0254681	0.242496
ENSOARG00000011973	0.881973	0.0254905	0.242575	MOSPD1	motile sperm domain containing 1 [Source:HGNC Symbol;Acc:HGNC:25235]
ENSOARG00000007641	1.07266	0.0255091	0.242619	NOP2	NOP2 nucleolar protein [Source:HGNC Symbol;Acc:HGNC:7867]
ENSOARG00000005021	1.09089	0.0255388	0.242767	C11orf49	chromosome 11 open reading frame 49 [Source:HGNC Symbol;Acc:HGNC:28720]
ENSOARG00000003166	0.927162	0.0255728	0.242955
ENSOARG00000015777	0.937626	0.0255931	0.243001	ACTR8	ARP8 actin related protein 8 homolog [Source:HGNC Symbol;Acc:HGNC:14672]
ENSOARG00000012780	0.922626	0.0256153	0.243001	SLC37A3	solute carrier family 37 member 3 [Source:HGNC Symbol;Acc:HGNC:20651]
ENSOARG00000011738	1.07932	0.025658	0.243001
ENSOARG00000003544	1.08223	0.0256611	0.243001
ENSOARG00000014491	1.05832	0.0256637	0.243001	RNF34	ring finger protein 34 [Source:HGNC Symbol;Acc:HGNC:17297]
ENSOARG00000012137	0.881456	0.0256897	0.243001	CENPQ	centromere protein Q [Source:HGNC Symbol;Acc:HGNC:21347]
ENSOARG00000010113	1.0629	0.0256904	0.243001
ENSOARG00000013476	0.886442	0.0256905	0.243001	UHRF1BP1L	UHRF1 binding protein 1 like [Source:HGNC Symbol;Acc:HGNC:29102]
ENSOARG00000008479	1.05955	0.0257091	0.243043	SUMF1	sulfatase modifying factor 1 [Source:HGNC Symbol;Acc:HGNC:20376]
ENSOARG00000015058	1.06432	0.0257737	0.24352	SH3KBP1	SH3 domain containing kinase binding protein 1 [Source:HGNC Symbol;Acc:HGNC:13867]
ENSOARG00000011743	1.09195	0.0258309	0.243927	MPEG1	macrophage expressed 1 [Source:HGNC Symbol;Acc:HGNC:29619]
ENSOARG00000008645	0.883036	0.0259122	0.244463	CCL28	C-C motif chemokine ligand 28 [Source:HGNC Symbol;Acc:HGNC:17700]
ENSOARG00000018526	0.884686	0.025916	0.244463
ENSOARG00000018871	0.914438	0.0260021	0.244982	CD47	CD47 molecule [Source:HGNC Symbol;Acc:HGNC:1682]
ENSOARG00000021118	0.930658	0.0260129	0.244982	L3HYPDH	trans-L-3-hydroxyproline dehydratase [Source:HGNC Symbol;Acc:HGNC:20488]
ENSOARG00000005443	1.07616	0.0260224	0.244982	DNAJB1	DnaJ heat shock protein family (Hsp40) member B1 [Source:HGNC Symbol;Acc:HGNC:5270]
ENSOARG00000000924	0.889036	0.026028	0.244982
ENSOARG00000019211	0.949421	0.0260854	0.245388	KANSL2	KAT8 regulatory NSL complex subunit 2 [Source:HGNC Symbol;Acc:HGNC:26024]
ENSOARG00000015442	0.893793	0.0261181	0.245561	MPP7	membrane palmitoylated protein 7 [Source:HGNC Symbol;Acc:HGNC:26542]
ENSOARG00000014573	1.07558	0.0261653	0.245628	LIPM	lipase family member M [Source:HGNC Symbol;Acc:HGNC:23455]
ENSOARG00000000315	0.923638	0.0261988	0.245628	POLR3F	RNA polymerase III subunit F [Source:HGNC Symbol;Acc:HGNC:15763]
ENSOARG00000013003	0.9263	0.0262053	0.245628	RARS2	arginyl-tRNA synthetase 2, mitochondrial [Source:HGNC Symbol;Acc:HGNC:21406]
ENSOARG00000024438	0.882267	0.0262063	0.245628	U8	U8 small nucleolar RNA [Source:RFAM;Acc:RF00096]
ENSOARG00000012354	1.06885	0.0262088	0.245628	PSAT1	phosphoserine aminotransferase 1 [Source:HGNC Symbol;Acc:HGNC:19129]
ENSOARG00000019593	0.908691	0.0262108	0.245628
ENSOARG00000019625	0.960483	0.026237	0.24574	RAB2B	RAB2B, member RAS oncogene family [Source:HGNC Symbol;Acc:HGNC:20246]
ENSOARG00000001119	1.081	0.026254	0.245766
ENSOARG00000020993	1.13176	0.0262818	0.245892	SELENBP1	selenium binding protein 1 [Source:HGNC Symbol;Acc:HGNC:10719]
ENSOARG00000009320	0.896866	0.026361	0.246499	MMADHC	methylmalonic aciduria and homocystinuria, cblD type [Source:HGNC Symbol;Acc:HGNC:25221]
ENSOARG00000012090	1.08905	0.0263908	0.246586	TMEM104	transmembrane protein 104 [Source:HGNC Symbol;Acc:HGNC:25984]
ENSOARG00000004321	1.11113	0.0264019	0.246586
ENSOARG00000015517	1.05477	0.0264211	0.246586	PLCL2	phospholipase C like 2 [Source:HGNC Symbol;Acc:HGNC:9064]
ENSOARG00000008321	1.05506	0.0264276	0.246586	EVPL	envoplakin [Source:HGNC Symbol;Acc:HGNC:3503]
ENSOARG00000012059	0.886649	0.0264974	0.246759	PIGA	phosphatidylinositol glycan anchor biosynthesis class A [Source:HGNC Symbol;Acc:HGNC:8957]
ENSOARG00000019992	1.09049	0.0264981	0.246759	ARSA	arylsulfatase A [Source:HGNC Symbol;Acc:HGNC:713]
ENSOARG00000003246	1.04489	0.0265005	0.246759	IKBKB	inhibitor of nuclear factor kappa B kinase subunit beta [Source:HGNC Symbol;Acc:HGNC:5960]
ENSOARG00000013211	1.1033	0.0265216	0.246759	KANK1	KN motif and ankyrin repeat domains 1 [Source:HGNC Symbol;Acc:HGNC:19309]
ENSOARG00000015250	1.0835	0.026528	0.246759
ENSOARG00000017278	0.895802	0.0265322	0.246759	JMY	junction mediating and regulatory protein, p53 cofactor [Source:HGNC Symbol;Acc:HGNC:28916]
ENSOARG00000002366	1.07839	0.0265859	0.247125	RXRA	retinoid X receptor alpha [Source:HGNC Symbol;Acc:HGNC:10477]
ENSOARG00000009652	0.891834	0.0266386	0.247449
ENSOARG00000016737	1.0963	0.0266494	0.247449	TNS2	tensin 2 [Source:HGNC Symbol;Acc:HGNC:19737]
ENSOARG00000018438	0.884925	0.0266794	0.247594	MAGT1	magnesium transporter 1 [Source:HGNC Symbol;Acc:HGNC:28880]
ENSOARG00000020736	0.897339	0.0267187	0.247612	ECT2	epithelial cell transforming 2 [Source:HGNC Symbol;Acc:HGNC:3155]
ENSOARG00000022761	0.900504	0.02672	0.247612	SNORA44	Small nucleolar RNA SNORA44 [Source:RFAM;Acc:RF00405]
ENSOARG00000015887	0.954744	0.0267277	0.247612	TGIF2	TGFB induced factor homeobox 2 [Source:HGNC Symbol;Acc:HGNC:15764]
ENSOARG00000025127	0.910494	0.0267444	0.247612	U6	U6 spliceosomal RNA [Source:RFAM;Acc:RF00026]
ENSOARG00000011586	0.895464	0.0267533	0.247612	BDH2	3-hydroxybutyrate dehydrogenase 2 [Source:HGNC Symbol;Acc:HGNC:32389]
ENSOARG00000018215	0.928183	0.0267933	0.247727	UPRT	uracil phosphoribosyltransferase homolog [Source:HGNC Symbol;Acc:HGNC:28334]
ENSOARG00000001673	1.1232	0.0267951	0.247727
ENSOARG00000017915	0.8874	0.0268089	0.247727	PHTF2	putative homeodomain transcription factor 2 [Source:HGNC Symbol;Acc:HGNC:13411]
ENSOARG00000010700	0.94992	0.0268372	0.247814	MSANTD2	Myb/SANT DNA binding domain containing 2 [Source:HGNC Symbol;Acc:HGNC:26266]
ENSOARG00000020963	0.894157	0.0268471	0.247814	LYSMD2	LysM domain containing 2 [Source:HGNC Symbol;Acc:HGNC:28571]
ENSOARG00000016377	0.920526	0.0268991	0.248089	WDR26	WD repeat domain 26 [Source:HGNC Symbol;Acc:HGNC:21208]
ENSOARG00000010980	0.881959	0.0269192	0.248089	LMBRD2	LMBR1 domain containing 2 [Source:HGNC Symbol;Acc:HGNC:25287]
ENSOARG00000018884	1.10452	0.0269321	0.248089
ENSOARG00000012129	1.06635	0.0269346	0.248089	SLC7A5	solute carrier family 7 member 5 [Source:HGNC Symbol;Acc:HGNC:11063]
ENSOARG00000019464	1.11327	0.0270027	0.248406	RUFY4	RUN and FYVE domain containing 4 [Source:HGNC Symbol;Acc:HGNC:24804]
ENSOARG00000020701	0.897696	0.0270185	0.248406	MFN1	mitofusin 1 [Source:HGNC Symbol;Acc:HGNC:18262]
ENSOARG00000023313	0.890418	0.0270229	0.248406
ENSOARG00000015203	1.11002	0.0270372	0.248406
ENSOARG00000007798	0.914552	0.0270535	0.248406	NCK1	NCK adaptor protein 1 [Source:HGNC Symbol;Acc:HGNC:7664]
ENSOARG00000000634	0.888653	0.0270556	0.248406	DNAL1	dynein axonemal light chain 1 [Source:HGNC Symbol;Acc:HGNC:23247]
ENSOARG00000018095	1.07388	0.0271012	0.248693	ABCA3	ATP binding cassette subfamily A member 3 [Source:HGNC Symbol;Acc:HGNC:33]
ENSOARG00000005750	0.901039	0.0271228	0.248758	CENPH	centromere protein H [Source:HGNC Symbol;Acc:HGNC:17268]
ENSOARG00000010470	1.13154	0.0271699	0.248851	MLN	promotilin precursor [Source:RefSeq peptide;Acc:NP_001009439]
ENSOARG00000015154	0.882025	0.0272263	0.248851	ZPBP	zona pellucida binding protein [Source:HGNC Symbol;Acc:HGNC:15662]
ENSOARG00000002356	0.884987	0.0272496	0.248851	RARRES1	retinoic acid receptor responder 1 [Source:HGNC Symbol;Acc:HGNC:9867]
ENSOARG00000023394	0.903177	0.0272656	0.248851	SNORD31	Small nucleolar RNA SNORD31 [Source:RFAM;Acc:RF00089]
ENSOARG00000001273	0.887625	0.0272702	0.248851	TXNDC17	thioredoxin domain containing 17 [Source:HGNC Symbol;Acc:HGNC:28218]
ENSOARG00000006580	0.914612	0.0272743	0.248851	MFSD11	major facilitator superfamily domain containing 11 [Source:HGNC Symbol;Acc:HGNC:25458]
ENSOARG00000006791	0.902542	0.0272758	0.248851	TANK	TRAF family member associated NFKB activator [Source:HGNC Symbol;Acc:HGNC:11562]
ENSOARG00000018966	0.961151	0.0272804	0.248851	BBS4	Bardet-Biedl syndrome 4 [Source:HGNC Symbol;Acc:HGNC:969]
ENSOARG00000018233	1.13271	0.0272855	0.248851	HIST1H2BI	histone cluster 1 H2B family member i [Source:HGNC Symbol;Acc:HGNC:4756]
ENSOARG00000010119	1.08599	0.0273029	0.248851	DDX49	DEAD-box helicase 49 [Source:HGNC Symbol;Acc:HGNC:18684]
ENSOARG00000003819	1.09662	0.0273038	0.248851
ENSOARG00000004384	1.05501	0.0273064	0.248851	RPS6KA1	ribosomal protein S6 kinase A1 [Source:HGNC Symbol;Acc:HGNC:10430]
ENSOARG00000005991	0.936816	0.0273743	0.249127
ENSOARG00000003550	1.09917	0.0273796	0.249127	MAP3K6	mitogen-activated protein kinase kinase kinase 6 [Source:HGNC Symbol;Acc:HGNC:6858]
ENSOARG00000022944	0.920023	0.0273801	0.249127
ENSOARG00000017028	0.882	0.0274151	0.249313	DEPDC7	DEP domain containing 7 [Source:HGNC Symbol;Acc:HGNC:29899]
ENSOARG00000018448	1.07717	0.0274379	0.249389	FAAP100	Fanconi anemia core complex associated protein 100 [Source:HGNC Symbol;Acc:HGNC:26171]
ENSOARG00000013920	1.06529	0.0275342	0.250106	WDR81	WD repeat domain 81 [Source:HGNC Symbol;Acc:HGNC:26600]
ENSOARG00000012548	1.05618	0.0275458	0.250106
ENSOARG00000001902	0.892422	0.0275969	0.25028	FAM170B	family with sequence similarity 170 member B [Source:HGNC Symbol;Acc:HGNC:19736]
ENSOARG00000026389	1.08328	0.0276008	0.25028
ENSOARG00000019457	0.883187	0.0276228	0.25028	SLC38A4	solute carrier family 38 member 4 [Source:HGNC Symbol;Acc:HGNC:14679]
ENSOARG00000012199	1.0861	0.0276306	0.25028
ENSOARG00000013613	0.889325	0.0276614	0.25028	ZDHHC20	zinc finger DHHC-type containing 20 [Source:HGNC Symbol;Acc:HGNC:20749]
ENSOARG00000020890	0.911141	0.0276644	0.25028	S100PBP	S100P binding protein [Source:HGNC Symbol;Acc:HGNC:25768]
ENSOARG00000011874	0.891796	0.0276667	0.25028	PNISR	PNN interacting serine and arginine rich protein [Source:HGNC Symbol;Acc:HGNC:21222]
ENSOARG00000006686	0.890836	0.0277247	0.250607
ENSOARG00000001573	0.89433	0.027732	0.250607	MYLK2	myosin light chain kinase 2 [Source:HGNC Symbol;Acc:HGNC:16243]
ENSOARG00000014535	1.07449	0.0278004	0.251084	TRAM2	translocation associated membrane protein 2 [Source:HGNC Symbol;Acc:HGNC:16855]
ENSOARG00000021542	0.899446	0.0278139	0.251084	SNORD45	Small nucleolar RNA SNORD45 [Source:RFAM;Acc:RF00279]
ENSOARG00000011551	0.96959	0.0278474	0.251222	MUM1	melanoma associated antigen (mutated) 1 [Source:HGNC Symbol;Acc:HGNC:29641]
ENSOARG00000011814	0.897881	0.0278654	0.251222	LRRC40	leucine rich repeat containing 40 [Source:HGNC Symbol;Acc:HGNC:26004]
ENSOARG00000018428	1.10794	0.027873	0.251222
ENSOARG00000014728	1.1155	0.0279127	0.251448
ENSOARG00000001013	0.909988	0.0280033	0.252001	RNF19A	ring finger protein 19A, RBR E3 ubiquitin protein ligase [Source:HGNC Symbol;Acc:HGNC:13432]
ENSOARG00000001759	0.898	0.0280034	0.252001	FANCL	Fanconi anemia complementation group L [Source:HGNC Symbol;Acc:HGNC:20748]
ENSOARG00000013870	1.06749	0.0281066	0.252797	POU2AF1	POU class 2 associating factor 1 [Source:HGNC Symbol;Acc:HGNC:9211]
ENSOARG00000019870	0.887121	0.0281571	0.253016	RSBN1	round spermatid basic protein 1 [Source:HGNC Symbol;Acc:HGNC:25642]
ENSOARG00000008402	0.883812	0.0281603	0.253016	ZNF782	zinc finger protein 782 [Source:HGNC Symbol;Acc:HGNC:33110]
ENSOARG00000012324	0.939545	0.0281869	0.253111
ENSOARG00000020325	1.06761	0.0282002	0.253111	WDR3	WD repeat domain 3 [Source:HGNC Symbol;Acc:HGNC:12755]
ENSOARG00000009197	1.05682	0.0282535	0.25337	ACADSB	acyl-CoA dehydrogenase, short/branched chain [Source:HGNC Symbol;Acc:HGNC:91]
ENSOARG00000019226	1.04236	0.0282585	0.25337	DCAF11	DDB1 and CUL4 associated factor 11 [Source:HGNC Symbol;Acc:HGNC:20258]
ENSOARG00000010850	0.883049	0.0282848	0.253473
ENSOARG00000009881	0.906672	0.0283336	0.253722
ENSOARG00000013994	0.893777	0.02836	0.253722	LYPLA1	lysophospholipase I [Source:RefSeq peptide;Acc:NP_001293032]
ENSOARG00000015500	0.88573	0.0283634	0.253722
ENSOARG00000008575	0.907234	0.0283826	0.253722	TRAPPC6B	trafficking protein particle complex 6B [Source:HGNC Symbol;Acc:HGNC:23066]
ENSOARG00000012843	0.940057	0.0283862	0.253722	TMEM138	transmembrane protein 138 [Source:HGNC Symbol;Acc:HGNC:26944]
ENSOARG00000017138	0.903498	0.0284385	0.254058	C3orf38	chromosome 3 open reading frame 38 [Source:HGNC Symbol;Acc:HGNC:28384]
ENSOARG00000015740	0.887318	0.0284719	0.254224	ZNF644	zinc finger protein 644 [Source:HGNC Symbol;Acc:HGNC:29222]
ENSOARG00000006806	1.12034	0.0284976	0.254321	SERPINB11	serpin family B member 11 (gene/pseudogene) [Source:HGNC Symbol;Acc:HGNC:14221]
ENSOARG00000016022	1.06739	0.0285169	0.254362	NDRG3	NDRG family member 3 [Source:HGNC Symbol;Acc:HGNC:14462]
ENSOARG00000011434	1.06781	0.0285767	0.25448	RRP1	ribosomal RNA processing 1 [Source:HGNC Symbol;Acc:HGNC:18785]
ENSOARG00000006819	0.904756	0.028629	0.25448	RBM33	RNA binding motif protein 33 [Source:HGNC Symbol;Acc:HGNC:27223]
ENSOARG00000016102	0.905912	0.0286302	0.25448	CXorf65	chromosome X open reading frame 65 [Source:HGNC Symbol;Acc:HGNC:33713]
ENSOARG00000009183	1.08151	0.0286454	0.25448	WBP2	WW domain binding protein 2 [Source:HGNC Symbol;Acc:HGNC:12738]
ENSOARG00000019688	0.886932	0.0286735	0.25448
ENSOARG00000003081	1.09265	0.0286791	0.25448	ENGASE	endo-beta-N-acetylglucosaminidase [Source:HGNC Symbol;Acc:HGNC:24622]
ENSOARG00000010086	0.934996	0.0286808	0.25448	UBA3	ubiquitin like modifier activating enzyme 3 [Source:HGNC Symbol;Acc:HGNC:12470]
ENSOARG00000001032	1.05842	0.0286955	0.25448	TMEM229B	transmembrane protein 229B [Source:HGNC Symbol;Acc:HGNC:20130]
ENSOARG00000010475	1.12616	0.0287008	0.25448	PGLYRP1	peptidoglycan recognition protein 1 [Source:HGNC Symbol;Acc:HGNC:8904]
ENSOARG00000001958	0.899451	0.0287038	0.25448	IFNG	interferon gamma [Source:HGNC Symbol;Acc:HGNC:5438]
ENSOARG00000018771	0.899883	0.0287182	0.25448	SELENOI	selenoprotein I [Source:HGNC Symbol;Acc:HGNC:29361]
ENSOARG00000014231	0.886278	0.0287297	0.25448	SAR1B	secretion associated Ras related GTPase 1B [Source:HGNC Symbol;Acc:HGNC:10535]
ENSOARG00000020607	0.900203	0.0287331	0.25448	POLE2	DNA polymerase epsilon 2, accessory subunit [Source:HGNC Symbol;Acc:HGNC:9178]
ENSOARG00000016948	1.07357	0.0287371	0.25448	MEPCE	methylphosphate capping enzyme [Source:HGNC Symbol;Acc:HGNC:20247]
ENSOARG00000019653	0.885804	0.0287829	0.254728
ENSOARG00000017795	0.911881	0.0287947	0.254728	TMEM263	transmembrane protein 263 [Source:HGNC Symbol;Acc:HGNC:28281]
ENSOARG00000000676	1.06971	0.028821	0.254829	PAQR4	progestin and adipoQ receptor family member 4 [Source:HGNC Symbol;Acc:HGNC:26386]
ENSOARG00000012311	0.883999	0.0288432	0.254895
ENSOARG00000003811	0.915513	0.0288639	0.254947	ZNF821	zinc finger protein 821 [Source:HGNC Symbol;Acc:HGNC:28043]
ENSOARG00000002433	0.900306	0.0289107	0.255126
ENSOARG00000020828	1.12502	0.0289181	0.255126	IL1RN	interleukin 1 receptor antagonist precursor [Source:RefSeq peptide;Acc:NP_001295524]
ENSOARG00000011866	1.09371	0.0289286	0.255126	TMEM8A	transmembrane protein 8A [Source:HGNC Symbol;Acc:HGNC:17205]
ENSOARG00000004997	1.12088	0.0289767	0.255348	AVIL	advillin [Source:HGNC Symbol;Acc:HGNC:14188]
ENSOARG00000016250	0.890352	0.0289834	0.255348	HSPA13	heat shock protein family A (Hsp70) member 13 [Source:HGNC Symbol;Acc:HGNC:11375]
ENSOARG00000006002	0.89636	0.0289999	0.255362	MAGEE2	MAGE family member E2 [Source:HGNC Symbol;Acc:HGNC:24935]
ENSOARG00000000837	1.13096	0.0290341	0.255532	HHIPL1	HHIP like 1 [Source:HGNC Symbol;Acc:HGNC:19710]
ENSOARG00000007936	1.10281	0.0290838	0.255641	RUNDC3A	RUN domain containing 3A [Source:HGNC Symbol;Acc:HGNC:16984]
ENSOARG00000006836	0.887017	0.0290888	0.255641	DPY19L4	dpy-19 like 4 (C. elegans) [Source:HGNC Symbol;Acc:HGNC:27829]
ENSOARG00000017168	1.08098	0.0290997	0.255641	FASN	fatty acid synthase [Source:HGNC Symbol;Acc:HGNC:3594]
ENSOARG00000020343	0.895402	0.0291125	0.255641	RECQL	RecQ like helicase [Source:HGNC Symbol;Acc:HGNC:9948]
ENSOARG00000016520	0.887772	0.0291216	0.255641	BZW1	basic leucine zipper and W2 domains 1 [Source:HGNC Symbol;Acc:HGNC:18380]
ENSOARG00000009667	1.09171	0.0291355	0.255641	ARMC6	armadillo repeat containing 6 [Source:HGNC Symbol;Acc:HGNC:25049]
ENSOARG00000016137	1.06511	0.0291926	0.255895	CTBP1	C-terminal binding protein 1 [Source:HGNC Symbol;Acc:HGNC:2494]
ENSOARG00000015997	0.946865	0.0291941	0.255895	E2F6	E2F transcription factor 6 [Source:HGNC Symbol;Acc:HGNC:3120]
ENSOARG00000003266	0.9676	0.0292166	0.255961
ENSOARG00000020327	0.887919	0.0292393	0.255984
ENSOARG00000013636	1.11682	0.029249	0.255984	CDKN1A	cyclin-dependent kinase inhibitor 1 [Source:RefSeq peptide;Acc:NP_001155352]
ENSOARG00000001290	0.890853	0.0292805	0.256019	PEX13	peroxisomal biogenesis factor 13 [Source:HGNC Symbol;Acc:HGNC:8855]
ENSOARG00000020391	0.898786	0.0292953	0.256019	AP1S3	adaptor related protein complex 1 sigma 3 subunit [Source:HGNC Symbol;Acc:HGNC:18971]
ENSOARG00000005466	0.883567	0.0293027	0.256019	TRIM63	tripartite motif containing 63 [Source:HGNC Symbol;Acc:HGNC:16007]
ENSOARG00000023961	1.08184	0.0293242	0.256019	uc_338	TUC338 [Source:RFAM;Acc:RF02271]
ENSOARG00000019228	1.10772	0.0293556	0.256019
ENSOARG00000010407	0.931941	0.0293597	0.256019	POLR3K	RNA polymerase III subunit K [Source:HGNC Symbol;Acc:HGNC:14121]
ENSOARG00000006356	0.8953	0.0293659	0.256019	BIRC3	baculoviral IAP repeat containing 3 [Source:HGNC Symbol;Acc:HGNC:591]
ENSOARG00000012544	0.905827	0.0293719	0.256019
ENSOARG00000017955	0.945221	0.0293871	0.256022	PRDM4	PR/SET domain 4 [Source:HGNC Symbol;Acc:HGNC:9348]
ENSOARG00000018421	1.06618	0.0294143	0.256129	KDM5B	lysine demethylase 5B [Source:HGNC Symbol;Acc:HGNC:18039]
ENSOARG00000013799	0.906028	0.0294299	0.256135	SLC25A40	solute carrier family 25 member 40 [Source:HGNC Symbol;Acc:HGNC:29680]
ENSOARG00000012914	0.888557	0.0294541	0.256217	SMC5	structural maintenance of chromosomes 5 [Source:HGNC Symbol;Acc:HGNC:20465]
ENSOARG00000020648	0.886581	0.0294892	0.256329	KLHL24	kelch like family member 24 [Source:HGNC Symbol;Acc:HGNC:25947]
ENSOARG00000003117	0.925164	0.0294968	0.256329
ENSOARG00000019056	0.895053	0.0295142	0.256351
ENSOARG00000017434	0.935471	0.0295406	0.256414	CMYA5	cardiomyopathy associated 5 [Source:HGNC Symbol;Acc:HGNC:14305]
ENSOARG00000019632	0.918218	0.0295578	0.256414	RAP1A	RAP1A, member of RAS oncogene family [Source:HGNC Symbol;Acc:HGNC:9855]
ENSOARG00000001288	1.1316	0.0295799	0.256414
ENSOARG00000006800	0.901632	0.0295875	0.256414
ENSOARG00000007586	0.918141	0.0295959	0.256414	ZNF436	zinc finger protein 436 [Source:HGNC Symbol;Acc:HGNC:20814]
ENSOARG00000008906	0.887673	0.0296164	0.256462	FAM76B	family with sequence similarity 76 member B [Source:HGNC Symbol;Acc:HGNC:28492]
ENSOARG00000013665	0.894073	0.0296478	0.256593
ENSOARG00000005827	1.08566	0.0296613	0.256593	GLMP	glycosylated lysosomal membrane protein [Source:HGNC Symbol;Acc:HGNC:29436]
ENSOARG00000004039	0.883678	0.0297677	0.257383	RGS17	regulator of G protein signaling 17 [Source:HGNC Symbol;Acc:HGNC:14088]
ENSOARG00000024349	0.905996	0.0298307	0.257596	uc_338	TUC338 [Source:RFAM;Acc:RF02271]
ENSOARG00000015321	1.07977	0.0298364	0.257596	ZNF18	zinc finger protein 18 [Source:HGNC Symbol;Acc:HGNC:12969]
ENSOARG00000015877	1.05085	0.0298453	0.257596	GTPBP1	GTP binding protein 1 [Source:HGNC Symbol;Acc:HGNC:4669]
ENSOARG00000007543	0.930674	0.0298521	0.257596	ARMC8	armadillo repeat containing 8 [Source:HGNC Symbol;Acc:HGNC:24999]
ENSOARG00000002000	0.891099	0.0298693	0.257615	BMT2	base methyltransferase of 25S rRNA 2 homolog [Source:HGNC Symbol;Acc:HGNC:26475]
ENSOARG00000005858	0.946145	0.029899	0.257743	NR1H3	nuclear receptor subfamily 1 group H member 3 [Source:HGNC Symbol;Acc:HGNC:7966]
ENSOARG00000012447	0.963051	0.0299485	0.257793	TBL2	transducin beta like 2 [Source:HGNC Symbol;Acc:HGNC:11586]
ENSOARG00000000757	0.908887	0.0299788	0.257793	MYNN	myoneurin [Source:HGNC Symbol;Acc:HGNC:14955]
[truncated: 15,216 more rows]

## Sheet: iFMDV - T0h vs T24h
Ensembl90 Gene ID	Fold change	raw pValue	adj pValue (BH)	Gene symbol	Gene description
ENSOARG00000016084	1.48705	7.26526e-25	1.25071e-20	SLC25A20	mitochondrial carnitine/acylcarnitine carrier protein [Source:RefSeq peptide;Acc:NP_001120749]
ENSOARG00000016505	1.57097	4.45431e-21	3.83404e-17	CPT1A	carnitine O-palmitoyltransferase 1, liver isoform [Source:RefSeq peptide;Acc:NP_001009414]
ENSOARG00000014532	1.26972	3.21482e-15	1.84477e-11	ETS2	ETS proto-oncogene 2, transcription factor [Source:HGNC Symbol;Acc:HGNC:3489]
ENSOARG00000011012	1.23684	2.6847e-13	1.15543e-09	C5AR2	complement component 5a receptor 2 [Source:HGNC Symbol;Acc:HGNC:4527]
ENSOARG00000019483	1.22797	5.90099e-13	2.03171e-09	FOSL2	FOS like 2, AP-1 transcription factor subunit [Source:HGNC Symbol;Acc:HGNC:3798]
ENSOARG00000009681	1.25181	1.0831e-12	3.10761e-09	RRP12	ribosomal RNA processing 12 homolog [Source:HGNC Symbol;Acc:HGNC:29100]
ENSOARG00000010460	0.84024	1.84785e-12	4.54439e-09	KCTD7	potassium channel tetramerization domain containing 7 [Source:HGNC Symbol;Acc:HGNC:21957]
ENSOARG00000008920	1.2695	2.63919e-12	5.67921e-09	SLC28A3	solute carrier family 28 member 3 [Source:HGNC Symbol;Acc:HGNC:16484]
ENSOARG00000015319	1.44542	4.20873e-12	8.05037e-09	KLF11	Kruppel like factor 11 [Source:HGNC Symbol;Acc:HGNC:11811]
ENSOARG00000015611	0.816461	8.31971e-12	1.37806e-08	YPEL1	yippee like 1 [Source:HGNC Symbol;Acc:HGNC:12845]
ENSOARG00000004783	1.29922	8.8055e-12	1.37806e-08	CMKLR1	chemerin chemokine-like receptor 1 [Source:HGNC Symbol;Acc:HGNC:2121]
ENSOARG00000006827	1.19507	2.7803e-11	3.98857e-08	RBM19	RNA binding motif protein 19 [Source:HGNC Symbol;Acc:HGNC:29098]
ENSOARG00000008183	1.23974	9.4304e-11	1.2488e-07	TRIB1	tribbles pseudokinase 1 [Source:HGNC Symbol;Acc:HGNC:16891]
ENSOARG00000013371	1.25169	1.05631e-10	1.29888e-07	CCNJL	cyclin J like [Source:HGNC Symbol;Acc:HGNC:25876]
ENSOARG00000018290	1.15099	1.46788e-10	1.68463e-07	NAT10	N-acetyltransferase 10 [Source:HGNC Symbol;Acc:HGNC:29830]
ENSOARG00000012748	1.31413	2.39037e-10	2.57189e-07	GPNMB	glycoprotein nmb [Source:HGNC Symbol;Acc:HGNC:4462]
ENSOARG00000012175	0.881653	3.12247e-10	3.16196e-07	DGUOK	deoxyguanosine kinase [Source:HGNC Symbol;Acc:HGNC:2858]
ENSOARG00000016952	1.20145	4.3414e-10	4.15207e-07	ENDOD1	endonuclease domain containing 1 [Source:HGNC Symbol;Acc:HGNC:29129]
ENSOARG00000001834	1.20437	1.01335e-09	9.18151e-07
ENSOARG00000004523	1.25926	1.27185e-09	1.08485e-06	SOD2	superoxide dismutase [Source:RefSeq peptide;Acc:NP_001267632]
ENSOARG00000010099	1.20319	1.32337e-09	1.08485e-06	PPP1R3B	protein phosphatase 1 regulatory subunit 3B [Source:HGNC Symbol;Acc:HGNC:14942]
ENSOARG00000011672	1.15429	1.73495e-09	1.3576e-06
ENSOARG00000003032	0.874846	2.10035e-09	1.57207e-06	PHF21A	PHD finger protein 21A [Source:HGNC Symbol;Acc:HGNC:24156]
ENSOARG00000016003	1.18021	3.08141e-09	2.21027e-06	ACOD1	aconitate decarboxylase 1 [Source:HGNC Symbol;Acc:HGNC:33904]
ENSOARG00000010597	1.21462	4.53671e-09	3.12398e-06
ENSOARG00000011356	1.26994	5.50411e-09	3.64435e-06	GADD45A	growth arrest and DNA damage inducible alpha [Source:HGNC Symbol;Acc:HGNC:4095]
ENSOARG00000019902	1.12359	6.102e-09	3.89059e-06	PLEK	pleckstrin [Source:HGNC Symbol;Acc:HGNC:9070]
ENSOARG00000005117	1.32551	6.38367e-09	3.89083e-06	THBD	thrombomodulin [Source:HGNC Symbol;Acc:HGNC:11784]
ENSOARG00000019840	1.22035	6.5544e-09	3.89083e-06	PTAFR	platelet activating factor receptor [Source:HGNC Symbol;Acc:HGNC:9582]
ENSOARG00000011111	1.26051	7.23266e-09	4.15034e-06	TGFA	transforming growth factor alpha [Source:HGNC Symbol;Acc:HGNC:11765]
ENSOARG00000015731	0.837576	9.43874e-09	5.24155e-06	DLG3	discs large MAGUK scaffold protein 3 [Source:HGNC Symbol;Acc:HGNC:2902]
ENSOARG00000016848	0.815402	1.06393e-08	5.72363e-06	GABBR1	gamma-aminobutyric acid type B receptor subunit 1 [Source:HGNC Symbol;Acc:HGNC:4070]
ENSOARG00000011383	1.20629	1.10472e-08	5.76294e-06	WLS	wntless Wnt ligand secretion mediator [Source:HGNC Symbol;Acc:HGNC:30238]
ENSOARG00000017937	0.908766	1.8138e-08	9.18368e-06	ZNF3	zinc finger protein 3 [Source:HGNC Symbol;Acc:HGNC:13089]
ENSOARG00000009424	1.17648	1.89133e-08	9.30263e-06	NOL6	nucleolar protein 6 [Source:HGNC Symbol;Acc:HGNC:19910]
ENSOARG00000019146	1.27894	2.62461e-08	1.25507e-05	TGM1	transglutaminase 1 [Source:HGNC Symbol;Acc:HGNC:11777]
ENSOARG00000020441	1.22616	2.99586e-08	1.37275e-05	MB21D2	Mab-21 domain containing 2 [Source:HGNC Symbol;Acc:HGNC:30438]
ENSOARG00000006709	0.777466	3.03017e-08	1.37275e-05	IFNLR1	interferon lambda receptor 1 [Source:HGNC Symbol;Acc:HGNC:18584]
ENSOARG00000011051	1.20991	3.80313e-08	1.67874e-05	CRISPLD2	cysteine rich secretory protein LCCL domain containing 2 [Source:HGNC Symbol;Acc:HGNC:25248]
ENSOARG00000008027	1.13807	4.0651e-08	1.74952e-05	MYC	MYC proto-oncogene, bHLH transcription factor [Source:HGNC Symbol;Acc:HGNC:7553]
ENSOARG00000010493	1.21645	4.36233e-08	1.83165e-05	ATF3	activating transcription factor 3 [Source:HGNC Symbol;Acc:HGNC:785]
ENSOARG00000010397	0.850458	4.63907e-08	1.86984e-05	DLG4	discs large MAGUK scaffold protein 4 [Source:HGNC Symbol;Acc:HGNC:2903]
ENSOARG00000010451	1.18573	4.67052e-08	1.86984e-05
ENSOARG00000001622	0.906406	4.80772e-08	1.88102e-05
ENSOARG00000011005	1.20067	6.27247e-08	2.39957e-05	C5AR1	complement C5a receptor 1 [Source:HGNC Symbol;Acc:HGNC:1338]
ENSOARG00000019150	1.18736	6.9455e-08	2.58281e-05	MYBBP1A	MYB binding protein 1a [Source:HGNC Symbol;Acc:HGNC:7546]
ENSOARG00000018501	1.21539	7.05154e-08	2.58281e-05	SIRPB2	signal regulatory protein beta 2 [Source:HGNC Symbol;Acc:HGNC:16247]
ENSOARG00000008903	0.886869	7.51801e-08	2.6963e-05	CHN2	chimerin 2 [Source:HGNC Symbol;Acc:HGNC:1944]
ENSOARG00000005792	1.20594	8.09385e-08	2.84358e-05	TLR4	toll-like receptor 4 precursor [Source:RefSeq peptide;Acc:NP_001129402]
ENSOARG00000001695	1.16407	8.39778e-08	2.89136e-05	NCF2	neutrophil cytosolic factor 2 [Source:HGNC Symbol;Acc:HGNC:7661]
ENSOARG00000010110	1.30325	9.25477e-08	3.12394e-05	SLC6A4	sodium-dependent serotonin transporter [Source:RefSeq peptide;Acc:NP_001009446]
ENSOARG00000013726	1.10072	9.50517e-08	3.14676e-05	AGK	acylglycerol kinase [Source:HGNC Symbol;Acc:HGNC:21869]
ENSOARG00000014874	1.26921	1.0168e-07	3.30268e-05	SCARA5	scavenger receptor class A member 5 [Source:HGNC Symbol;Acc:HGNC:28701]
ENSOARG00000017320	0.866688	1.0417e-07	3.32091e-05
ENSOARG00000008867	1.19638	1.16057e-07	3.63257e-05	PLAUR	urokinase plasminogen activator surface receptor precursor [Source:RefSeq peptide;Acc:NP_001157078]
ENSOARG00000016453	0.846755	1.21428e-07	3.73282e-05	MAP3K12	mitogen-activated protein kinase kinase kinase 12 [Source:HGNC Symbol;Acc:HGNC:6851]
ENSOARG00000009359	1.1262	1.56781e-07	4.73505e-05	DCAF12	DDB1 and CUL4 associated factor 12 [Source:HGNC Symbol;Acc:HGNC:19911]
ENSOARG00000008143	1.16153	1.65958e-07	4.92582e-05	SMPDL3A	sphingomyelin phosphodiesterase acid like 3A [Source:HGNC Symbol;Acc:HGNC:17389]
ENSOARG00000004036	1.17188	1.99978e-07	5.83494e-05	ETFDH	electron transfer flavoprotein dehydrogenase [Source:HGNC Symbol;Acc:HGNC:3483]
ENSOARG00000005078	0.892443	2.35476e-07	6.7562e-05	PHF10	PHD finger protein 10 [Source:HGNC Symbol;Acc:HGNC:18250]
ENSOARG00000019349	1.22769	2.51395e-07	7.06232e-05	CSF1	colony stimulating factor 1 [Source:HGNC Symbol;Acc:HGNC:2432]
ENSOARG00000013615	1.20547	2.5435e-07	7.06232e-05	FSTL4	follistatin like 4 [Source:HGNC Symbol;Acc:HGNC:21389]
ENSOARG00000018627	1.16863	2.69496e-07	7.26351e-05	TSC22D3	TSC22 domain family member 3 [Source:HGNC Symbol;Acc:HGNC:3051]
ENSOARG00000004536	1.27183	2.70035e-07	7.26351e-05
ENSOARG00000003557	0.848111	2.8333e-07	7.50389e-05	EFHC2	EF-hand domain containing 2 [Source:HGNC Symbol;Acc:HGNC:26233]
ENSOARG00000020458	1.15933	3.33907e-07	8.70939e-05	EHD4	EH domain containing 4 [Source:HGNC Symbol;Acc:HGNC:3245]
ENSOARG00000000519	1.1547	3.55802e-07	9.14199e-05	PCDHGC3	protocadherin gamma subfamily C, 3 [Source:HGNC Symbol;Acc:HGNC:8716]
ENSOARG00000003178	1.1632	3.67488e-07	9.30339e-05	C1orf198	chromosome 1 open reading frame 198 [Source:HGNC Symbol;Acc:HGNC:25900]
ENSOARG00000020873	1.15653	3.78387e-07	9.4177e-05	RNF19B	ring finger protein 19B [Source:HGNC Symbol;Acc:HGNC:26886]
ENSOARG00000007280	0.839339	3.82944e-07	9.4177e-05
ENSOARG00000006086	0.834556	4.2864e-07	0.00010393	PLEKHG2	pleckstrin homology and RhoGEF domain containing G2 [Source:HGNC Symbol;Acc:HGNC:29515]
ENSOARG00000011046	1.2283	4.4579e-07	0.000106587	NCF1	neutrophil cytosolic factor 1 [Source:HGNC Symbol;Acc:HGNC:7660]
ENSOARG00000001161	1.22863	4.55969e-07	0.000107527	MMP25	matrix metallopeptidase 25 [Source:HGNC Symbol;Acc:HGNC:14246]
ENSOARG00000013463	1.14471	4.93801e-07	0.000114876	RCL1	RNA terminal phosphate cyclase like 1 [Source:HGNC Symbol;Acc:HGNC:17687]
ENSOARG00000007382	1.23773	5.22501e-07	0.000119931	SDS	serine dehydratase [Source:HGNC Symbol;Acc:HGNC:10691]
ENSOARG00000012500	1.1769	5.96321e-07	0.000135074	ZNFX1	zinc finger NFX1-type containing 1 [Source:HGNC Symbol;Acc:HGNC:29271]
ENSOARG00000019593	0.806575	6.3378e-07	0.000140402
ENSOARG00000009763	0.868748	6.36151e-07	0.000140402	PCGF2	polycomb group ring finger 2 [Source:HGNC Symbol;Acc:HGNC:12929]
ENSOARG00000008281	0.847689	6.67585e-07	0.000145036	PLPP2	phospholipid phosphatase 2 [Source:HGNC Symbol;Acc:HGNC:9230]
ENSOARG00000019477	1.1747	6.73998e-07	0.000145036
ENSOARG00000011345	1.17847	7.21406e-07	0.000153321		pyridoxal kinase [Source:RefSeq peptide;Acc:NP_001009220]
ENSOARG00000009527	1.17767	7.43702e-07	0.000156132
ENSOARG00000004379	1.20693	7.94321e-07	0.00016475	C1RL	complement C1r subcomponent like [Source:HGNC Symbol;Acc:HGNC:21265]
ENSOARG00000003501	1.32087	9.55336e-07	0.000195028	PDK4	pyruvate dehydrogenase kinase 4 [Source:HGNC Symbol;Acc:HGNC:8812]
ENSOARG00000014364	1.1613	9.62961e-07	0.000195028
ENSOARG00000004515	1.2331	9.8904e-07	0.000197981	C1R	complement C1r [Source:HGNC Symbol;Acc:HGNC:1246]
ENSOARG00000015081	1.22639	1.05518e-06	0.000208792	TGFBI	transforming growth factor beta induced [Source:HGNC Symbol;Acc:HGNC:11771]
ENSOARG00000004577	0.893087	1.0853e-06	0.000212311	INPPL1	inositol polyphosphate phosphatase like 1 [Source:HGNC Symbol;Acc:HGNC:6080]
ENSOARG00000014846	1.23057	1.21215e-06	0.000234463
ENSOARG00000002590	1.18054	1.29137e-06	0.000242176	SPP1	osteopontin precursor [Source:RefSeq peptide;Acc:NP_001009224]
ENSOARG00000017903	1.12233	1.29193e-06	0.000242176	TMEM164	transmembrane protein 164 [Source:HGNC Symbol;Acc:HGNC:26217]
ENSOARG00000009200	1.23995	1.29423e-06	0.000242176	SLC2A10	solute carrier family 2 member 10 [Source:HGNC Symbol;Acc:HGNC:13444]
ENSOARG00000019095	1.20302	1.33653e-06	0.000247401	CSF2RB	colony stimulating factor 2 receptor beta common subunit [Source:HGNC Symbol;Acc:HGNC:2436]
ENSOARG00000003963	1.18333	1.40138e-06	0.000256233	DUSP1	dual specificity phosphatase 1 [Source:HGNC Symbol;Acc:HGNC:3064]
ENSOARG00000009999	1.20047	1.41401e-06	0.000256233	JUN	Jun proto-oncogene, AP-1 transcription factor subunit [Source:HGNC Symbol;Acc:HGNC:6204]
ENSOARG00000019183	0.8618	1.60081e-06	0.000287062	TSSK4	testis specific serine kinase 4 [Source:HGNC Symbol;Acc:HGNC:19825]
ENSOARG00000005238	0.797185	1.76173e-06	0.000312661	ENO2	enolase 2 [Source:HGNC Symbol;Acc:HGNC:3353]
ENSOARG00000011102	1.16674	1.83147e-06	0.000321723	INTS7	integrator complex subunit 7 [Source:HGNC Symbol;Acc:HGNC:24484]
ENSOARG00000015202	0.823167	1.97657e-06	0.000343703
ENSOARG00000012250	0.865754	2.14993e-06	0.000366843	RBM3	RNA binding motif (RNP1, RRM) protein 3 [Source:HGNC Symbol;Acc:HGNC:9900]
ENSOARG00000005489	1.27881	2.15226e-06	0.000366843	LMNA	lamin A/C [Source:HGNC Symbol;Acc:HGNC:6636]
ENSOARG00000013723	1.14749	2.35187e-06	0.000396935	CBFA2T3	CBFA2/RUNX1 translocation partner 3 [Source:HGNC Symbol;Acc:HGNC:1537]
ENSOARG00000009334	1.11601	2.42048e-06	0.000404549	UBAP1	ubiquitin associated protein 1 [Source:HGNC Symbol;Acc:HGNC:12461]
ENSOARG00000018783	1.13806	2.44416e-06	0.000404579	RPP40	ribonuclease P/MRP subunit p40 [Source:HGNC Symbol;Acc:HGNC:20992]
ENSOARG00000017521	0.825093	2.73428e-06	0.000441548	HBEGF	heparin binding EGF like growth factor [Source:HGNC Symbol;Acc:HGNC:3059]
ENSOARG00000018695	1.12538	2.75032e-06	0.000441548	TLE3	transducin like enhancer of split 3 [Source:HGNC Symbol;Acc:HGNC:11839]
ENSOARG00000013479	0.895712	2.75848e-06	0.000441548	CDK16	cyclin dependent kinase 16 [Source:HGNC Symbol;Acc:HGNC:8749]
ENSOARG00000012324	0.875372	2.77009e-06	0.000441548
ENSOARG00000010314	1.12011	2.83261e-06	0.000444729	GUSB	glucuronidase beta [Source:HGNC Symbol;Acc:HGNC:4696]
ENSOARG00000002754	1.28437	2.84362e-06	0.000444729	PTX3	pentraxin 3 [Source:HGNC Symbol;Acc:HGNC:9692]
ENSOARG00000014778	1.13043	2.86755e-06	0.000444729	LYN	tyrosine-protein kinase Lyn [Source:RefSeq peptide;Acc:NP_001155364]
ENSOARG00000005482	0.82945	3.0799e-06	0.000473398
ENSOARG00000018050	0.821497	3.1344e-06	0.000477511
ENSOARG00000010784	1.17371	3.45579e-06	0.000521855	SLC1A5	solute carrier family 1 member 5 [Source:HGNC Symbol;Acc:HGNC:10943]
ENSOARG00000015044	1.15914	3.50238e-06	0.00052223	TLR2	toll like receptor 2 [Source:HGNC Symbol;Acc:HGNC:11848]
ENSOARG00000000948	1.19945	3.51895e-06	0.00052223	HSD17B12	hydroxysteroid 17-beta dehydrogenase 12 [Source:HGNC Symbol;Acc:HGNC:18646]
ENSOARG00000011019	0.827332	3.55503e-06	0.000523076	CLCF1	cardiotrophin like cytokine factor 1 [Source:HGNC Symbol;Acc:HGNC:17412]
ENSOARG00000006664	1.13527	3.71862e-06	0.000542509	LITAF	lipopolysaccharide induced TNF factor [Source:HGNC Symbol;Acc:HGNC:16841]
ENSOARG00000012882	1.18356	4.17592e-06	0.000604105	CACNB2	calcium voltage-gated channel auxiliary subunit beta 2 [Source:HGNC Symbol;Acc:HGNC:1402]
ENSOARG00000016792	0.875132	4.3404e-06	0.000622666
ENSOARG00000003257	1.21167	4.44292e-06	0.000632106	LGALS3BP	galectin 3 binding protein [Source:HGNC Symbol;Acc:HGNC:6564]
ENSOARG00000004630	1.2716	4.53028e-06	0.000639252	SEC14L5	SEC14 like lipid binding 5 [Source:HGNC Symbol;Acc:HGNC:29032]
ENSOARG00000013404	0.778992	4.68709e-06	0.000651917	FGF11	fibroblast growth factor 11 [Source:HGNC Symbol;Acc:HGNC:3667]
ENSOARG00000018521	0.898888	4.69577e-06	0.000651917	ZNF789	zinc finger protein 789 [Source:HGNC Symbol;Acc:HGNC:27801]
ENSOARG00000018523	1.15864	4.87328e-06	0.000671148	KAT2A	lysine acetyltransferase 2A [Source:HGNC Symbol;Acc:HGNC:4201]
ENSOARG00000019424	0.907927	4.94866e-06	0.00067612	SLC7A7	solute carrier family 7 member 7 [Source:HGNC Symbol;Acc:HGNC:11065]
ENSOARG00000002565	1.12199	5.10073e-06	0.000691411	MKNK1	MAP kinase interacting serine/threonine kinase 1 [Source:HGNC Symbol;Acc:HGNC:7110]
ENSOARG00000003928	1.15688	5.24342e-06	0.000705199	HNF4A	hepatocyte nuclear factor 4-alpha [Source:RefSeq peptide;Acc:NP_001192082]
ENSOARG00000010905	1.1362	5.41786e-06	0.000723012	RCC1L	RCC1 like [Source:HGNC Symbol;Acc:HGNC:14948]
ENSOARG00000011997	1.16333	5.56984e-06	0.000737576	UBA7	ubiquitin like modifier activating enzyme 7 [Source:HGNC Symbol;Acc:HGNC:12471]
ENSOARG00000015427	0.793727	5.8078e-06	0.000763216
ENSOARG00000014510	0.842523	5.85441e-06	0.000763404	SLC18B1	solute carrier family 18 member B1 [Source:HGNC Symbol;Acc:HGNC:21573]
ENSOARG00000020712	0.82819	5.89792e-06	0.000763404	ERP27	endoplasmic reticulum protein 27 [Source:HGNC Symbol;Acc:HGNC:26495]
ENSOARG00000016242	1.13868	6.10718e-06	0.00078459	FAM129C	family with sequence similarity 129 member C [Source:HGNC Symbol;Acc:HGNC:24130]
ENSOARG00000006395	0.873706	6.23697e-06	0.000795329	SLC31A2	solute carrier family 31 member 2 [Source:HGNC Symbol;Acc:HGNC:11017]
ENSOARG00000010595	1.10554	6.36005e-06	0.000805061	LARS2	leucyl-tRNA synthetase 2, mitochondrial [Source:HGNC Symbol;Acc:HGNC:17095]
ENSOARG00000012768	1.22414	6.45202e-06	0.000805673	IL15RA	interleukin 15 receptor subunit alpha [Source:HGNC Symbol;Acc:HGNC:5978]
ENSOARG00000008787	0.902867	6.45849e-06	0.000805673	DDX39B	DExD-box helicase 39B [Source:HGNC Symbol;Acc:HGNC:13917]
ENSOARG00000013055	1.1223	6.60713e-06	0.000818286	FXN	frataxin [Source:HGNC Symbol;Acc:HGNC:3951]
ENSOARG00000004292	0.86185	6.83542e-06	0.000840513	ADAMTS10	ADAM metallopeptidase with thrombospondin type 1 motif 10 [Source:HGNC Symbol;Acc:HGNC:13201]
ENSOARG00000002887	1.14263	6.99935e-06	0.000854566	SLC45A4	solute carrier family 45 member 4 [Source:HGNC Symbol;Acc:HGNC:29196]
ENSOARG00000000175	1.22032	7.09134e-06	0.0008597	SOCS3	suppressor of cytokine signaling 3 [Source:HGNC Symbol;Acc:HGNC:19391]
ENSOARG00000016513	0.857504	7.23688e-06	0.000871209	SYNGR1	synaptogyrin 1 [Source:HGNC Symbol;Acc:HGNC:11498]
ENSOARG00000004807	1.25855	7.77027e-06	0.000928646	ADGRE1	adhesion G protein-coupled receptor E1 [Source:HGNC Symbol;Acc:HGNC:3336]
ENSOARG00000004355	1.10522	7.82188e-06	0.000928646	GATB	glutamyl-tRNA amidotransferase subunit B [Source:HGNC Symbol;Acc:HGNC:8849]
ENSOARG00000005479	0.873231	8.24787e-06	0.000972515	ARGLU1	arginine and glutamate rich 1 [Source:HGNC Symbol;Acc:HGNC:25482]
ENSOARG00000019696	0.794585	8.35059e-06	0.000977928	RNASE13	ribonuclease A family member 13 (inactive) [Source:HGNC Symbol;Acc:HGNC:25285]
ENSOARG00000006464	0.799572	8.53739e-06	0.000993048	NCMAP	non-compact myelin associated protein [Source:HGNC Symbol;Acc:HGNC:29332]
ENSOARG00000012621	1.22223	8.99937e-06	0.00103976	SLCO4A1	solute carrier organic anion transporter family member 4A1 [Source:HGNC Symbol;Acc:HGNC:10953]
ENSOARG00000014636	1.17834	9.44351e-06	0.0010838
ENSOARG00000010541	0.887556	1.00141e-05	0.00114167	CACNB1	calcium voltage-gated channel auxiliary subunit beta 1 [Source:HGNC Symbol;Acc:HGNC:1401]
ENSOARG00000004362	0.892836	1.02615e-05	0.00116219	KIF1C	kinesin family member 1C [Source:HGNC Symbol;Acc:HGNC:6317]
ENSOARG00000013533	0.81381	1.05349e-05	0.00118535	CHRNB1	cholinergic receptor nicotinic beta 1 subunit [Source:HGNC Symbol;Acc:HGNC:1961]
ENSOARG00000000358	1.07776	1.09963e-05	0.00122923	PSEN1	presenilin 1 [Source:HGNC Symbol;Acc:HGNC:9508]
ENSOARG00000010306	0.877996	1.1196e-05	0.00124348	PPP3CC	protein phosphatase 3 catalytic subunit gamma [Source:HGNC Symbol;Acc:HGNC:9316]
ENSOARG00000010513	0.876228	1.13871e-05	0.0012556	FAM160B2	family with sequence similarity 160 member B2 [Source:HGNC Symbol;Acc:HGNC:16492]
ENSOARG00000011771	0.923447	1.14726e-05	0.0012556	TESPA1	thymocyte expressed, positive selection associated 1 [Source:HGNC Symbol;Acc:HGNC:29109]
ENSOARG00000012973	1.14713	1.1524e-05	0.0012556	RALB	RAS like proto-oncogene B [Source:HGNC Symbol;Acc:HGNC:9840]
ENSOARG00000019687	0.835284	1.22515e-05	0.00131739	ARHGEF40	Rho guanine nucleotide exchange factor 40 [Source:HGNC Symbol;Acc:HGNC:25516]
ENSOARG00000020116	0.864036	1.22794e-05	0.00131739	BMF	Bcl2 modifying factor [Source:HGNC Symbol;Acc:HGNC:24132]
ENSOARG00000012641	1.1377	1.23206e-05	0.00131739
ENSOARG00000010206	1.1417	1.31702e-05	0.00139954	MCTP2	multiple C2 and transmembrane domain containing 2 [Source:HGNC Symbol;Acc:HGNC:25636]
ENSOARG00000010847	1.23008	1.33605e-05	0.00141105	UBTD1	ubiquitin domain containing 1 [Source:HGNC Symbol;Acc:HGNC:25683]
ENSOARG00000020583	0.876741	1.3548e-05	0.00142213	ST3GAL5	ST3 beta-galactoside alpha-2,3-sialyltransferase 5 [Source:RefSeq peptide;Acc:NP_001293043]
ENSOARG00000025779	1.13105	1.40327e-05	0.00146408
ENSOARG00000019143	0.855229	1.46487e-05	0.00151914	CACNB3	calcium voltage-gated channel auxiliary subunit beta 3 [Source:HGNC Symbol;Acc:HGNC:1403]
ENSOARG00000016141	1.1815	1.51262e-05	0.00155254	C7orf57	chromosome 7 open reading frame 57 [Source:HGNC Symbol;Acc:HGNC:22247]
ENSOARG00000018757	1.15862	1.51511e-05	0.00155254	GLUL	glutamate-ammonia ligase [Source:HGNC Symbol;Acc:HGNC:4341]
ENSOARG00000010836	0.817156	1.58878e-05	0.00161839	DNM1	dynamin 1 [Source:HGNC Symbol;Acc:HGNC:2972]
ENSOARG00000008687	1.13119	1.65548e-05	0.00167642	ZNF341	zinc finger protein 341 [Source:HGNC Symbol;Acc:HGNC:15992]
ENSOARG00000020485	1.14171	1.78926e-05	0.00180129	RHBDD1	rhomboid domain containing 1 [Source:HGNC Symbol;Acc:HGNC:23081]
ENSOARG00000008965	1.14993	1.81915e-05	0.00182073	DHRS12	dehydrogenase/reductase 12 [Source:HGNC Symbol;Acc:HGNC:25832]
ENSOARG00000003365	1.17768	1.92563e-05	0.00191616	FGR	FGR proto-oncogene, Src family tyrosine kinase [Source:HGNC Symbol;Acc:HGNC:3697]
ENSOARG00000014516	1.12913	1.99763e-05	0.00197639	NOP14	NOP14 nucleolar protein [Source:HGNC Symbol;Acc:HGNC:16821]
ENSOARG00000011272	1.14262	2.04037e-05	0.00200669	PRDM1	PR/SET domain 1 [Source:HGNC Symbol;Acc:HGNC:9346]
ENSOARG00000014740	0.923828	2.06794e-05	0.00200669	STAMBPL1	STAM binding protein like 1 [Source:HGNC Symbol;Acc:HGNC:24105]
ENSOARG00000018528	1.25964	2.07648e-05	0.00200669	TGM2	transglutaminase 2 [Source:HGNC Symbol;Acc:HGNC:11778]
ENSOARG00000009154	1.12512	2.09026e-05	0.00200669	STAT2	signal transducer and activator of transcription 2 [Source:HGNC Symbol;Acc:HGNC:11363]
ENSOARG00000017486	1.12421	2.09938e-05	0.00200669	ADORA2B	adenosine A2b receptor [Source:HGNC Symbol;Acc:HGNC:264]
ENSOARG00000011307	0.823935	2.10006e-05	0.00200669	ST6GALNAC6	ST6 N-acetylgalactosaminide alpha-2,6-sialyltransferase 6 [Source:HGNC Symbol;Acc:HGNC:23364]
ENSOARG00000005419	1.09924	2.10985e-05	0.00200669	TTC7A	tetratricopeptide repeat domain 7A [Source:HGNC Symbol;Acc:HGNC:19750]
ENSOARG00000015734	0.89768	2.17838e-05	0.00205248	CBY1	chibby family member 1, beta catenin antagonist [Source:HGNC Symbol;Acc:HGNC:1307]
ENSOARG00000011723	0.846351	2.18563e-05	0.00205248	AADACL3	arylacetamide deacetylase like 3 [Source:HGNC Symbol;Acc:HGNC:32037]
ENSOARG00000011642	0.863875	2.19376e-05	0.00205248	GPR68	G protein-coupled receptor 68 [Source:HGNC Symbol;Acc:HGNC:4519]
ENSOARG00000019188	1.12999	2.23912e-05	0.00208359	IPO4	importin 4 [Source:HGNC Symbol;Acc:HGNC:19426]
ENSOARG00000023771	1.13821	2.27395e-05	0.00210463
ENSOARG00000013427	1.1147	2.30004e-05	0.00211739	PTPN1	protein tyrosine phosphatase, non-receptor type 1 [Source:HGNC Symbol;Acc:HGNC:9642]
ENSOARG00000011811	1.1714	2.32734e-05	0.00213112	STEAP4	STEAP4 metalloreductase [Source:HGNC Symbol;Acc:HGNC:21923]
ENSOARG00000014260	1.14328	2.37841e-05	0.00216637	CCR1	C-C motif chemokine receptor 1 [Source:HGNC Symbol;Acc:HGNC:1602]
ENSOARG00000017389	0.930032	2.41569e-05	0.00218703	HVCN1	hydrogen voltage gated channel 1 [Source:HGNC Symbol;Acc:HGNC:28240]
ENSOARG00000015698	1.11168	2.4265e-05	0.00218703	MNT	MAX network transcriptional repressor [Source:HGNC Symbol;Acc:HGNC:7188]
ENSOARG00000012438	1.23178	2.46695e-05	0.00221191	TCN1	transcobalamin 1 [Source:HGNC Symbol;Acc:HGNC:11652]
ENSOARG00000008789	1.18416	2.49047e-05	0.00221648	PC	pyruvate carboxylase [Source:HGNC Symbol;Acc:HGNC:8636]
ENSOARG00000003352	1.18855	2.4978e-05	0.00221648	NFIL3	nuclear factor, interleukin 3 regulated [Source:HGNC Symbol;Acc:HGNC:7787]
ENSOARG00000000488	1.0904	2.51402e-05	0.00221942	RPTOR	regulatory associated protein of MTOR complex 1 [Source:HGNC Symbol;Acc:HGNC:30287]
ENSOARG00000021370	1.0887	2.64475e-05	0.00231917
ENSOARG00000015630	1.08422	2.65626e-05	0.00231917	RAF1	Raf-1 proto-oncogene, serine/threonine kinase [Source:HGNC Symbol;Acc:HGNC:9829]
ENSOARG00000015562	0.857695	2.6908e-05	0.00231917	S1PR2	sphingosine-1-phosphate receptor 2 [Source:HGNC Symbol;Acc:HGNC:3169]
ENSOARG00000010885	0.879656	2.7025e-05	0.00231917	PHLDB1	pleckstrin homology like domain family B member 1 [Source:HGNC Symbol;Acc:HGNC:23697]
ENSOARG00000012313	0.868638	2.70688e-05	0.00231917	RAB37	RAB37, member RAS oncogene family [Source:HGNC Symbol;Acc:HGNC:30268]
ENSOARG00000019729	1.16329	2.70783e-05	0.00231917	CSF3R	colony stimulating factor 3 receptor [Source:HGNC Symbol;Acc:HGNC:2439]
ENSOARG00000013082	1.13786	2.78177e-05	0.0023707	PFKFB3	6-phosphofructo-2-kinase/fructose-2,6-biphosphatase 3 [Source:HGNC Symbol;Acc:HGNC:8874]
ENSOARG00000003719	1.12737	2.90852e-05	0.00246651	PDCD11	programmed cell death 11 [Source:HGNC Symbol;Acc:HGNC:13408]
ENSOARG00000005964	0.879657	3.07929e-05	0.00259853
ENSOARG00000005858	0.899363	3.13028e-05	0.00262867	NR1H3	nuclear receptor subfamily 1 group H member 3 [Source:HGNC Symbol;Acc:HGNC:7966]
ENSOARG00000004997	1.24289	3.154e-05	0.00262924	AVIL	advillin [Source:HGNC Symbol;Acc:HGNC:14188]
ENSOARG00000021319	1.11831	3.1615e-05	0.00262924
ENSOARG00000026653	0.830087	3.20899e-05	0.00265591
ENSOARG00000012790	1.1245	3.2295e-05	0.00266009	ATG7	autophagy related 7 [Source:HGNC Symbol;Acc:HGNC:16935]
ENSOARG00000011801	1.24894	3.32757e-05	0.00272781	C3orf14	chromosome 3 open reading frame 14 [Source:HGNC Symbol;Acc:HGNC:25024]
ENSOARG00000013637	1.1042	3.38368e-05	0.00276067	FTSJ3	FtsJ homolog 3 [Source:HGNC Symbol;Acc:HGNC:17136]
ENSOARG00000003603	1.18146	3.45747e-05	0.00280756	DPYSL3	dihydropyrimidinase like 3 [Source:HGNC Symbol;Acc:HGNC:3015]
ENSOARG00000016151	1.11016	3.53672e-05	0.00285844	CLUH	clustered mitochondria homolog [Source:HGNC Symbol;Acc:HGNC:29094]
ENSOARG00000006313	1.14622	3.67264e-05	0.00295442	ALDH18A1	aldehyde dehydrogenase 18 family member A1 [Source:HGNC Symbol;Acc:HGNC:9722]
ENSOARG00000014648	1.17922	3.70069e-05	0.00296313	RSAD2	radical S-adenosyl methionine domain containing 2 [Source:HGNC Symbol;Acc:HGNC:30908]
ENSOARG00000012547	1.19576	3.78351e-05	0.00301542
ENSOARG00000001077	1.0897	3.9245e-05	0.00311116	RALBP1	ralA binding protein 1 [Source:HGNC Symbol;Acc:HGNC:9841]
ENSOARG00000004234	0.862396	3.93978e-05	0.00311116	SLC45A3	solute carrier family 45 member 3 [Source:HGNC Symbol;Acc:HGNC:8642]
ENSOARG00000006305	0.870458	4.03795e-05	0.00317413
ENSOARG00000009190	0.851968	4.1504e-05	0.00324769
ENSOARG00000005950	1.11714	4.17355e-05	0.00325102	ARAP1	ArfGAP with RhoGAP domain, ankyrin repeat and PH domain 1 [Source:HGNC Symbol;Acc:HGNC:16925]
ENSOARG00000021767	0.855822	4.21858e-05	0.00327067	MIAT_exon5_3	Myocardial infarction associated transcript exon 5 conserved region 3 [Source:RFAM;Acc:RF01877]
ENSOARG00000020242	1.0991	4.24496e-05	0.00327067	SMAP2	small ArfGAP2 [Source:HGNC Symbol;Acc:HGNC:25082]
ENSOARG00000016089	1.23549	4.26598e-05	0.00327067	TUBB1	tubulin beta 1 class VI [Source:HGNC Symbol;Acc:HGNC:16257]
ENSOARG00000010974	1.0961	4.27476e-05	0.00327067	NAIF1	nuclear apoptosis inducing factor 1 [Source:HGNC Symbol;Acc:HGNC:25446]
ENSOARG00000006652	0.860933	4.54053e-05	0.00345864	METTL23	methyltransferase like 23 [Source:HGNC Symbol;Acc:HGNC:26988]
ENSOARG00000010231	1.24787	4.70892e-05	0.0035711	MX2	interferon-induced GTP-binding protein Mx2 [Source:RefSeq peptide;Acc:NP_001072120]
ENSOARG00000016207	1.24987	4.83526e-05	0.00365083	GPR84	G protein-coupled receptor 84 [Source:HGNC Symbol;Acc:HGNC:4535]
ENSOARG00000013258	1.1481	4.95839e-05	0.00372746	TBC1D8	TBC1 domain family member 8 [Source:HGNC Symbol;Acc:HGNC:17791]
ENSOARG00000019700	0.876877	5.04816e-05	0.00377844	B4GALT4	beta-1,4-galactosyltransferase 4 [Source:HGNC Symbol;Acc:HGNC:927]
ENSOARG00000019370	0.884625	5.26749e-05	0.00391867	FAM118A	family with sequence similarity 118 member A [Source:HGNC Symbol;Acc:HGNC:1313]
ENSOARG00000003377	0.90904	5.29555e-05	0.00391867	C11orf84	chromosome 11 open reading frame 84 [Source:HGNC Symbol;Acc:HGNC:25115]
ENSOARG00000005741	0.905268	5.30381e-05	0.00391867	FAM117A	family with sequence similarity 117 member A [Source:HGNC Symbol;Acc:HGNC:24179]
ENSOARG00000005405	1.15348	5.39752e-05	0.00397087	RNFT2	ring finger protein, transmembrane 2 [Source:HGNC Symbol;Acc:HGNC:25905]
ENSOARG00000011130	1.13541	5.42872e-05	0.00397683	SBNO2	strawberry notch homolog 2 [Source:HGNC Symbol;Acc:HGNC:29158]
ENSOARG00000012886	0.909073	5.81475e-05	0.00424156	THRA	thyroid hormone receptor, alpha [Source:HGNC Symbol;Acc:HGNC:11796]
ENSOARG00000013202	1.18554	6.05414e-05	0.00439756	FCGRT	IgG receptor FcRn large subunit p51 precursor [Source:RefSeq peptide;Acc:NP_001116875]
ENSOARG00000019492	1.17852	6.14824e-05	0.00444714
ENSOARG00000013531	0.895732	6.19601e-05	0.00446294	SIRT5	sirtuin 5 [Source:HGNC Symbol;Acc:HGNC:14933]
ENSOARG00000000443	0.888354	6.28283e-05	0.00449403
ENSOARG00000011918	0.891631	6.29138e-05	0.00449403	ARHGEF39	Rho guanine nucleotide exchange factor 39 [Source:HGNC Symbol;Acc:HGNC:25909]
ENSOARG00000003872	1.12699	6.34626e-05	0.0045145	DHRS9	dehydrogenase/reductase 9 [Source:HGNC Symbol;Acc:HGNC:16888]
ENSOARG00000002242	0.81118	6.41432e-05	0.00454414	LURAP1	leucine rich adaptor protein 1 [Source:HGNC Symbol;Acc:HGNC:32327]
ENSOARG00000020536	0.895334	6.5978e-05	0.00465121	VAMP5	vesicle associated membrane protein 5 [Source:HGNC Symbol;Acc:HGNC:12646]
ENSOARG00000009492	0.910242	6.6195e-05	0.00465121	COQ10A	coenzyme Q10A [Source:HGNC Symbol;Acc:HGNC:26515]
ENSOARG00000009078	1.12625	6.69511e-05	0.00468337	EFTUD2	elongation factor Tu GTP binding domain containing 2 [Source:HGNC Symbol;Acc:HGNC:30858]
ENSOARG00000001910	0.869805	6.71968e-05	0.00468337	C10orf128	chromosome 10 open reading frame 128 [Source:HGNC Symbol;Acc:HGNC:27274]
ENSOARG00000019375	0.888169	6.75912e-05	0.00469186	HDAC7	histone deacetylase 7 [Source:HGNC Symbol;Acc:HGNC:14067]
ENSOARG00000002820	1.1366	6.88227e-05	0.00475817	HCK	HCK proto-oncogene, Src family tyrosine kinase [Source:HGNC Symbol;Acc:HGNC:4840]
ENSOARG00000020763	0.86296	7.00698e-05	0.00482501	GUCY2C	guanylate cyclase 2C [Source:HGNC Symbol;Acc:HGNC:4688]
ENSOARG00000005531	1.11845	7.23816e-05	0.00496434	USP5	ubiquitin specific peptidase 5 [Source:HGNC Symbol;Acc:HGNC:12628]
ENSOARG00000003625	1.12287	7.30755e-05	0.00499204	WWP2	WW domain containing E3 ubiquitin protein ligase 2 [Source:HGNC Symbol;Acc:HGNC:16804]
ENSOARG00000005944	1.13711	7.48173e-05	0.00504777	ADGRE5	adhesion G protein-coupled receptor E5 [Source:HGNC Symbol;Acc:HGNC:1711]
ENSOARG00000008363	1.10754	7.49162e-05	0.00504777	DDX54	DEAD-box helicase 54 [Source:HGNC Symbol;Acc:HGNC:20084]
ENSOARG00000016625	1.05874	7.49634e-05	0.00504777	CCNY	cyclin Y [Source:HGNC Symbol;Acc:HGNC:23354]
ENSOARG00000017969	0.925272	7.50642e-05	0.00504777
ENSOARG00000006461	0.853095	7.60852e-05	0.00509653	ZFP1	ZFP1 zinc finger protein [Source:HGNC Symbol;Acc:HGNC:23328]
ENSOARG00000001243	1.12802	7.68363e-05	0.00511917	RAB31	RAB31, member RAS oncogene family [Source:HGNC Symbol;Acc:HGNC:9771]
ENSOARG00000018354	0.899431	7.70179e-05	0.00511917	DTNB	dystrobrevin beta [Source:HGNC Symbol;Acc:HGNC:3058]
ENSOARG00000013631	1.2487	7.89391e-05	0.00522668	RIPOR3	RIPOR family member 3 [Source:HGNC Symbol;Acc:HGNC:16168]
ENSOARG00000002658	1.1451	7.97148e-05	0.00525782	C15orf39	chromosome 15 open reading frame 39 [Source:HGNC Symbol;Acc:HGNC:24497]
ENSOARG00000016062	0.885784	8.02635e-05	0.00527381	CD6	CD6 molecule [Source:HGNC Symbol;Acc:HGNC:1691]
ENSOARG00000015251	1.12015	8.1326e-05	0.0053233	TMEM184B	transmembrane protein 184B [Source:HGNC Symbol;Acc:HGNC:1310]
ENSOARG00000019464	1.20971	8.22995e-05	0.00536661	RUFY4	RUN and FYVE domain containing 4 [Source:HGNC Symbol;Acc:HGNC:24804]
ENSOARG00000016340	1.14022	8.42346e-05	0.00547207	NBAS	neuroblastoma amplified sequence [Source:HGNC Symbol;Acc:HGNC:15625]
ENSOARG00000012711	1.17559	8.47253e-05	0.00548326	RBM47	RNA binding motif protein 47 [Source:HGNC Symbol;Acc:HGNC:30358]
ENSOARG00000002056	0.912507	8.64342e-05	0.0055729	PTPN9	protein tyrosine phosphatase, non-receptor type 9 [Source:HGNC Symbol;Acc:HGNC:9661]
ENSOARG00000001485	1.13507	8.69437e-05	0.00557605	METAP1D	methionyl aminopeptidase type 1D, mitochondrial [Source:HGNC Symbol;Acc:HGNC:32583]
ENSOARG00000007814	1.12473	8.781e-05	0.00557605	SYK	spleen associated tyrosine kinase [Source:HGNC Symbol;Acc:HGNC:11491]
ENSOARG00000005460	0.8824	8.80533e-05	0.00557605	DDB2	damage specific DNA binding protein 2 [Source:HGNC Symbol;Acc:HGNC:2718]
ENSOARG00000005446	1.21245	8.80833e-05	0.00557605	NAIP	NLR family apoptosis inhibitory protein [Source:HGNC Symbol;Acc:HGNC:7634]
ENSOARG00000003429	0.876544	8.81026e-05	0.00557605	ZFP90	ZFP90 zinc finger protein [Source:HGNC Symbol;Acc:HGNC:23329]
ENSOARG00000011085	0.881619	8.87346e-05	0.00558335	CCDC120	coiled-coil domain containing 120 [Source:HGNC Symbol;Acc:HGNC:28910]
ENSOARG00000006271	1.12005	8.89596e-05	0.00558335	ALAD	aminolevulinate dehydratase [Source:HGNC Symbol;Acc:HGNC:395]
ENSOARG00000003160	1.15314	8.94722e-05	0.00558335	PUS7	pseudouridylate synthase 7 (putative) [Source:HGNC Symbol;Acc:HGNC:26033]
ENSOARG00000005462	0.899659	8.95153e-05	0.00558335	AFMID	arylformamidase [Source:HGNC Symbol;Acc:HGNC:20910]
ENSOARG00000010283	1.19494	9.32248e-05	0.00579088	MX1	interferon-induced GTP-binding protein Mx1 [Source:RefSeq peptide;Acc:NP_001009753]
ENSOARG00000007553	1.1731	9.35476e-05	0.00579088	PLBD2	phospholipase B domain containing 2 [Source:HGNC Symbol;Acc:HGNC:27283]
ENSOARG00000009000	1.17912	9.38516e-05	0.00579088	ITGAM	integrin alpha-M precursor [Source:RefSeq peptide;Acc:NP_001076062]
ENSOARG00000004194	1.16047	9.46805e-05	0.00582116	TIAM2	T-cell lymphoma invasion and metastasis 2 [Source:HGNC Symbol;Acc:HGNC:11806]
ENSOARG00000009768	0.851419	9.54949e-05	0.00585033	CCDC181	coiled-coil domain containing 181 [Source:HGNC Symbol;Acc:HGNC:28051]
ENSOARG00000016617	1.1675	9.6088e-05	0.0058658	TRANK1	tetratricopeptide repeat and ankyrin repeat containing 1 [Source:HGNC Symbol;Acc:HGNC:29011]
ENSOARG00000018383	1.19668	9.72923e-05	0.00591833	DHX58	DExH-box helicase 58 [Source:HGNC Symbol;Acc:HGNC:29517]
ENSOARG00000017655	1.13162	9.89551e-05	0.00599069	KAT5	lysine acetyltransferase 5 [Source:HGNC Symbol;Acc:HGNC:5275]
ENSOARG00000021488	0.836038	9.91778e-05	0.00599069
ENSOARG00000016550	1.0868	9.96049e-05	0.00599545	MLH1	mutL homolog 1 [Source:HGNC Symbol;Acc:HGNC:7127]
ENSOARG00000012484	0.832951	0.000104759	0.00628374	PRUNE2	prune homolog 2 [Source:HGNC Symbol;Acc:HGNC:25209]
ENSOARG00000001557	1.17429	0.000105458	0.00630368	MEFV	MEFV, pyrin innate immunity regulator [Source:HGNC Symbol;Acc:HGNC:6998]
ENSOARG00000010626	1.06636	0.000106969	0.00637188	GRB2	growth factor receptor bound protein 2 [Source:HGNC Symbol;Acc:HGNC:4566]
ENSOARG00000010250	0.891406	0.000108677	0.00643379
ENSOARG00000014779	1.1175	0.000108756	0.00643379	PECAM1	platelet and endothelial cell adhesion molecule 1 [Source:HGNC Symbol;Acc:HGNC:8823]
ENSOARG00000001160	1.15095	0.000109312	0.00644029	ARAP3	ArfGAP with RhoGAP domain, ankyrin repeat and PH domain 3 [Source:HGNC Symbol;Acc:HGNC:24097]
ENSOARG00000005044	0.888357	0.000109614	0.00644029
ENSOARG00000001924	0.817584	0.000112008	0.00653994
ENSOARG00000016822	0.888629	0.00011207	0.00653994	TXK	TXK tyrosine kinase [Source:HGNC Symbol;Acc:HGNC:12434]
ENSOARG00000008237	0.866078	0.000113293	0.00657219	VAMP1	vesicle associated membrane protein 1 [Source:HGNC Symbol;Acc:HGNC:12642]
ENSOARG00000013922	1.10519	0.000113386	0.00657219	TAF3	TATA-box binding protein associated factor 3 [Source:HGNC Symbol;Acc:HGNC:17303]
ENSOARG00000020894	1.09575	0.000115682	0.00668277	ETV6	ETS variant 6 [Source:HGNC Symbol;Acc:HGNC:3495]
ENSOARG00000025139	1.09873	0.000121298	0.00697481
ENSOARG00000011658	1.14405	0.000121548	0.00697481	SFXN5	sideroflexin 5 [Source:HGNC Symbol;Acc:HGNC:16073]
ENSOARG00000015444	0.895018	0.000124644	0.00708901	SSBP2	single stranded DNA binding protein 2 [Source:HGNC Symbol;Acc:HGNC:15831]
ENSOARG00000008632	0.867392	0.000124751	0.00708901	TMEM63B	transmembrane protein 63B [Source:HGNC Symbol;Acc:HGNC:17735]
ENSOARG00000002397	1.14089	0.000125121	0.00708901	ABCB8	ATP binding cassette subfamily B member 8 [Source:HGNC Symbol;Acc:HGNC:49]
ENSOARG00000002098	0.893126	0.000125267	0.00708901	ARL10	ADP ribosylation factor like GTPase 10 [Source:HGNC Symbol;Acc:HGNC:22042]
ENSOARG00000007557	1.09392	0.000125597	0.00708901	UBTF	upstream binding transcription factor, RNA polymerase I [Source:HGNC Symbol;Acc:HGNC:12511]
ENSOARG00000014447	1.16938	0.000126386	0.00711026	KCNJ15	potassium voltage-gated channel subfamily J member 15 [Source:HGNC Symbol;Acc:HGNC:6261]
ENSOARG00000019698	1.10795	0.000128395	0.00719973	EHD3	EH domain containing 3 [Source:HGNC Symbol;Acc:HGNC:3244]
ENSOARG00000006059	0.811092	0.000129347	0.00722943	BEND7	BEN domain containing 7 [Source:HGNC Symbol;Acc:HGNC:23514]
ENSOARG00000005421	1.12547	0.000129764	0.00722943	NDRG1	N-myc downstream regulated 1 [Source:HGNC Symbol;Acc:HGNC:7679]
ENSOARG00000012085	1.11933	0.000131802	0.00731925	TARS	threonyl-tRNA synthetase [Source:HGNC Symbol;Acc:HGNC:11572]
ENSOARG00000014595	0.901879	0.000133682	0.00739977
ENSOARG00000006648	1.19302	0.000135416	0.00747174	SLFN14	schlafen family member 14 [Source:HGNC Symbol;Acc:HGNC:32689]
ENSOARG00000016234	0.900248	0.000139037	0.00764705	CNIH4	cornichon family AMPA receptor auxiliary protein 4 [Source:HGNC Symbol;Acc:HGNC:25013]
ENSOARG00000008528	0.871759	0.000139482	0.00764709	ZNF140	zinc finger protein 140 [Source:HGNC Symbol;Acc:HGNC:12925]
ENSOARG00000018445	1.13777	0.000145371	0.00794464	F13A1	coagulation factor XIII A chain [Source:HGNC Symbol;Acc:HGNC:3531]
ENSOARG00000013554	1.13043	0.000147899	0.0080572
ENSOARG00000013136	1.0917	0.000149465	0.00810194	PITRM1	pitrilysin metallopeptidase 1 [Source:HGNC Symbol;Acc:HGNC:17663]
ENSOARG00000006358	1.16759	0.000149661	0.00810194	CSF1R	colony stimulating factor 1 receptor [Source:HGNC Symbol;Acc:HGNC:2433]
ENSOARG00000008570	0.883772	0.000151872	0.00818541	RBMS2	RNA binding motif single stranded interacting protein 2 [Source:HGNC Symbol;Acc:HGNC:9909]
ENSOARG00000002311	1.14001	0.000152154	0.00818541	SERPINB1	leukocyte elastase inhibitor [Source:RefSeq peptide;Acc:NP_001267636]
ENSOARG00000007056	1.12989	0.000152906	0.00820024	NUP214	nucleoporin 214 [Source:HGNC Symbol;Acc:HGNC:8064]
ENSOARG00000000732	0.897697	0.000153436	0.00820311	XPC	XPC complex subunit, DNA damage recognition and repair factor [Source:HGNC Symbol;Acc:HGNC:12816]
ENSOARG00000014509	1.20884	0.000156352	0.00833311	MGAM	maltase-glucoamylase [Source:HGNC Symbol;Acc:HGNC:7043]
ENSOARG00000017556	1.09891	0.000157603	0.00835641	NOLC1	nucleolar and coiled-body phosphoprotein 1 [Source:HGNC Symbol;Acc:HGNC:15608]
ENSOARG00000009543	0.875807	0.000158404	0.00835641	UCKL1	uridine-cytidine kinase 1 like 1 [Source:HGNC Symbol;Acc:HGNC:15938]
ENSOARG00000001513	0.84958	0.000158539	0.00835641	SLC26A11	solute carrier family 26 member 11 [Source:HGNC Symbol;Acc:HGNC:14471]
ENSOARG00000017908	0.894302	0.000158731	0.00835641	ZKSCAN4	zinc finger with KRAB and SCAN domains 4 [Source:HGNC Symbol;Acc:HGNC:13854]
ENSOARG00000017582	0.920898	0.00016052	0.00842485	TMEM63A	transmembrane protein 63A [Source:HGNC Symbol;Acc:HGNC:29118]
ENSOARG00000006340	1.15503	0.000161832	0.00844652
ENSOARG00000018700	1.11143	0.000161914	0.00844652	SCFD2	sec1 family domain containing 2 [Source:HGNC Symbol;Acc:HGNC:30676]
ENSOARG00000010453	0.879346	0.000163097	0.0084825	TPST1	tyrosylprotein sulfotransferase 1 [Source:HGNC Symbol;Acc:HGNC:12020]
ENSOARG00000002343	0.908777	0.000163888	0.00849797	MLX	MLX, MAX dimerization protein [Source:HGNC Symbol;Acc:HGNC:11645]
ENSOARG00000008834	0.836331	0.000168835	0.00872821
ENSOARG00000006918	0.818842	0.000169394	0.00873091	PIANP	PILR alpha associated neural protein [Source:HGNC Symbol;Acc:HGNC:25338]
ENSOARG00000013569	1.20042	0.000170772	0.00877396	EVA1C	eva-1 homolog C [Source:HGNC Symbol;Acc:HGNC:13239]
ENSOARG00000002344	1.13717	0.000171249	0.00877396	MECR	mitochondrial trans-2-enoyl-CoA reductase [Source:HGNC Symbol;Acc:HGNC:19691]
ENSOARG00000009237	0.894306	0.000173022	0.00882031	STX10	syntaxin 10 [Source:HGNC Symbol;Acc:HGNC:11428]
ENSOARG00000002513	1.17667	0.000173178	0.00882031
ENSOARG00000014418	0.911168	0.000174694	0.00885592	GRK4	G protein-coupled receptor kinase 4 [Source:HGNC Symbol;Acc:HGNC:4543]
ENSOARG00000020260	0.884869	0.000175353	0.00885592	ZFP69	ZFP69 zinc finger protein [Source:HGNC Symbol;Acc:HGNC:24708]
ENSOARG00000015031	1.14136	0.000175421	0.00885592	SH3BP5	SH3 domain binding protein 5 [Source:HGNC Symbol;Acc:HGNC:10827]
ENSOARG00000025006	0.824965	0.000183596	0.00924151	SNORA11	Small nucleolar RNA SNORA11 [Source:RFAM;Acc:RF00614]
ENSOARG00000010812	1.13083	0.000185544	0.00931238
ENSOARG00000015106	1.16283	0.00019001	0.00950879
ENSOARG00000015747	1.10045	0.00019075	0.00951813	ELAC2	elaC ribonuclease Z 2 [Source:HGNC Symbol;Acc:HGNC:14198]
ENSOARG00000004875	1.1582	0.000194005	0.00964597
ENSOARG00000015244	0.899203	0.000194432	0.00964597	BCORL1	BCL6 corepressor like 1 [Source:HGNC Symbol;Acc:HGNC:25657]
ENSOARG00000000636	1.11859	0.000197727	0.00977554	DIAPH1	diaphanous related formin 1 [Source:HGNC Symbol;Acc:HGNC:2876]
ENSOARG00000003252	1.12094	0.00019818	0.00977554	HK3	hexokinase 3 [Source:HGNC Symbol;Acc:HGNC:4925]
ENSOARG00000001516	1.23509	0.000202922	0.00996287	SERINC2	serine incorporator 2 [Source:HGNC Symbol;Acc:HGNC:23231]
ENSOARG00000013638	1.11124	0.000203418	0.00996287	GNG7	G protein subunit gamma 7 [Source:HGNC Symbol;Acc:HGNC:4410]
ENSOARG00000007024	1.07937	0.000203714	0.00996287	ARSI	arylsulfatase family member I [Source:HGNC Symbol;Acc:HGNC:32521]
ENSOARG00000019331	0.844666	0.000207361	0.0101125	SLC22A17	solute carrier family 22 member 17 [Source:HGNC Symbol;Acc:HGNC:23095]
ENSOARG00000001499	1.11089	0.000208593	0.0101287	COQ8A	coenzyme Q8A [Source:HGNC Symbol;Acc:HGNC:16812]
ENSOARG00000011852	0.834603	0.000208869	0.0101287	LMTK3	lemur tyrosine kinase 3 [Source:HGNC Symbol;Acc:HGNC:19295]
ENSOARG00000021831	1.12402	0.000211004	0.0102035
ENSOARG00000020601	1.09964	0.000212544	0.0102492	POLR1A	RNA polymerase I subunit A [Source:HGNC Symbol;Acc:HGNC:17264]
ENSOARG00000020213	1.0929	0.000213259	0.0102549	ATP1A1	ATPase Na+/K+ transporting subunit alpha 1 [Source:HGNC Symbol;Acc:HGNC:799]
ENSOARG00000018232	1.21206	0.000217171	0.0104139
ENSOARG00000009268	1.11801	0.000218855	0.0104655	FAM219A	family with sequence similarity 219 member A [Source:HGNC Symbol;Acc:HGNC:19920]
ENSOARG00000008900	0.890474	0.000219472	0.010466
ENSOARG00000010149	1.10686	0.000221476	0.0105323
ENSOARG00000019679	0.833221	0.000223522	0.0106004	ZNF219	zinc finger protein 219 [Source:HGNC Symbol;Acc:HGNC:13011]
ENSOARG00000014725	1.1242	0.000226949	0.0107333	APLP2	amyloid beta precursor like protein 2 [Source:HGNC Symbol;Acc:HGNC:598]
ENSOARG00000000876	0.830325	0.000233731	0.0109972	PPFIA4	PTPRF interacting protein alpha 4 [Source:HGNC Symbol;Acc:HGNC:9248]
ENSOARG00000017897	1.13167	0.000233807	0.0109972	PFKFB4	6-phosphofructo-2-kinase/fructose-2,6-biphosphatase 4 [Source:HGNC Symbol;Acc:HGNC:8875]
ENSOARG00000014657	1.16447	0.000236903	0.0111125	ANKRD22	ankyrin repeat domain 22 [Source:HGNC Symbol;Acc:HGNC:28321]
ENSOARG00000006007	1.18607	0.000238602	0.0111618	NGFR	nerve growth factor receptor [Source:HGNC Symbol;Acc:HGNC:7809]
ENSOARG00000016081	1.19842	0.000243009	0.0113371
ENSOARG00000006883	1.12309	0.000245341	0.011415	VSIR	V-set immunoregulatory receptor [Source:HGNC Symbol;Acc:HGNC:30085]
ENSOARG00000006698	1.13526	0.000246521	0.011439	RRP9	ribosomal RNA processing 9, U3 small nucleolar RNA binding protein [Source:HGNC Symbol;Acc:HGNC:16829]
ENSOARG00000005508	0.865448	0.000248229	0.0114873
ENSOARG00000018918	0.838118	0.000249243	0.0115033	SNX24	sorting nexin 24 [Source:HGNC Symbol;Acc:HGNC:21533]
ENSOARG00000020451	1.22174	0.000251055	0.0115559	PDE3A	phosphodiesterase 3A [Source:HGNC Symbol;Acc:HGNC:8778]
ENSOARG00000011231	0.85963	0.000253094	0.0116187	GDF11	growth differentiation factor 11 [Source:HGNC Symbol;Acc:HGNC:4216]
ENSOARG00000018911	0.870832	0.000254426	0.0116488	PER1	period circadian clock 1 [Source:HGNC Symbol;Acc:HGNC:8845]
ENSOARG00000007752	1.12705	0.000260992	0.0119177	SP2	Sp2 transcription factor [Source:HGNC Symbol;Acc:HGNC:11207]
ENSOARG00000007670	1.13409	0.000266764	0.012143	UBALD2	UBA like domain containing 2 [Source:HGNC Symbol;Acc:HGNC:28438]
ENSOARG00000018504	1.17091	0.000267336	0.012143	TPK1	thiamin pyrophosphokinase 1 [Source:HGNC Symbol;Acc:HGNC:17358]
ENSOARG00000015052	1.17004	0.000268749	0.0121751	AREG	amphiregulin [Source:HGNC Symbol;Acc:HGNC:651]
ENSOARG00000011758	1.11944	0.00027234	0.0123053	GRWD1	glutamate rich WD repeat containing 1 [Source:HGNC Symbol;Acc:HGNC:21270]
ENSOARG00000003389	0.85398	0.00027333	0.0123178	SLC7A6	solute carrier family 7 member 6 [Source:HGNC Symbol;Acc:HGNC:11064]
ENSOARG00000018475	1.17816	0.000274749	0.0123494	HMOX1	heme oxygenase 1 [Source:HGNC Symbol;Acc:HGNC:5013]
ENSOARG00000002973	0.869944	0.000278188	0.0124714	KCNN3	potassium calcium-activated channel subfamily N member 3 [Source:HGNC Symbol;Acc:HGNC:6292]
ENSOARG00000009570	0.886006	0.000282542	0.0126337	PKN3	protein kinase N3 [Source:HGNC Symbol;Acc:HGNC:17999]
ENSOARG00000012664	1.10913	0.000284791	0.0127012	RNF10	ring finger protein 10 [Source:HGNC Symbol;Acc:HGNC:10055]
ENSOARG00000015042	1.0714	0.000286632	0.0127503	NSUN2	NOP2/Sun RNA methyltransferase family member 2 [Source:HGNC Symbol;Acc:HGNC:25994]
ENSOARG00000001869	1.19987	0.000289873	0.0128612	TREM1	triggering receptor expressed on myeloid cells 1 [Source:HGNC Symbol;Acc:HGNC:17760]
ENSOARG00000005126	1.21527	0.000291702	0.0129091	ADGRE3	adhesion G protein-coupled receptor E3 [Source:HGNC Symbol;Acc:HGNC:23647]
ENSOARG00000015262	1.16445	0.000293659	0.0129624	SERPINE1	serpin family E member 1 [Source:HGNC Symbol;Acc:HGNC:8583]
ENSOARG00000020969	0.879432	0.000294678	0.0129741
ENSOARG00000007233	1.22651	0.000296569	0.0130241	ISG15	ubiquitin-like protein ISG15 [Source:RefSeq peptide;Acc:NP_001009735]
ENSOARG00000019201	1.13689	0.000297999	0.0130536	IRF9	interferon regulatory factor 9 [Source:HGNC Symbol;Acc:HGNC:6131]
ENSOARG00000001572	1.12689	0.000303622	0.0132458	AIMP2	aminoacyl tRNA synthase complex-interacting multifunctional protein 2 [Source:RefSeq peptide;Acc:NP_001156039]
ENSOARG00000000432	1.22729	0.000303925	0.0132458	S100A12	S100 calcium binding protein A12 [Source:HGNC Symbol;Acc:HGNC:10489]
ENSOARG00000015199	1.16284	0.000315757	0.0137267	P2RY1	purinergic receptor P2Y1 [Source:HGNC Symbol;Acc:HGNC:8539]
ENSOARG00000015864	1.21328	0.000318554	0.0138134	SOCS2	suppressor of cytokine signaling 2 [Source:HGNC Symbol;Acc:HGNC:19382]
ENSOARG00000011985	0.828693	0.000327621	0.0141709	FAM166B	family with sequence similarity 166 member B [Source:HGNC Symbol;Acc:HGNC:34242]
ENSOARG00000014315	1.12116	0.000330262	0.0142493	HRH1	histamine receptor H1 [Source:HGNC Symbol;Acc:HGNC:5182]
ENSOARG00000004443	1.11166	0.000331142	0.0142515	XRN2	5'-3' exoribonuclease 2 [Source:HGNC Symbol;Acc:HGNC:12836]
ENSOARG00000014674	0.87146	0.000339236	0.0145634	SCD	acyl-CoA desaturase [Source:RefSeq peptide;Acc:NP_001009254]
ENSOARG00000007604	0.828985	0.000341441	0.0146217	DAPL1	death associated protein like 1 [Source:HGNC Symbol;Acc:HGNC:21490]
ENSOARG00000010957	1.10902	0.00034308	0.0146554	AEN	apoptosis enhancing nuclease [Source:HGNC Symbol;Acc:HGNC:25722]
ENSOARG00000014246	1.16483	0.000345554	0.0147245	CHST7	carbohydrate sulfotransferase 7 [Source:HGNC Symbol;Acc:HGNC:13817]
ENSOARG00000014170	0.8846	0.000347306	0.0147627	NABP1	nucleic acid binding protein 1 [Source:HGNC Symbol;Acc:HGNC:26232]
ENSOARG00000022831	1.09355	0.000357026	0.0151384	5_8S_rRNA	5.8S ribosomal RNA [Source:RFAM;Acc:RF00002]
ENSOARG00000019012	1.16779	0.000358133	0.015148
ENSOARG00000013745	0.939897	0.000359561	0.0151712	FADS1	fatty acid desaturase 1 [Source:HGNC Symbol;Acc:HGNC:3574]
ENSOARG00000000737	0.879599	0.000365045	0.0153539	CCDC138	coiled-coil domain containing 138 [Source:HGNC Symbol;Acc:HGNC:26531]
ENSOARG00000018086	1.15427	0.000365675	0.0153539
ENSOARG00000018132	1.11128	0.000366737	0.015361	ING3	inhibitor of growth family member 3 [Source:HGNC Symbol;Acc:HGNC:14587]
ENSOARG00000020922	0.877073	0.000367787	0.0153676	BNIPL	BCL2 interacting protein like [Source:HGNC Symbol;Acc:HGNC:16976]
ENSOARG00000012366	0.922574	0.000386135	0.0160952	MFSD12	major facilitator superfamily domain containing 12 [Source:HGNC Symbol;Acc:HGNC:28299]
ENSOARG00000001397	0.821665	0.000387844	0.0161274	ADGRG6	adhesion G protein-coupled receptor G6 [Source:HGNC Symbol;Acc:HGNC:13841]
ENSOARG00000002179	0.896845	0.000393842	0.0163373	GLT8D1	glycosyltransferase 8 domain containing 1 [Source:HGNC Symbol;Acc:HGNC:24870]
ENSOARG00000019962	1.21614	0.000395237	0.0163558	MEIS1	Meis homeobox 1 [Source:HGNC Symbol;Acc:HGNC:7000]
ENSOARG00000010005	1.15528	0.000399662	0.0164992	IGF1R	insulin like growth factor 1 receptor [Source:HGNC Symbol;Acc:HGNC:5465]
ENSOARG00000010854	1.15692	0.000401875	0.0165509	JUNB	JunB proto-oncogene, AP-1 transcription factor subunit [Source:HGNC Symbol;Acc:HGNC:6205]
ENSOARG00000001195	0.89523	0.000403843	0.0165923
ENSOARG00000009901	1.12856	0.00040852	0.0167445
ENSOARG00000000010	0.910603	0.000410345	0.0167793	ND2	NADH-ubiquinone oxidoreductase chain 2 [Source:UniProtKB/Swiss-Prot;Acc:O78748]
ENSOARG00000004800	1.13272	0.000412616	0.0168322	EEPD1	endonuclease/exonuclease/phosphatase family domain containing 1 [Source:HGNC Symbol;Acc:HGNC:22223]
ENSOARG00000007819	1.211	0.000420577	0.0170757	CALD1	caldesmon 1 [Source:HGNC Symbol;Acc:HGNC:1441]
ENSOARG00000017526	0.895343	0.000421183	0.0170757	IFT20	intraflagellar transport 20 [Source:HGNC Symbol;Acc:HGNC:30989]
ENSOARG00000006735	1.19128	0.000421561	0.0170757	PIGR	polymeric immunoglobulin receptor [Source:HGNC Symbol;Acc:HGNC:8968]
ENSOARG00000013661	1.09062	0.000425606	0.0171991	NEK6	NIMA related kinase 6 [Source:HGNC Symbol;Acc:HGNC:7749]
ENSOARG00000016228	1.20027	0.000428728	0.0172846	NFE2	nuclear factor, erythroid 2 [Source:HGNC Symbol;Acc:HGNC:7780]
ENSOARG00000016722	1.13921	0.00043534	0.0175102	OAF	out at first homolog [Source:HGNC Symbol;Acc:HGNC:28752]
ENSOARG00000005008	0.889095	0.000438686	0.0175957	C1orf186	chromosome 1 open reading frame 186 [Source:HGNC Symbol;Acc:HGNC:25341]
ENSOARG00000001414	0.91077	0.00043951	0.0175957	SUFU	SUFU negative regulator of hedgehog signaling [Source:HGNC Symbol;Acc:HGNC:16466]
ENSOARG00000018689	1.11876	0.000441615	0.017639	NUP93	nucleoporin 93 [Source:HGNC Symbol;Acc:HGNC:28958]
ENSOARG00000020706	0.854243	0.000448738	0.017882	SV2A	synaptic vesicle glycoprotein 2A [Source:HGNC Symbol;Acc:HGNC:20566]
ENSOARG00000012395	0.871395	0.000450451	0.0179088	ATAT1	alpha tubulin acetyltransferase 1 [Source:HGNC Symbol;Acc:HGNC:21186]
ENSOARG00000016700	1.1981	0.000466232	0.0184935	PHLDA1	pleckstrin homology like domain family A member 1 [Source:HGNC Symbol;Acc:HGNC:8933]
ENSOARG00000005473	1.1204	0.00047002	0.0185697	GSN	gelsolin [Source:RefSeq peptide;Acc:NP_001232935]
ENSOARG00000008343	1.1288	0.000470309	0.0185697	LTBR	lymphotoxin beta receptor [Source:HGNC Symbol;Acc:HGNC:6718]
ENSOARG00000015507	1.07826	0.000472749	0.0186233	NOL10	nucleolar protein 10 [Source:HGNC Symbol;Acc:HGNC:25862]
ENSOARG00000016030	0.895854	0.000475842	0.0186678	C6orf52	chromosome 6 open reading frame 52 [Source:HGNC Symbol;Acc:HGNC:20881]
ENSOARG00000019720	1.0875	0.000476048	0.0186678	TMEM185B	transmembrane protein 185B [Source:HGNC Symbol;Acc:HGNC:18896]
ENSOARG00000004434	1.12601	0.000480333	0.018793	PEPD	peptidase D [Source:HGNC Symbol;Acc:HGNC:8840]
ENSOARG00000009983	1.2124	0.000486642	0.0189967	FOSB	FosB proto-oncogene, AP-1 transcription factor subunit [Source:HGNC Symbol;Acc:HGNC:3797]
ENSOARG00000000394	1.11957	0.000493778	0.0192316	CCDC102A	coiled-coil domain containing 102A [Source:HGNC Symbol;Acc:HGNC:28097]
ENSOARG00000012655	0.953064	0.000498706	0.0193797	ZNF7	zinc finger protein 7 [Source:HGNC Symbol;Acc:HGNC:13139]
ENSOARG00000017782	0.923188	0.000501183	0.0194321	MAFG	MAF bZIP transcription factor G [Source:HGNC Symbol;Acc:HGNC:6781]
ENSOARG00000022792	1.12033	0.000503115	0.0194632
ENSOARG00000009340	0.87221	0.000507432	0.0195656	TMEM86A	transmembrane protein 86A [Source:HGNC Symbol;Acc:HGNC:26890]
ENSOARG00000020086	0.823188	0.000509067	0.0195656
ENSOARG00000009973	1.16034	0.000509172	0.0195656	EMILIN2	elastin microfibril interfacer 2 [Source:HGNC Symbol;Acc:HGNC:19881]
ENSOARG00000002714	1.15385	0.000511873	0.0195778
ENSOARG00000007501	0.894898	0.000511988	0.0195778	PRIMPOL	primase and DNA directed polymerase [Source:HGNC Symbol;Acc:HGNC:26575]
ENSOARG00000009013	0.929517	0.000512901	0.0195778	LAX1	lymphocyte transmembrane adaptor 1 [Source:HGNC Symbol;Acc:HGNC:26005]
ENSOARG00000008199	1.13062	0.000524317	0.0199693	PTPRJ	protein tyrosine phosphatase, receptor type J [Source:HGNC Symbol;Acc:HGNC:9673]
ENSOARG00000003191	0.891796	0.000528992	0.0201029	TTC13	tetratricopeptide repeat domain 13 [Source:HGNC Symbol;Acc:HGNC:26204]
ENSOARG00000001507	0.86231	0.000532574	0.0201944	SETD6	SET domain containing 6 [Source:HGNC Symbol;Acc:HGNC:26116]
ENSOARG00000011848	0.836173	0.000536596	0.0202687	CT55	cancer/testis antigen 55 [Source:HGNC Symbol;Acc:HGNC:26047]
ENSOARG00000014119	1.11611	0.000536888	0.0202687	RARA	retinoic acid receptor alpha [Source:HGNC Symbol;Acc:HGNC:9864]
ENSOARG00000003503	1.0859	0.000538954	0.0203022	UTP4	UTP4, small subunit processome component [Source:HGNC Symbol;Acc:HGNC:1983]
ENSOARG00000020569	1.09179	0.00054441	0.0204601	EHHADH	enoyl-CoA hydratase and 3-hydroxyacyl CoA dehydrogenase [Source:HGNC Symbol;Acc:HGNC:3247]
ENSOARG00000012277	0.830288	0.000545522	0.0204601
ENSOARG00000008589	1.10113	0.000554165	0.020739	ECE1	endothelin converting enzyme 1 [Source:HGNC Symbol;Acc:HGNC:3146]
ENSOARG00000010130	1.07692	0.000566714	0.0211627
ENSOARG00000013077	0.901256	0.000570414	0.0212547	RETREG1	reticulophagy regulator 1 [Source:HGNC Symbol;Acc:HGNC:25964]
ENSOARG00000015342	0.84869	0.000573293	0.0213048	NDNF	neuron derived neurotrophic factor [Source:HGNC Symbol;Acc:HGNC:26256]
ENSOARG00000006489	1.17665	0.000574234	0.0213048	RFX2	regulatory factor X2 [Source:HGNC Symbol;Acc:HGNC:9983]
ENSOARG00000003434	0.888089	0.000583488	0.0216016	TARBP1	TAR (HIV-1) RNA binding protein 1 [Source:HGNC Symbol;Acc:HGNC:11568]
ENSOARG00000011735	0.905282	0.000585245	0.0216201	RUFY3	RUN and FYVE domain containing 3 [Source:HGNC Symbol;Acc:HGNC:30285]
ENSOARG00000004219	1.14944	0.000587385	0.0216314	PPM1H	protein phosphatase, Mg2+/Mn2+ dependent 1H [Source:HGNC Symbol;Acc:HGNC:18583]
ENSOARG00000018153	0.915783	0.000588062	0.0216314	APBB3	amyloid beta precursor protein binding family B member 3 [Source:HGNC Symbol;Acc:HGNC:20708]
ENSOARG00000003065	1.11759	0.000595178	0.0218223	MTHFD1L	methylenetetrahydrofolate dehydrogenase (NADP+ dependent) 1 like [Source:HGNC Symbol;Acc:HGNC:21055]
ENSOARG00000011373	1.10445	0.000595789	0.0218223	MIDN	midnolin [Source:HGNC Symbol;Acc:HGNC:16298]
ENSOARG00000008214	1.12469	0.000597622	0.021843	PES1	pescadillo ribosomal biogenesis factor 1 [Source:HGNC Symbol;Acc:HGNC:8848]
ENSOARG00000016537	1.0884	0.000601431	0.0219357	HSPA9	heat shock protein family A (Hsp70) member 9 [Source:HGNC Symbol;Acc:HGNC:5244]
ENSOARG00000000912	1.12487	0.000604251	0.0219668
ENSOARG00000006142	1.11545	0.000604836	0.0219668	IFIH1	interferon induced with helicase C domain 1 [Source:HGNC Symbol;Acc:HGNC:18873]
ENSOARG00000008617	0.907405	0.000609839	0.0221019	ARRDC5	arrestin domain containing 5 [Source:HGNC Symbol;Acc:HGNC:31407]
ENSOARG00000001786	1.13964	0.000611435	0.0221132	STX11	syntaxin 11 [Source:HGNC Symbol;Acc:HGNC:11429]
ENSOARG00000007573	1.08988	0.000614862	0.0221905
ENSOARG00000026391	0.90412	0.00061814	0.0222621
ENSOARG00000000176	1.13808	0.00062178	0.0223464	AATF	apoptosis antagonizing transcription factor [Source:HGNC Symbol;Acc:HGNC:19235]
ENSOARG00000025778	1.06699	0.000627815	0.0224894
ENSOARG00000011551	0.953269	0.000628371	0.0224894	MUM1	melanoma associated antigen (mutated) 1 [Source:HGNC Symbol;Acc:HGNC:29641]
ENSOARG00000001902	0.838186	0.000634948	0.0226776	FAM170B	family with sequence similarity 170 member B [Source:HGNC Symbol;Acc:HGNC:19736]
ENSOARG00000019563	0.891393	0.00063944	0.0227908	CERK	ceramide kinase [Source:HGNC Symbol;Acc:HGNC:19256]
ENSOARG00000016070	1.12556	0.000645035	0.0228961	TRIP13	thyroid hormone receptor interactor 13 [Source:HGNC Symbol;Acc:HGNC:12307]
ENSOARG00000011348	0.86123	0.000645053	0.0228961	KCND1	potassium voltage-gated channel subfamily D member 1 [Source:HGNC Symbol;Acc:HGNC:6237]
ENSOARG00000009042	0.902756	0.000649025	0.0229896
ENSOARG00000008693	1.09844	0.00065571	0.0231787	CISH	cytokine inducible SH2 containing protein [Source:HGNC Symbol;Acc:HGNC:1984]
ENSOARG00000014255	1.14153	0.000670877	0.0236663	BOP1	block of proliferation 1 [Source:HGNC Symbol;Acc:HGNC:15519]
ENSOARG00000018527	1.11699	0.000674316	0.023739	MCM5	minichromosome maintenance complex component 5 [Source:HGNC Symbol;Acc:HGNC:6948]
ENSOARG00000009484	1.15734	0.000680167	0.0238961	ARMC5	armadillo repeat containing 5 [Source:HGNC Symbol;Acc:HGNC:25781]
ENSOARG00000011694	0.901471	0.000685082	0.023947	B3GLCT	beta 3-glucosyltransferase [Source:HGNC Symbol;Acc:HGNC:20207]
ENSOARG00000007615	0.882184	0.000685303	0.023947
ENSOARG00000017709	1.09471	0.000685789	0.023947	CAST	calpastatin [Source:HGNC Symbol;Acc:HGNC:1515]
ENSOARG00000016329	0.906652	0.000689337	0.0239975
ENSOARG00000021059	1.14972	0.000692049	0.0239975
ENSOARG00000000456	1.20831	0.00069277	0.0239975	CTTN	cortactin [Source:HGNC Symbol;Acc:HGNC:3338]
ENSOARG00000013144	1.10034	0.000692812	0.0239975	IL1R1	interleukin 1 receptor type 1 [Source:HGNC Symbol;Acc:HGNC:5993]
ENSOARG00000002093	1.10164	0.000695555	0.024008	DAGLB	diacylglycerol lipase beta [Source:HGNC Symbol;Acc:HGNC:28923]
ENSOARG00000009911	0.871272	0.000695995	0.024008	PROM1	prominin 1 [Source:HGNC Symbol;Acc:HGNC:9454]
ENSOARG00000018955	1.16258	0.000697298	0.024008	NFAM1	NFAT activating protein with ITAM motif 1 [Source:HGNC Symbol;Acc:HGNC:29872]
ENSOARG00000025180	1.15683	0.000711753	0.0244567	CD14	monocyte differentiation antigen CD14 precursor [Source:RefSeq peptide;Acc:NP_001070677]
ENSOARG00000004094	1.14305	0.000718909	0.02461	ANO10	anoctamin 10 [Source:HGNC Symbol;Acc:HGNC:25519]
ENSOARG00000006536	0.877945	0.000719072	0.02461	ABHD14B	abhydrolase domain containing 14B [Source:HGNC Symbol;Acc:HGNC:28235]
ENSOARG00000012581	0.877185	0.000720908	0.0246239	TM7SF2	transmembrane 7 superfamily member 2 [Source:HGNC Symbol;Acc:HGNC:11863]
ENSOARG00000012054	0.885321	0.000724346	0.0246923	SSBP4	single stranded DNA binding protein 4 [Source:HGNC Symbol;Acc:HGNC:15676]
ENSOARG00000015131	1.19462	0.000727219	0.0247412	CDH4	cadherin 4 [Source:HGNC Symbol;Acc:HGNC:1763]
ENSOARG00000019600	0.830567	0.000732098	0.0248287
ENSOARG00000011682	0.87317	0.0007332	0.0248287	CCDC114	coiled-coil domain containing 114 [Source:HGNC Symbol;Acc:HGNC:26560]
ENSOARG00000011520	0.844904	0.000734116	0.0248287
ENSOARG00000012727	0.893652	0.000736624	0.0248647
ENSOARG00000008915	0.860023	0.000739604	0.0249164	HNRNPLL	heterogeneous nuclear ribonucleoprotein L like [Source:HGNC Symbol;Acc:HGNC:25127]
ENSOARG00000009022	0.854519	0.000755479	0.0254015
ENSOARG00000013870	1.10531	0.000758927	0.0254043	POU2AF1	POU class 2 associating factor 1 [Source:HGNC Symbol;Acc:HGNC:9211]
ENSOARG00000017251	0.863496	0.000759077	0.0254043
ENSOARG00000024984	0.838209	0.000761216	0.0254043
ENSOARG00000011608	0.91486	0.000761466	0.0254043	ZNF76	zinc finger protein 76 [Source:HGNC Symbol;Acc:HGNC:13149]
ENSOARG00000006716	1.16658	0.000769896	0.0256006	ENTPD1	ectonucleoside triphosphate diphosphohydrolase 1 [Source:HGNC Symbol;Acc:HGNC:3363]
ENSOARG00000023121	1.1028	0.000770324	0.0256006	Telomerase-vert	Vertebrate telomerase RNA [Source:RFAM;Acc:RF00024]
ENSOARG00000001438	0.850132	0.000773083	0.0256428	SPEF1	sperm flagellar 1 [Source:HGNC Symbol;Acc:HGNC:15874]
ENSOARG00000020479	0.917153	0.000776189	0.0256623	RETSAT	retinol saturase [Source:HGNC Symbol;Acc:HGNC:25991]
ENSOARG00000002640	1.12553	0.000776652	0.0256623	NLRP1	NLR family pyrin domain containing 1 [Source:HGNC Symbol;Acc:HGNC:14374]
ENSOARG00000023160	0.828445	0.000779371	0.0257028	MIAT_exon5_2	Myocardial infarction associated transcript exon 5 conserved region 2 [Source:RFAM;Acc:RF01876]
ENSOARG00000001607	1.13737	0.00078151	0.0257241	HSPBP1	HSPA (Hsp70) binding protein 1 [Source:HGNC Symbol;Acc:HGNC:24989]
ENSOARG00000005791	1.10569	0.000784696	0.0257797	ACTN4	actinin alpha 4 [Source:HGNC Symbol;Acc:HGNC:166]
ENSOARG00000004617	1.18746	0.00079299	0.0260025
ENSOARG00000000786	0.871933	0.000795867	0.0260472
ENSOARG00000013395	1.20299	0.000803006	0.026231
ENSOARG00000014568	1.18426	0.000806521	0.026276	VWA2	von Willebrand factor A domain containing 2 [Source:HGNC Symbol;Acc:HGNC:24709]
ENSOARG00000018147	0.946964	0.000807434	0.026276	FBXO7	F-box protein 7 [Source:HGNC Symbol;Acc:HGNC:13586]
ENSOARG00000004020	0.91449	0.000811759	0.0263669
ENSOARG00000018268	1.17879	0.000815939	0.0264527
ENSOARG00000002015	1.11299	0.000821776	0.0265919	XAB2	XPA binding protein 2 [Source:HGNC Symbol;Acc:HGNC:14089]
ENSOARG00000021170	1.18731	0.000825787	0.0266282	ARG2	arginase 2 [Source:HGNC Symbol;Acc:HGNC:664]
ENSOARG00000000475	1.19583	0.000825994	0.0266282	IL22RA2	interleukin 22 receptor subunit alpha 2 [Source:HGNC Symbol;Acc:HGNC:14901]
ENSOARG00000017757	1.10098	0.000829491	0.026691	CYB5D1	cytochrome b5 domain containing 1 [Source:HGNC Symbol;Acc:HGNC:26516]
ENSOARG00000003629	0.91588	0.000846205	0.0271549	LGALS8	galectin 8 [Source:HGNC Symbol;Acc:HGNC:6569]
ENSOARG00000017485	1.20386	0.000847062	0.0271549	NRP1	neuropilin 1 [Source:HGNC Symbol;Acc:HGNC:8004]
ENSOARG00000020808	1.11872	0.000851504	0.0272465	EMP1	epithelial membrane protein 1 [Source:HGNC Symbol;Acc:HGNC:3333]
ENSOARG00000004450	1.1291	0.000861714	0.0275067	RSPH3	radial spoke head 3 homolog [Source:HGNC Symbol;Acc:HGNC:21054]
ENSOARG00000006657	0.870828	0.00086283	0.0275067	MISP3	MISP family member 3 [Source:HGNC Symbol;Acc:HGNC:26963]
ENSOARG00000000006	0.885682	0.000872662	0.0277399	ND1	NADH-ubiquinone oxidoreductase chain 1 [Source:UniProtKB/Swiss-Prot;Acc:O78747]
ENSOARG00000007896	1.13418	0.000873367	0.0277399
ENSOARG00000013410	0.885723	0.000886478	0.0281044	CPT1C	carnitine palmitoyltransferase 1C [Source:HGNC Symbol;Acc:HGNC:18540]
ENSOARG00000005227	1.09782	0.000891221	0.0282029	ZFAT	zinc finger and AT-hook domain containing [Source:HGNC Symbol;Acc:HGNC:19899]
ENSOARG00000003791	1.10117	0.000895039	0.0282717	C12orf66	chromosome 12 open reading frame 66 [Source:HGNC Symbol;Acc:HGNC:26517]
ENSOARG00000017630	0.865862	0.000898327	0.0283236	NR2F6	nuclear receptor subfamily 2 group F member 6 [Source:HGNC Symbol;Acc:HGNC:7977]
ENSOARG00000014729	1.14587	0.000901751	0.0283796	CD68	CD68 molecule [Source:HGNC Symbol;Acc:HGNC:1693]
ENSOARG00000003244	1.1531	0.000906385	0.0284734	CCDC136	coiled-coil domain containing 136 [Source:HGNC Symbol;Acc:HGNC:22225]
ENSOARG00000010447	1.13744	0.000908403	0.0284848	EHD1	EH domain containing 1 [Source:HGNC Symbol;Acc:HGNC:3242]
ENSOARG00000020189	0.836993	0.000911307	0.0285239
ENSOARG00000020686	1.11294	0.000916	0.0286188	PYGL	glycogen phosphorylase, liver form [Source:RefSeq peptide;Acc:NP_001020032]
ENSOARG00000014086	0.938917	0.000919231	0.0286677	MCOLN2	mucolipin 2 [Source:HGNC Symbol;Acc:HGNC:13357]
ENSOARG00000021150	1.11996	0.000925289	0.0288044	MTHFD1	methylenetetrahydrofolate dehydrogenase, cyclohydrolase and formyltetrahydrofolate synthetase 1 [Source:HGNC Symbol;Acc:HGNC:7432]
ENSOARG00000008498	1.0971	0.000928687	0.028858
ENSOARG00000006122	1.09871	0.000933953	0.0289694	GAS7	growth arrest specific 7 [Source:HGNC Symbol;Acc:HGNC:4169]
ENSOARG00000018102	0.90964	0.000945603	0.029278	RACGAP1	Rac GTPase activating protein 1 [Source:HGNC Symbol;Acc:HGNC:9804]
ENSOARG00000010954	1.10265	0.000949085	0.029333	DET1	de-etiolated homolog 1 (Arabidopsis) [Source:HGNC Symbol;Acc:HGNC:25477]
ENSOARG00000011531	1.12012	0.000979481	0.0301823	RRP15	ribosomal RNA processing 15 homolog [Source:HGNC Symbol;Acc:HGNC:24255]
ENSOARG00000020219	0.932528	0.000980069	0.0301823	IVD	isovaleryl-CoA dehydrogenase [Source:HGNC Symbol;Acc:HGNC:6186]
ENSOARG00000000310	0.886539	0.00098619	0.0303165	ZNF331	zinc finger protein 331 [Source:HGNC Symbol;Acc:HGNC:15489]
ENSOARG00000002019	0.843761	0.00101132	0.0310338
ENSOARG00000010527	0.919163	0.00101419	0.0310663	SIAE	sialic acid acetylesterase [Source:HGNC Symbol;Acc:HGNC:18187]
ENSOARG00000011235	1.11458	0.00102536	0.0313528
ENSOARG00000007112	0.895244	0.00103162	0.0314882	VMO1	vitelline membrane outer layer 1 homolog [Source:HGNC Symbol;Acc:HGNC:30387]
ENSOARG00000010926	1.09851	0.00103403	0.0315058	WDR4	WD repeat domain 4 [Source:HGNC Symbol;Acc:HGNC:12756]
ENSOARG00000016196	0.882039	0.00104212	0.0316419	ATP6V1E2	ATPase H+ transporting V1 subunit E2 [Source:HGNC Symbol;Acc:HGNC:18125]
ENSOARG00000004410	0.903452	0.00104217	0.0316419	LZTS3	leucine zipper tumor suppressor family member 3 [Source:HGNC Symbol;Acc:HGNC:30139]
ENSOARG00000006359	0.909575	0.00104984	0.0317972	TMEM187	transmembrane protein 187 [Source:HGNC Symbol;Acc:HGNC:13705]
ENSOARG00000010667	0.89747	0.00105098	0.0317972	CDK2	cyclin dependent kinase 2 [Source:HGNC Symbol;Acc:HGNC:1771]
ENSOARG00000010392	0.838428	0.00105515	0.0318675	TMEM51	transmembrane protein 51 [Source:HGNC Symbol;Acc:HGNC:25488]
ENSOARG00000008211	1.20262	0.0010658	0.0321328
ENSOARG00000019387	0.937187	0.00107473	0.0323338
ENSOARG00000005631	0.920429	0.00107833	0.0323338	PHF19	PHD finger protein 19 [Source:HGNC Symbol;Acc:HGNC:24566]
ENSOARG00000005291	1.20449	0.00107942	0.0323338	CFI	complement factor I [Source:HGNC Symbol;Acc:HGNC:5394]
ENSOARG00000003357	1.12018	0.00108183	0.0323338	ZNF471	zinc finger protein 471 [Source:HGNC Symbol;Acc:HGNC:23226]
ENSOARG00000010376	1.1251	0.00108186	0.0323338
ENSOARG00000012284	1.08742	0.00108581	0.0323957	NIPAL4	NIPA like domain containing 4 [Source:HGNC Symbol;Acc:HGNC:28018]
ENSOARG00000002610	0.933244	0.00109484	0.0326084	RETREG3	reticulophagy regulator family member 3 [Source:HGNC Symbol;Acc:HGNC:27258]
ENSOARG00000016229	0.895139	0.00111428	0.03313	NEMP2	nuclear envelope integral membrane protein 2 [Source:HGNC Symbol;Acc:HGNC:33700]
ENSOARG00000012373	1.10028	0.00111663	0.0331426	ADAM19	ADAM metallopeptidase domain 19 [Source:HGNC Symbol;Acc:HGNC:197]
ENSOARG00000013958	0.93004	0.00113016	0.0334867
ENSOARG00000020396	1.10235	0.0011341	0.0335455	XXYLT1	xyloside xylosyltransferase 1 [Source:HGNC Symbol;Acc:HGNC:26639]
ENSOARG00000007575	1.18706	0.00113829	0.0336116	CYP2S1	cytochrome P450 family 2 subfamily S member 1 [Source:HGNC Symbol;Acc:HGNC:15654]
ENSOARG00000017826	1.12245	0.00114122	0.0336406	CAMKK1	calcium/calmodulin dependent protein kinase kinase 1 [Source:HGNC Symbol;Acc:HGNC:1469]
ENSOARG00000000739	1.09401	0.00115448	0.0339308
ENSOARG00000004507	0.870367	0.00115571	0.0339308	ZNF852	zinc finger protein 852 [Source:HGNC Symbol;Acc:HGNC:27713]
ENSOARG00000012582	0.858172	0.00115698	0.0339308
ENSOARG00000006068	1.12354	0.00116008	0.0339639	ZFP36	ZFP36 ring finger protein [Source:HGNC Symbol;Acc:HGNC:12862]
ENSOARG00000019108	1.127	0.00117988	0.0344851	SARS	seryl-tRNA synthetase [Source:HGNC Symbol;Acc:HGNC:10537]
ENSOARG00000006405	1.08385	0.00118478	0.0345694	UBE4B	ubiquitination factor E4B [Source:HGNC Symbol;Acc:HGNC:12500]
ENSOARG00000021159	1.09273	0.00118743	0.034588	MAX	MYC associated factor X [Source:HGNC Symbol;Acc:HGNC:6913]
ENSOARG00000001474	0.854964	0.00119559	0.0347173	HIST3H2BB	histone cluster 3 H2B family member b [Source:HGNC Symbol;Acc:HGNC:20514]
ENSOARG00000013347	1.17432	0.00119724	0.0347173	CHGA	chromogranin A [Source:HGNC Symbol;Acc:HGNC:1929]
ENSOARG00000009811	0.886035	0.00119791	0.0347173	SUGP2	SURP and G-patch domain containing 2 [Source:HGNC Symbol;Acc:HGNC:18641]
ENSOARG00000019560	0.879478	0.00120005	0.0347208
ENSOARG00000001031	1.12639	0.00120774	0.0348846
ENSOARG00000000298	0.840807	0.00122108	0.035211	GPR155	G protein-coupled receptor 155 [Source:HGNC Symbol;Acc:HGNC:22951]
ENSOARG00000009981	1.08756	0.00123315	0.0354993	TBC1D1	TBC1 domain family member 1 [Source:HGNC Symbol;Acc:HGNC:11578]
ENSOARG00000012928	1.08663	0.00123825	0.0355866	HSPA5	heat shock protein family A (Hsp70) member 5 [Source:HGNC Symbol;Acc:HGNC:5238]
ENSOARG00000007607	1.09179	0.00124274	0.0356561	XPO5	exportin 5 [Source:HGNC Symbol;Acc:HGNC:17675]
ENSOARG00000005377	1.11375	0.00125336	0.0359012
ENSOARG00000003081	1.13938	0.00125762	0.0359634	ENGASE	endo-beta-N-acetylglucosaminidase [Source:HGNC Symbol;Acc:HGNC:24622]
ENSOARG00000019104	1.16239	0.00126374	0.0360686	TTLL1	tubulin tyrosine ligase like 1 [Source:HGNC Symbol;Acc:HGNC:1312]
ENSOARG00000008212	1.1911	0.00126549	0.0360686	ITGA2	integrin subunit alpha 2 [Source:HGNC Symbol;Acc:HGNC:6137]
ENSOARG00000026940	0.860507	0.00127306	0.0361492
ENSOARG00000010741	1.10736	0.00127333	0.0361492	FOXO3	forkhead box O3 [Source:HGNC Symbol;Acc:HGNC:3821]
ENSOARG00000005121	1.14147	0.0012759	0.0361492	AFAP1L1	actin filament associated protein 1 like 1 [Source:HGNC Symbol;Acc:HGNC:26714]
ENSOARG00000001191	1.12816	0.00127808	0.0361492	TMEM140	transmembrane protein 140 [Source:HGNC Symbol;Acc:HGNC:21870]
ENSOARG00000011928	0.849388	0.00127882	0.0361492	STEAP2	STEAP2 metalloreductase [Source:HGNC Symbol;Acc:HGNC:17885]
ENSOARG00000014369	1.11906	0.00128849	0.0363628	SVIL	supervillin [Source:HGNC Symbol;Acc:HGNC:11480]
ENSOARG00000018257	0.848872	0.00129061	0.0363632	TRIM3	tripartite motif containing 3 [Source:HGNC Symbol;Acc:HGNC:10064]
ENSOARG00000000244	0.890695	0.00129366	0.0363896
ENSOARG00000017675	0.894802	0.00132122	0.037104	RNASEH2C	ribonuclease H2 subunit C [Source:HGNC Symbol;Acc:HGNC:24116]
ENSOARG00000010271	0.934052	0.00133234	0.0373503	TIGAR	TP53 induced glycolysis regulatory phosphatase [Source:HGNC Symbol;Acc:HGNC:1185]
ENSOARG00000017870	1.10125	0.00133433	0.0373503	HDLBP	high density lipoprotein binding protein [Source:HGNC Symbol;Acc:HGNC:4857]
ENSOARG00000025938	0.841152	0.00134076	0.0374694
ENSOARG00000012098	0.915373	0.0013483	0.0375249	CCDC84	coiled-coil domain containing 84 [Source:HGNC Symbol;Acc:HGNC:30460]
ENSOARG00000013636	1.17627	0.0013509	0.0375249	CDKN1A	cyclin-dependent kinase inhibitor 1 [Source:RefSeq peptide;Acc:NP_001155352]
ENSOARG00000018691	0.885544	0.00135152	0.0375249
ENSOARG00000024432	0.845927	0.00135352	0.0375249
ENSOARG00000009290	1.18142	0.00135364	0.0375249	LRG1	leucine rich alpha-2-glycoprotein 1 [Source:HGNC Symbol;Acc:HGNC:29480]
ENSOARG00000004982	1.07931	0.00136903	0.0378225
ENSOARG00000019338	1.10959	0.00137151	0.0378225	IFT172	intraflagellar transport 172 [Source:HGNC Symbol;Acc:HGNC:30391]
ENSOARG00000016048	0.88981	0.00137184	0.0378225	C11orf57	chromosome 11 open reading frame 57 [Source:HGNC Symbol;Acc:HGNC:25569]
ENSOARG00000013683	1.06855	0.00137351	0.0378225	LMNB2	lamin B2 [Source:HGNC Symbol;Acc:HGNC:6638]
ENSOARG00000003648	0.91147	0.00137537	0.0378225	CCNL2	cyclin L2 [Source:HGNC Symbol;Acc:HGNC:20570]
ENSOARG00000015512	0.856421	0.0013785	0.0378483
ENSOARG00000012312	1.08112	0.00138362	0.0379285	GOLPH3	golgi phosphoprotein 3 [Source:HGNC Symbol;Acc:HGNC:15452]
ENSOARG00000012653	0.897483	0.00138904	0.0380163	SLC19A1	solute carrier family 19 member 1 [Source:HGNC Symbol;Acc:HGNC:10937]
ENSOARG00000001032	1.08634	0.00140356	0.0382063	TMEM229B	transmembrane protein 229B [Source:HGNC Symbol;Acc:HGNC:20130]
ENSOARG00000000960	1.09257	0.00140374	0.0382063	XPO6	exportin 6 [Source:HGNC Symbol;Acc:HGNC:19733]
ENSOARG00000006727	1.19532	0.00140539	0.0382063
ENSOARG00000010253	0.923151	0.00140667	0.0382063	TMEM25	transmembrane protein 25 [Source:HGNC Symbol;Acc:HGNC:25890]
ENSOARG00000007168	1.11485	0.00140708	0.0382063	PYGB	glycogen phosphorylase B [Source:HGNC Symbol;Acc:HGNC:9723]
ENSOARG00000004625	1.09583	0.00141468	0.0383522
ENSOARG00000010838	0.901598	0.00143724	0.0388337	DGKA	diacylglycerol kinase alpha [Source:HGNC Symbol;Acc:HGNC:2849]
ENSOARG00000021162	1.14709	0.00143803	0.0388337	GPHN	gephyrin [Source:HGNC Symbol;Acc:HGNC:15465]
ENSOARG00000007188	1.09764	0.0014392	0.0388337	RAD23B	RAD23 homolog B, nucleotide excision repair protein [Source:HGNC Symbol;Acc:HGNC:9813]
ENSOARG00000011761	0.890502	0.00145888	0.039303	NAALADL1	N-acetylated alpha-linked acidic dipeptidase like 1 [Source:HGNC Symbol;Acc:HGNC:23536]
ENSOARG00000009312	0.905179	0.00146746	0.0394724	RGL2	ral guanine nucleotide dissociation stimulator like 2 [Source:HGNC Symbol;Acc:HGNC:9769]
ENSOARG00000016573	0.869431	0.00148653	0.0398871	TARSL2	threonyl-tRNA synthetase like 2 [Source:HGNC Symbol;Acc:HGNC:24728]
ENSOARG00000002077	0.910073	0.00148751	0.0398871
ENSOARG00000018277	0.912179	0.00149957	0.0401419	CD28	CD28 molecule [Source:HGNC Symbol;Acc:HGNC:1653]
ENSOARG00000004743	1.11334	0.00150375	0.0401419	ATP6AP1	ATPase H+ transporting accessory protein 1 [Source:HGNC Symbol;Acc:HGNC:868]
ENSOARG00000015169	1.1201	0.00150401	0.0401419	IFIT2	interferon induced protein with tetratricopeptide repeats 2 [Source:HGNC Symbol;Acc:HGNC:5409]
ENSOARG00000002481	1.15734	0.0015076	0.0401755	XKR7	XK related 7 [Source:HGNC Symbol;Acc:HGNC:23062]
ENSOARG00000004127	1.14307	0.00152164	0.040487
ENSOARG00000021091	1.08906	0.00153547	0.0407918	FBXO34	F-box protein 34 [Source:HGNC Symbol;Acc:HGNC:20201]
ENSOARG00000003403	0.883296	0.00156171	0.041419
ENSOARG00000016178	0.927049	0.00156389	0.041419
ENSOARG00000020639	1.07002	0.00157266	0.0415874	IMMT	inner membrane mitochondrial protein [Source:HGNC Symbol;Acc:HGNC:6047]
ENSOARG00000018111	1.11429	0.00157921	0.0416441	RAB9A	RAB9A, member RAS oncogene family [Source:HGNC Symbol;Acc:HGNC:9792]
ENSOARG00000014795	1.16331	0.00157965	0.0416441	GLIPR1	GLI pathogenesis related 1 [Source:HGNC Symbol;Acc:HGNC:17001]
ENSOARG00000007991	1.18499	0.00159337	0.0419416	C1QC	complement C1q C chain [Source:HGNC Symbol;Acc:HGNC:1245]
ENSOARG00000013384	0.92293	0.00159932	0.0420339	MCTS1	MCTS1, re-initiation and release factor [Source:HGNC Symbol;Acc:HGNC:23357]
ENSOARG00000003560	1.08706	0.00160708	0.0421735	ELP6	elongator acetyltransferase complex subunit 6 [Source:HGNC Symbol;Acc:HGNC:25976]
ENSOARG00000004014	0.918075	0.0016183	0.0424034	NAA40	N(alpha)-acetyltransferase 40, NatD catalytic subunit [Source:HGNC Symbol;Acc:HGNC:25845]
ENSOARG00000001311	1.09617	0.00162959	0.0426343	NDEL1	nudE neurodevelopment protein 1 like 1 [Source:HGNC Symbol;Acc:HGNC:17620]
ENSOARG00000012927	0.838602	0.00164485	0.0429682	DKKL1	dickkopf like acrosomal protein 1 [Source:HGNC Symbol;Acc:HGNC:16528]
ENSOARG00000013375	0.934799	0.00164949	0.0430243	C2CD2L	C2CD2 like [Source:HGNC Symbol;Acc:HGNC:29000]
ENSOARG00000023328	0.88099	0.0016568	0.0431494	PVT1_6	Pvt1 oncogene conserved region 6 [Source:RFAM;Acc:RF02169]
ENSOARG00000000873	0.848805	0.0016658	0.0433183	PRKCG	protein kinase C gamma [Source:HGNC Symbol;Acc:HGNC:9402]
ENSOARG00000013073	1.10878	0.00167366	0.0434571	RIN3	Ras and Rab interactor 3 [Source:HGNC Symbol;Acc:HGNC:18751]
ENSOARG00000013622	0.924304	0.00168241	0.0435726	C17orf80	chromosome 17 open reading frame 80 [Source:HGNC Symbol;Acc:HGNC:29601]
ENSOARG00000011820	0.943106	0.00168317	0.0435726	GBA2	glucosylceramidase beta 2 [Source:HGNC Symbol;Acc:HGNC:18986]
ENSOARG00000023715	1.10836	0.00168671	0.0435986	7SK	7SK RNA [Source:RFAM;Acc:RF00100]
ENSOARG00000018717	1.09485	0.001691	0.043644	SREBF2	sterol regulatory element binding transcription factor 2 [Source:HGNC Symbol;Acc:HGNC:11290]
ENSOARG00000008882	1.13366	0.00169703	0.043734	TNKS1BP1	tankyrase 1 binding protein 1 [Source:HGNC Symbol;Acc:HGNC:19081]
ENSOARG00000012686	1.07155	0.00170148	0.0437832	ZC3H18	zinc finger CCCH-type containing 18 [Source:HGNC Symbol;Acc:HGNC:25091]
ENSOARG00000003723	1.08549	0.00174966	0.0448484	DHX38	DEAH-box helicase 38 [Source:HGNC Symbol;Acc:HGNC:17211]
ENSOARG00000010849	0.881283	0.00175618	0.0448484	CATSPER2	cation channel sperm associated 2 [Source:HGNC Symbol;Acc:HGNC:18810]
ENSOARG00000001466	0.871707	0.00175795	0.0448484	ZFP2	ZFP2 zinc finger protein [Source:HGNC Symbol;Acc:HGNC:26138]
ENSOARG00000017466	0.911794	0.00176091	0.0448484	SGSM3	small G protein signaling modulator 3 [Source:HGNC Symbol;Acc:HGNC:25228]
ENSOARG00000013835	1.06523	0.00176139	0.0448484	PHACTR1	phosphatase and actin regulator 1 [Source:HGNC Symbol;Acc:HGNC:20990]
ENSOARG00000020868	1.11499	0.0017614	0.0448484	AK2	adenylate kinase 2 [Source:HGNC Symbol;Acc:HGNC:362]
ENSOARG00000010074	1.12322	0.00176354	0.0448484	EFHD2	EF-hand domain family member D2 [Source:HGNC Symbol;Acc:HGNC:28670]
ENSOARG00000018034	1.14165	0.00176372	0.0448484	ZYX	zyxin [Source:HGNC Symbol;Acc:HGNC:13200]
ENSOARG00000011941	1.115	0.00176719	0.0448705	TJP3	tight junction protein 3 [Source:HGNC Symbol;Acc:HGNC:11829]
ENSOARG00000005437	0.855025	0.0017864	0.0452764
ENSOARG00000018405	1.09947	0.00178844	0.0452764	PAM	peptidylglycine alpha-amidating monooxygenase [Source:HGNC Symbol;Acc:HGNC:8596]
ENSOARG00000015964	1.09858	0.00179583	0.0453968
ENSOARG00000026065	0.880928	0.00181598	0.0457919
ENSOARG00000001988	1.11702	0.00181678	0.0457919	RDH13	retinol dehydrogenase 13 [Source:HGNC Symbol;Acc:HGNC:19978]
ENSOARG00000017481	0.899676	0.00184444	0.0463522
ENSOARG00000011987	0.889376	0.00184468	0.0463522	SIRT4	sirtuin 4 [Source:HGNC Symbol;Acc:HGNC:14932]
ENSOARG00000013864	0.900921	0.0018475	0.0463522
ENSOARG00000005917	1.06535	0.00184978	0.0463522	EIF2D	eukaryotic translation initiation factor 2D [Source:HGNC Symbol;Acc:HGNC:6583]
ENSOARG00000022840	1.08804	0.0018528	0.0463605	RNase_MRP	RNase MRP [Source:RFAM;Acc:RF00030]
ENSOARG00000010848	1.17639	0.00185865	0.0463787	NR2E1	nuclear receptor subfamily 2 group E member 1 [Source:HGNC Symbol;Acc:HGNC:7973]
ENSOARG00000003955	1.10187	0.00185892	0.0463787	GPATCH3	G-patch domain containing 3 [Source:HGNC Symbol;Acc:HGNC:25720]
ENSOARG00000023730	0.913445	0.00186688	0.0465099	SNORA71	Small nucleolar RNA SNORA71 [Source:RFAM;Acc:RF00056]
ENSOARG00000002100	1.12935	0.00187758	0.0466879
ENSOARG00000002843	0.932547	0.0018821	0.0466879	TRNAU1AP	tRNA selenocysteine 1 associated protein 1 [Source:HGNC Symbol;Acc:HGNC:30813]
ENSOARG00000017224	0.853328	0.00188216	0.0466879
ENSOARG00000020399	1.07357	0.00189377	0.0467642	FAM43A	family with sequence similarity 43 member A [Source:HGNC Symbol;Acc:HGNC:26888]
ENSOARG00000007909	1.0976	0.00189477	0.0467642	NOC2L	NOC2 like nucleolar associated transcriptional repressor [Source:HGNC Symbol;Acc:HGNC:24517]
ENSOARG00000000694	1.09136	0.00189676	0.0467642	SART1	SART1, U4/U6.U5 tri-snRNP-associated protein 1 [Source:HGNC Symbol;Acc:HGNC:10538]
ENSOARG00000002401	1.07228	0.00189891	0.0467642	UBIAD1	UbiA prenyltransferase domain containing 1 [Source:HGNC Symbol;Acc:HGNC:30791]
ENSOARG00000017216	0.848225	0.00190131	0.0467642	STAG3	stromal antigen 3 [Source:HGNC Symbol;Acc:HGNC:11356]
ENSOARG00000007633	1.05957	0.00190349	0.0467642	RBM22	RNA binding motif protein 22 [Source:HGNC Symbol;Acc:HGNC:25503]
ENSOARG00000003668	1.07468	0.00190425	0.0467642	EXOSC10	exosome component 10 [Source:HGNC Symbol;Acc:HGNC:9138]
ENSOARG00000008354	0.868927	0.0019082	0.0467944
ENSOARG00000005600	1.09365	0.00191399	0.0468697	DPP3	dipeptidyl peptidase 3 [Source:HGNC Symbol;Acc:HGNC:3008]
ENSOARG00000024147	0.887419	0.00192661	0.0471117
ENSOARG00000023915	1.1052	0.0019391	0.0473498	RNaseP_nuc	Nuclear RNase P [Source:RFAM;Acc:RF00009]
ENSOARG00000015475	0.871124	0.00194684	0.0474072	ATG10	autophagy related 10 [Source:HGNC Symbol;Acc:HGNC:20315]
ENSOARG00000008164	1.12483	0.00194696	0.0474072	GRN	granulin precursor [Source:HGNC Symbol;Acc:HGNC:4601]
ENSOARG00000019966	1.11463	0.00196557	0.0477928
ENSOARG00000004933	0.905643	0.00199665	0.04848	CCR6	C-C motif chemokine receptor 6 [Source:HGNC Symbol;Acc:HGNC:1607]
ENSOARG00000001138	1.13111	0.00200291	0.0485635
ENSOARG00000000462	1.07138	0.00200857	0.0486322	NUMB	NUMB, endocytic adaptor protein [Source:HGNC Symbol;Acc:HGNC:8060]
ENSOARG00000013079	1.13953	0.00201306	0.0486725	IL18RAP	interleukin 18 receptor accessory protein [Source:HGNC Symbol;Acc:HGNC:5989]
ENSOARG00000007334	1.07277	0.00203457	0.0491237	E2F2	E2F transcription factor 2 [Source:HGNC Symbol;Acc:HGNC:3114]
ENSOARG00000003519	1.14236	0.00204627	0.0493368	TTC7B	tetratricopeptide repeat domain 7B [Source:HGNC Symbol;Acc:HGNC:19858]
ENSOARG00000014027	1.1856	0.0020507	0.0493747	C19orf35	chromosome 19 open reading frame 35 [Source:HGNC Symbol;Acc:HGNC:24793]
ENSOARG00000006425	0.873788	0.00206025	0.049483
ENSOARG00000009082	1.14755	0.00206169	0.049483	SLC13A3	solute carrier family 13 member 3 [Source:HGNC Symbol;Acc:HGNC:14430]
ENSOARG00000013937	1.13605	0.00206383	0.049483	CRYL1	crystallin lambda 1 [Source:HGNC Symbol;Acc:HGNC:18246]
ENSOARG00000006979	1.08196	0.00206714	0.0494935	RHBDF2	rhomboid 5 homolog 2 [Source:HGNC Symbol;Acc:HGNC:20788]
ENSOARG00000004112	0.894634	0.00207804	0.0495869	TRAF4	TNF receptor associated factor 4 [Source:HGNC Symbol;Acc:HGNC:12034]
ENSOARG00000004999	0.911725	0.00208015	0.0495869	CEP85	centrosomal protein 85 [Source:HGNC Symbol;Acc:HGNC:25309]
ENSOARG00000012374	0.878092	0.00208076	0.0495869	TULP2	tubby like protein 2 [Source:HGNC Symbol;Acc:HGNC:12424]
ENSOARG00000019780	0.896372	0.00208256	0.0495869	HDAC10	histone deacetylase 10 [Source:HGNC Symbol;Acc:HGNC:18128]
ENSOARG00000015410	1.15515	0.00209411	0.0497915	METTL15	methyltransferase like 15 [Source:HGNC Symbol;Acc:HGNC:26606]
ENSOARG00000006609	0.901893	0.00209739	0.0497915	INSIG1	insulin induced gene 1 [Source:HGNC Symbol;Acc:HGNC:6083]
ENSOARG00000002547	1.0872	0.00209983	0.0497915	RBM28	RNA binding motif protein 28 [Source:HGNC Symbol;Acc:HGNC:21863]
ENSOARG00000021048	0.869359	0.00210881	0.0499356	SHF	Src homology 2 domain containing F [Source:HGNC Symbol;Acc:HGNC:25116]
ENSOARG00000014028	0.886789	0.00214661	0.0507607	ZMYM2	zinc finger MYM-type containing 2 [Source:HGNC Symbol;Acc:HGNC:12989]
ENSOARG00000008878	0.876388	0.00215264	0.0508335	CD84	CD84 molecule [Source:HGNC Symbol;Acc:HGNC:1704]
ENSOARG00000020609	0.885261	0.00215582	0.0508388	VWA5B2	von Willebrand factor A domain containing 5B2 [Source:HGNC Symbol;Acc:HGNC:25144]
ENSOARG00000015237	0.91043	0.00216145	0.0509019	NEIL2	nei like DNA glycosylase 2 [Source:HGNC Symbol;Acc:HGNC:18956]
ENSOARG00000007393	1.12605	0.00218172	0.0513092	NDST1	N-deacetylase and N-sulfotransferase 1 [Source:HGNC Symbol;Acc:HGNC:7680]
ENSOARG00000017028	0.840103	0.00220242	0.051643	DEPDC7	DEP domain containing 7 [Source:HGNC Symbol;Acc:HGNC:29899]
ENSOARG00000024879	0.840751	0.00220438	0.051643	uc_338	TUC338 [Source:RFAM;Acc:RF02271]
ENSOARG00000022838	0.864608	0.00220607	0.051643	SNORA40	Small nucleolar RNA SNORA40 [Source:RFAM;Acc:RF00561]
ENSOARG00000012228	0.895184	0.00220792	0.051643	DNAJB5	DnaJ heat shock protein family (Hsp40) member B5 [Source:HGNC Symbol;Acc:HGNC:14887]
ENSOARG00000007343	1.08192	0.00221454	0.0517278	NFE2L1	nuclear factor, erythroid 2 like 1 [Source:HGNC Symbol;Acc:HGNC:7781]
ENSOARG00000017305	0.861738	0.00222078	0.0518032
ENSOARG00000017892	1.12024	0.00222411	0.0518105	P2RX1	purinergic receptor P2X 1 [Source:HGNC Symbol;Acc:HGNC:8533]
ENSOARG00000006809	0.915936	0.002242	0.0521362
ENSOARG00000014791	1.12028	0.00224414	0.0521362
ENSOARG00000012780	0.895692	0.00225857	0.0524007	SLC37A3	solute carrier family 37 member 3 [Source:HGNC Symbol;Acc:HGNC:20651]
ENSOARG00000001850	1.07242	0.00226358	0.0524462	GNB1	G protein subunit beta 1 [Source:HGNC Symbol;Acc:HGNC:4396]
ENSOARG00000019604	1.08435	0.00227155	0.05256	WDR77	WD repeat domain 77 [Source:HGNC Symbol;Acc:HGNC:29652]
ENSOARG00000009097	1.16072	0.00228348	0.0527652
ENSOARG00000002051	1.12393	0.00228676	0.0527702
ENSOARG00000003804	1.11127	0.00229331	0.0528506	SEMA7A	semaphorin 7A (John Milton Hagen blood group) [Source:HGNC Symbol;Acc:HGNC:10741]
ENSOARG00000007513	0.906711	0.00229663	0.0528562	SYNPO	synaptopodin [Source:HGNC Symbol;Acc:HGNC:30672]
ENSOARG00000000395	0.936417	0.00230871	0.0530634	TTI2	TELO2 interacting protein 2 [Source:HGNC Symbol;Acc:HGNC:26262]
ENSOARG00000005694	1.07607	0.00234634	0.0538564	COPG2	coatomer protein complex subunit gamma 2 [Source:HGNC Symbol;Acc:HGNC:2237]
ENSOARG00000002035	1.12051	0.00235215	0.0539178	WARS	tryptophanyl-tRNA synthetase [Source:HGNC Symbol;Acc:HGNC:12729]
ENSOARG00000008475	0.879496	0.00236004	0.0540268	GABRE	gamma-aminobutyric acid type A receptor epsilon subunit [Source:HGNC Symbol;Acc:HGNC:4085]
ENSOARG00000009887	1.11082	0.00236489	0.0540657	CHST15	carbohydrate sulfotransferase 15 [Source:HGNC Symbol;Acc:HGNC:18137]
ENSOARG00000000888	1.16138	0.00237421	0.0541767	XAF1	XIAP associated factor 1 [Source:HGNC Symbol;Acc:HGNC:30932]
ENSOARG00000000779	0.914768	0.00238105	0.0541767
ENSOARG00000015568	1.08531	0.00238202	0.0541767	SDCBP	syndecan binding protein [Source:HGNC Symbol;Acc:HGNC:10662]
ENSOARG00000016536	0.923643	0.00239097	0.0541767
ENSOARG00000002079	0.885154	0.00239293	0.0541767	SOX13	SRY-box 13 [Source:HGNC Symbol;Acc:HGNC:11192]
ENSOARG00000006726	0.869775	0.00239366	0.0541767	HSPB11	heat shock protein family B (small) member 11 [Source:HGNC Symbol;Acc:HGNC:25019]
ENSOARG00000003498	0.858536	0.00239588	0.0541767	RMI1	RecQ mediated genome instability 1 [Source:HGNC Symbol;Acc:HGNC:25764]
ENSOARG00000008893	0.914537	0.00239732	0.0541767	SLAMF1	signaling lymphocytic activation molecule family member 1 [Source:HGNC Symbol;Acc:HGNC:10903]
ENSOARG00000000803	1.10345	0.0024016	0.0541767	MTCL1	microtubule crosslinking factor 1 [Source:HGNC Symbol;Acc:HGNC:29121]
ENSOARG00000016901	1.18846	0.00240242	0.0541767
ENSOARG00000003450	1.08993	0.00240436	0.0541767	TAL1	TAL bHLH transcription factor 1, erythroid differentiation factor [Source:HGNC Symbol;Acc:HGNC:11556]
ENSOARG00000008406	0.909292	0.00241499	0.0542138	TBKBP1	TBK1 binding protein 1 [Source:HGNC Symbol;Acc:HGNC:30140]
ENSOARG00000014637	0.856433	0.00241715	0.0542138	HESX1	HESX homeobox 1 [Source:HGNC Symbol;Acc:HGNC:4877]
ENSOARG00000010155	1.11808	0.00241816	0.0542138	RNF144B	ring finger protein 144B [Source:HGNC Symbol;Acc:HGNC:21578]
ENSOARG00000011968	0.890843	0.00241911	0.0542138	RPH3AL	rabphilin 3A like (without C2 domains) [Source:HGNC Symbol;Acc:HGNC:10296]
ENSOARG00000001796	1.108	0.00242192	0.0542138	JDP2	Jun dimerization protein 2 [Source:HGNC Symbol;Acc:HGNC:17546]
ENSOARG00000008130	0.870212	0.0024249	0.0542138	CCDC62	coiled-coil domain containing 62 [Source:HGNC Symbol;Acc:HGNC:30723]
ENSOARG00000011331	1.10283	0.00243686	0.0544106	PREP	prolyl endopeptidase [Source:HGNC Symbol;Acc:HGNC:9358]
ENSOARG00000012951	1.07536	0.00244626	0.0545497	SYVN1	synoviolin 1 [Source:HGNC Symbol;Acc:HGNC:20738]
ENSOARG00000014492	1.11171	0.00245409	0.0546535
ENSOARG00000012644	1.16327	0.00245822	0.0546746
ENSOARG00000007925	1.1295	0.00246471	0.0547484	PCCB	propionyl-CoA carboxylase beta subunit [Source:HGNC Symbol;Acc:HGNC:8654]
ENSOARG00000004248	0.931811	0.00247483	0.0549022	FAM3A	family with sequence similarity 3 member A [Source:HGNC Symbol;Acc:HGNC:13749]
ENSOARG00000000945	0.886406	0.00248588	0.0550765	NSMF	NMDA receptor synaptonuclear signaling and neuronal migration factor [Source:HGNC Symbol;Acc:HGNC:29843]
ENSOARG00000003801	1.11277	0.00250193	0.0553608	RAB11B	RAB11B, member RAS oncogene family [Source:HGNC Symbol;Acc:HGNC:9761]
ENSOARG00000013646	0.907902	0.00251339	0.055543	ZAP70	zeta chain of T-cell receptor associated protein kinase 70 [Source:HGNC Symbol;Acc:HGNC:12858]
ENSOARG00000007880	0.856079	0.00251692	0.0555497		Superoxide dismutase [Cu-Zn] [Source:UniProtKB/Swiss-Prot;Acc:P09670]
ENSOARG00000016205	0.93749	0.00252042	0.0555557	LPCAT1	lysophosphatidylcholine acyltransferase 1 [Source:HGNC Symbol;Acc:HGNC:25718]
ENSOARG00000005579	1.11697	0.00253038	0.055704	SEMA4A	semaphorin 4A [Source:HGNC Symbol;Acc:HGNC:10729]
ENSOARG00000005584	1.10327	0.00256647	0.0564262	OS9	OS9, endoplasmic reticulum lectin [Source:HGNC Symbol;Acc:HGNC:16994]
ENSOARG00000018198	0.924157	0.00258518	0.0567342	SNAPC5	small nuclear RNA activating complex polypeptide 5 [Source:HGNC Symbol;Acc:HGNC:15484]
ENSOARG00000003994	1.07695	0.00258707	0.0567342	CTSC	cathepsin C [Source:HGNC Symbol;Acc:HGNC:2528]
ENSOARG00000005170	1.08033	0.00259699	0.0568794	FBXW8	F-box and WD repeat domain containing 8 [Source:HGNC Symbol;Acc:HGNC:13597]
ENSOARG00000007567	0.926851	0.00260269	0.0568949	TTC39C	tetratricopeptide repeat domain 39C [Source:HGNC Symbol;Acc:HGNC:26595]
ENSOARG00000013572	1.09708	0.00260431	0.0568949	ERMP1	endoplasmic reticulum metallopeptidase 1 [Source:HGNC Symbol;Acc:HGNC:23703]
ENSOARG00000003521	0.846695	0.00262879	0.0573569	MTCP1	mature T-cell proliferation 1 [Source:HGNC Symbol;Acc:HGNC:7423]
ENSOARG00000004993	0.888002	0.00264401	0.0576159	B3GALT2	beta-1,3-galactosyltransferase 2 [Source:HGNC Symbol;Acc:HGNC:917]
ENSOARG00000016045	0.938717	0.00265333	0.057746	NAAA	N-acylethanolamine acid amidase [Source:HGNC Symbol;Acc:HGNC:736]
ENSOARG00000016399	1.06897	0.00267513	0.0581067	CDC42EP3	CDC42 effector protein 3 [Source:HGNC Symbol;Acc:HGNC:16943]
ENSOARG00000010508	1.184	0.00267666	0.0581067	DECR1	2,4-dienoyl-CoA reductase 1 [Source:HGNC Symbol;Acc:HGNC:2753]
ENSOARG00000015871	1.17323	0.00269859	0.058495	CRADD	CASP2 and RIPK1 domain containing adaptor with death domain [Source:HGNC Symbol;Acc:HGNC:2340]
ENSOARG00000009949	1.11502	0.00270134	0.058495	SKAP2	src kinase associated phosphoprotein 2 [Source:HGNC Symbol;Acc:HGNC:15687]
ENSOARG00000008679	0.916112	0.00270774	0.05856	TEX22	testis expressed 22 [Source:HGNC Symbol;Acc:HGNC:40026]
ENSOARG00000018427	0.891309	0.00271404	0.0586225	APBB1	amyloid beta precursor protein binding family B member 1 [Source:HGNC Symbol;Acc:HGNC:581]
ENSOARG00000002735	0.888238	0.00272444	0.0587735	CASK	calcium/calmodulin dependent serine protein kinase [Source:HGNC Symbol;Acc:HGNC:1497]
ENSOARG00000019953	0.864436	0.00273342	0.0588934	HTR1B	5-hydroxytryptamine receptor 1B [Source:HGNC Symbol;Acc:HGNC:5287]
ENSOARG00000019091	1.13672	0.00274431	0.0589533	ST7	suppression of tumorigenicity 7 [Source:HGNC Symbol;Acc:HGNC:11351]
ENSOARG00000026720	0.888519	0.00274452	0.0589533
ENSOARG00000009761	1.08485	0.00274707	0.0589533	AARS2	alanyl-tRNA synthetase 2, mitochondrial [Source:HGNC Symbol;Acc:HGNC:21022]
ENSOARG00000019400	0.909559	0.0027499	0.0589533	RAPGEF3	Rap guanine nucleotide exchange factor 3 [Source:HGNC Symbol;Acc:HGNC:16629]
ENSOARG00000016686	0.853026	0.00277822	0.0594079	MOG	myelin oligodendrocyte glycoprotein [Source:HGNC Symbol;Acc:HGNC:7197]
ENSOARG00000009146	0.882989	0.00277919	0.0594079	CCL27	C-C motif chemokine ligand 27 [Source:HGNC Symbol;Acc:HGNC:10626]
ENSOARG00000015974	1.12545	0.00278146	0.0594079	SLC15A3	solute carrier family 15 member 3 [Source:HGNC Symbol;Acc:HGNC:18068]
ENSOARG00000009988	0.893429	0.00280344	0.0598033	ANKRD13D	ankyrin repeat domain 13D [Source:HGNC Symbol;Acc:HGNC:27880]
ENSOARG00000008776	1.09245	0.00282975	0.0602298	PRPF6	pre-mRNA processing factor 6 [Source:HGNC Symbol;Acc:HGNC:15860]
ENSOARG00000008167	1.17847	0.00283043	0.0602298	LST1	leukocyte specific transcript 1 [Source:HGNC Symbol;Acc:HGNC:14189]
ENSOARG00000007759	0.918432	0.0028708	0.0610133	RBM4B	RNA binding motif protein 4B [Source:HGNC Symbol;Acc:HGNC:28842]
ENSOARG00000016390	1.14067	0.00288549	0.0611781	SLC40A1	solute carrier family 40 member 1 [Source:HGNC Symbol;Acc:HGNC:10909]
ENSOARG00000007626	1.06269	0.00288579	0.0611781	AKAP1	A-kinase anchoring protein 1 [Source:HGNC Symbol;Acc:HGNC:367]
ENSOARG00000017324	0.850292	0.00288921	0.0611781
ENSOARG00000002248	1.09058	0.00289326	0.0611886	TBC1D9B	TBC1 domain family member 9B [Source:HGNC Symbol;Acc:HGNC:29097]
ENSOARG00000010633	0.901676	0.0029117	0.0615029	STAC2	SH3 and cysteine rich domain 2 [Source:HGNC Symbol;Acc:HGNC:23990]
ENSOARG00000007449	0.866095	0.00291823	0.0615653	ENOX1	ecto-NOX disulfide-thiol exchanger 1 [Source:HGNC Symbol;Acc:HGNC:25474]
ENSOARG00000014116	1.14418	0.00292964	0.0616963	PTGS1	prostaglandin G/H synthase 1 precursor [Source:RefSeq peptide;Acc:NP_001009476]
ENSOARG00000000065	1.07187	0.0029316	0.0616963
ENSOARG00000005570	0.913846	0.00293617	0.061717	IKBKE	inhibitor of nuclear factor kappa B kinase subunit epsilon [Source:HGNC Symbol;Acc:HGNC:14552]
ENSOARG00000018765	1.18385	0.00294225	0.0617693	LRRC49	leucine rich repeat containing 49 [Source:HGNC Symbol;Acc:HGNC:25965]
ENSOARG00000020011	1.1254	0.00298574	0.062606	DPH6	diphthamine biosynthesis 6 [Source:HGNC Symbol;Acc:HGNC:30543]
ENSOARG00000019047	1.10323	0.00299026	0.0626245	PRR5L	proline rich 5 like [Source:HGNC Symbol;Acc:HGNC:25878]
ENSOARG00000005478	0.898108	0.00302168	0.0631811	GIPC1	GIPC PDZ domain containing family member 1 [Source:HGNC Symbol;Acc:HGNC:1226]
ENSOARG00000002149	1.10783	0.00302418	0.0631811	SND1	staphylococcal nuclease and tudor domain containing 1 [Source:HGNC Symbol;Acc:HGNC:30646]
ENSOARG00000016108	0.915347	0.00303505	0.0633313	LZTS2	leucine zipper tumor suppressor 2 [Source:HGNC Symbol;Acc:HGNC:29381]
ENSOARG00000024340	1.07185	0.00304558	0.0634742	Metazoa_SRP	Metazoan signal recognition particle RNA [Source:RFAM;Acc:RF00017]
ENSOARG00000011169	1.15082	0.00305383	0.0635691
ENSOARG00000001865	1.07499	0.00306399	0.0637036	RIN2	Ras and Rab interactor 2 [Source:HGNC Symbol;Acc:HGNC:18750]
ENSOARG00000002444	1.10491	0.00306999	0.0637342
ENSOARG00000015405	1.07808	0.00307286	0.0637342	CAMK1D	calcium/calmodulin dependent protein kinase ID [Source:HGNC Symbol;Acc:HGNC:19341]
ENSOARG00000004157	0.948119	0.00308267	0.0638607	PIGV	phosphatidylinositol glycan anchor biosynthesis class V [Source:HGNC Symbol;Acc:HGNC:26031]
ENSOARG00000011316	1.07437	0.00308901	0.063915	TBC1D14	TBC1 domain family member 14 [Source:HGNC Symbol;Acc:HGNC:29246]
ENSOARG00000015072	1.1376	0.00310585	0.0641642
ENSOARG00000011431	1.16012	0.00310851	0.0641642
ENSOARG00000011797	0.90933	0.00316437	0.065239	RGP1	RGP1 homolog, RAB6A GEF complex partner 1 [Source:HGNC Symbol;Acc:HGNC:21965]
ENSOARG00000017878	1.15471	0.00317173	0.0653126
ENSOARG00000011260	1.11842	0.00318901	0.0655254	MFGE8	milk fat globule-EGF factor 8 protein [Source:HGNC Symbol;Acc:HGNC:7036]
ENSOARG00000001090	0.896505	0.00318968	0.0655254	FBXO44	F-box protein 44 [Source:HGNC Symbol;Acc:HGNC:24847]
ENSOARG00000014096	0.903476	0.00319506	0.0655577	TM6SF1	transmembrane 6 superfamily member 1 [Source:HGNC Symbol;Acc:HGNC:11860]
ENSOARG00000008809	0.912156	0.00320728	0.0656579	CADM4	cell adhesion molecule 4 [Source:HGNC Symbol;Acc:HGNC:30825]
ENSOARG00000013927	0.885581	0.00320757	0.0656579
ENSOARG00000013000	1.06184	0.00326236	0.0667001	MRPS9	mitochondrial ribosomal protein S9 [Source:HGNC Symbol;Acc:HGNC:14501]
ENSOARG00000007178	1.17026	0.00328989	0.0671833	AQP11	aquaporin 11 [Source:HGNC Symbol;Acc:HGNC:19940]
ENSOARG00000012318	0.900765	0.00329536	0.0672152	HMG20B	high mobility group 20B [Source:HGNC Symbol;Acc:HGNC:5002]
ENSOARG00000014997	0.934161	0.00331708	0.0675781	CHCHD7	coiled-coil-helix-coiled-coil-helix domain containing 7 [Source:HGNC Symbol;Acc:HGNC:28314]
ENSOARG00000020266	1.07618	0.00332134	0.0675849	TTF2	transcription termination factor 2 [Source:HGNC Symbol;Acc:HGNC:12398]
ENSOARG00000018718	1.07156	0.00335386	0.0681662
ENSOARG00000005525	0.914625	0.00336887	0.0683903	MALT1	MALT1 paracaspase [Source:HGNC Symbol;Acc:HGNC:6819]
ENSOARG00000011864	1.11262	0.00339617	0.0688634	PFKL	phosphofructokinase, liver type [Source:HGNC Symbol;Acc:HGNC:8876]
ENSOARG00000004573	1.10229	0.00340568	0.0688739	VAC14	Vac14, PIKFYVE complex component [Source:HGNC Symbol;Acc:HGNC:25507]
ENSOARG00000012544	0.875601	0.00340736	0.0688739
ENSOARG00000011128	1.09115	0.00341584	0.0688739
ENSOARG00000020919	1.09225	0.00341668	0.0688739	YBX3	Y-box binding protein 3 [Source:HGNC Symbol;Acc:HGNC:2428]
ENSOARG00000002256	1.08679	0.00341728	0.0688739	TRAP1	TNF receptor associated protein 1 [Source:HGNC Symbol;Acc:HGNC:16264]
ENSOARG00000007979	1.18116	0.00342069	0.0688739
ENSOARG00000017418	1.16818	0.00343683	0.0690445	ZBP1	Z-DNA binding protein 1 [Source:HGNC Symbol;Acc:HGNC:16176]
ENSOARG00000007081	1.10248	0.00343719	0.0690445	THADA	THADA, armadillo repeat containing [Source:HGNC Symbol;Acc:HGNC:19217]
ENSOARG00000018330	0.910308	0.00345945	0.0694107	ARL16	ADP ribosylation factor like GTPase 16 [Source:HGNC Symbol;Acc:HGNC:27902]
ENSOARG00000004064	1.07814	0.0034984	0.0701106	SERINC3	serine incorporator 3 [Source:HGNC Symbol;Acc:HGNC:11699]
ENSOARG00000017671	0.876996	0.00353138	0.0706892	RAB26	RAB26, member RAS oncogene family [Source:HGNC Symbol;Acc:HGNC:14259]
ENSOARG00000020487	1.1248	0.0035518	0.0710154	BCL6	B-cell CLL/lymphoma 6 [Source:HGNC Symbol;Acc:HGNC:1001]
ENSOARG00000012761	0.92958	0.00358875	0.0716709	FMO4	flavin containing monooxygenase 4 [Source:HGNC Symbol;Acc:HGNC:3772]
ENSOARG00000007936	1.13798	0.00361049	0.0719073	RUNDC3A	RUN domain containing 3A [Source:HGNC Symbol;Acc:HGNC:16984]
ENSOARG00000000582	0.938584	0.00361368	0.0719073	SLC25A53	solute carrier family 25 member 53 [Source:HGNC Symbol;Acc:HGNC:31894]
ENSOARG00000005895	1.13045	0.00361535	0.0719073
ENSOARG00000016856	1.12282	0.00361729	0.0719073	SIL1	SIL1 nucleotide exchange factor [Source:HGNC Symbol;Acc:HGNC:24624]
ENSOARG00000006049	0.918664	0.0036377	0.0722296	MCUB	mitochondrial calcium uniporter dominant negative beta subunit [Source:HGNC Symbol;Acc:HGNC:26076]
ENSOARG00000020251	1.11193	0.00367011	0.0727892
ENSOARG00000005293	0.85302	0.00367568	0.0728156	PACSIN3	protein kinase C and casein kinase substrate in neurons 3 [Source:HGNC Symbol;Acc:HGNC:8572]
ENSOARG00000005716	0.856143	0.00368001	0.0728176
ENSOARG00000006603	0.914439	0.00368626	0.0728576	PCBP4	poly(rC) binding protein 4 [Source:HGNC Symbol;Acc:HGNC:8652]
ENSOARG00000007373	0.913322	0.0036923	0.0728933
ENSOARG00000001095	1.08194	0.00371225	0.0732032	INTS3	integrator complex subunit 3 [Source:HGNC Symbol;Acc:HGNC:26153]
ENSOARG00000011477	1.08747	0.0037251	0.0733498	GEMIN4	gem nuclear organelle associated protein 4 [Source:HGNC Symbol;Acc:HGNC:15717]
ENSOARG00000013501	0.920206	0.00372821	0.0733498
ENSOARG00000009347	1.10478	0.0037365	0.0733547	DSE	dermatan sulfate epimerase [Source:HGNC Symbol;Acc:HGNC:21144]
ENSOARG00000002434	1.10833	0.00373698	0.0733547	TSEN15	tRNA splicing endonuclease subunit 15 [Source:HGNC Symbol;Acc:HGNC:16791]
ENSOARG00000015008	0.940671	0.00376444	0.0737878	ZNF350	zinc finger protein 350 [Source:HGNC Symbol;Acc:HGNC:16656]
ENSOARG00000007173	0.91236	0.0037685	0.0737878	RNF215	ring finger protein 215 [Source:HGNC Symbol;Acc:HGNC:33434]
ENSOARG00000010901	0.89925	0.0037719	0.0737878	TLDC1	TBC/LysM-associated domain containing 1 [Source:HGNC Symbol;Acc:HGNC:29325]
ENSOARG00000007313	1.08743	0.0037805	0.073872	GMIP	GEM interacting protein [Source:HGNC Symbol;Acc:HGNC:24852]
ENSOARG00000001370	1.15142	0.00378844	0.0739432	CHI3L1	chitinase 3 like 1 [Source:HGNC Symbol;Acc:HGNC:1932]
ENSOARG00000011500	1.17311	0.00380022	0.0740892	DYSF	dysferlin [Source:HGNC Symbol;Acc:HGNC:3097]
ENSOARG00000009075	0.905891	0.00382448	0.0744778
ENSOARG00000012596	0.891018	0.00384127	0.0747203	ZNF34	zinc finger protein 34 [Source:HGNC Symbol;Acc:HGNC:13098]
ENSOARG00000010570	0.856947	0.00386566	0.0751098	TMEM213	transmembrane protein 213 [Source:HGNC Symbol;Acc:HGNC:27220]
ENSOARG00000012741	1.06216	0.00387105	0.0751298	MAPKAP1	mitogen-activated protein kinase associated protein 1 [Source:HGNC Symbol;Acc:HGNC:18752]
ENSOARG00000011850	1.09041	0.00391626	0.0759216	PXN	paxillin [Source:HGNC Symbol;Acc:HGNC:9718]
ENSOARG00000002700	1.13725	0.00393436	0.0761867
ENSOARG00000011863	1.10496	0.00394106	0.0762308	TLN1	talin 1 [Source:HGNC Symbol;Acc:HGNC:11845]
ENSOARG00000001108	0.880018	0.0039573	0.0763398	CCDC106	coiled-coil domain containing 106 [Source:HGNC Symbol;Acc:HGNC:30181]
ENSOARG00000010575	0.909474	0.00395732	0.0763398	SUOX	sulfite oxidase [Source:HGNC Symbol;Acc:HGNC:11460]
ENSOARG00000010734	0.912806	0.00396	0.0763398
ENSOARG00000008862	1.14935	0.00397664	0.0765748
ENSOARG00000007930	1.13284	0.00401913	0.0773065
ENSOARG00000018768	1.0805	0.00402771	0.077385	RAB5C	RAB5C, member RAS oncogene family [Source:HGNC Symbol;Acc:HGNC:9785]
ENSOARG00000015596	1.12709	0.00404399	0.0775627	PRPF19	pre-mRNA processing factor 19 [Source:HGNC Symbol;Acc:HGNC:17896]
ENSOARG00000001371	0.91471	0.00404597	0.0775627	DHCR7	7-dehydrocholesterol reductase [Source:HGNC Symbol;Acc:HGNC:2860]
ENSOARG00000018889	1.0815	0.00406507	0.0778422	ANTXR2	anthrax toxin receptor 2 [Source:HGNC Symbol;Acc:HGNC:21732]
ENSOARG00000005214	0.922021	0.00408552	0.077986	C12orf65	chromosome 12 open reading frame 65 [Source:HGNC Symbol;Acc:HGNC:26784]
ENSOARG00000015349	1.14922	0.00408937	0.077986	MS4A8	membrane spanning 4-domains A8 [Source:HGNC Symbol;Acc:HGNC:13380]
ENSOARG00000017880	1.17524	0.00409478	0.077986	CA4	carbonic anhydrase 4 [Source:HGNC Symbol;Acc:HGNC:1375]
ENSOARG00000011726	0.939381	0.00409504	0.077986	DAZAP1	DAZ associated protein 1 [Source:HGNC Symbol;Acc:HGNC:2683]
ENSOARG00000014085	0.882414	0.00409566	0.077986	SH2D1A	SH2 domain containing 1A [Source:HGNC Symbol;Acc:HGNC:10820]
ENSOARG00000019610	1.13998	0.00409976	0.077986	C1orf162	chromosome 1 open reading frame 162 [Source:HGNC Symbol;Acc:HGNC:28344]
ENSOARG00000017755	0.934905	0.00411032	0.0780353	WDCP	WD repeat and coiled coil containing [Source:HGNC Symbol;Acc:HGNC:26157]
ENSOARG00000012815	1.15188	0.00412027	0.0780353	MS4A7	membrane spanning 4-domains A7 [Source:HGNC Symbol;Acc:HGNC:13378]
ENSOARG00000008262	1.17031	0.00412371	0.0780353	SCN2B	sodium voltage-gated channel beta subunit 2 [Source:HGNC Symbol;Acc:HGNC:10589]
ENSOARG00000004832	0.891668	0.00412497	0.0780353	PI3	peptidase inhibitor 3 [Source:HGNC Symbol;Acc:HGNC:8947]
ENSOARG00000007527	1.07912	0.00412501	0.0780353	RAD51D	RAD51 paralog D [Source:HGNC Symbol;Acc:HGNC:9823]
ENSOARG00000014875	1.12816	0.00413277	0.0780572
ENSOARG00000006616	0.873447	0.00413524	0.0780572	DGKE	diacylglycerol kinase epsilon [Source:HGNC Symbol;Acc:HGNC:2852]
ENSOARG00000010075	1.09274	0.0041417	0.0780934	VASP	vasodilator stimulated phosphoprotein [Source:HGNC Symbol;Acc:HGNC:12652]
ENSOARG00000020001	0.866271	0.00416099	0.0783715	CEP68	centrosomal protein 68 [Source:HGNC Symbol;Acc:HGNC:29076]
ENSOARG00000014724	1.10159	0.00417251	0.0784394
ENSOARG00000017382	0.878873	0.00417808	0.0784394	GAL3ST4	galactose-3-O-sulfotransferase 4 [Source:HGNC Symbol;Acc:HGNC:24145]
ENSOARG00000016123	0.933007	0.00417827	0.0784394	38961	septin 6 [Source:HGNC Symbol;Acc:HGNC:15848]
ENSOARG00000015453	1.12786	0.00419811	0.0786587
ENSOARG00000018344	1.06752	0.00420175	0.0786587	ALDH7A1	aldehyde dehydrogenase 7 family member A1 [Source:HGNC Symbol;Acc:HGNC:877]
ENSOARG00000011746	0.914177	0.0042062	0.0786587	MDC1	mediator of DNA damage checkpoint 1 [Source:HGNC Symbol;Acc:HGNC:21163]
ENSOARG00000014990	0.897794	0.00420823	0.0786587	ZNF613	zinc finger protein 613 [Source:HGNC Symbol;Acc:HGNC:25827]
ENSOARG00000009088	0.90504	0.00421672	0.078732
ENSOARG00000020509	0.884551	0.00422403	0.078783	ADIPOQ	Ovis aries adiponectin, C1Q and collagen domain containing (ADIPOQ), mRNA. [Source:RefSeq mRNA;Acc:NM_001308565]
ENSOARG00000008847	0.851795	0.00422901	0.0787843	VANGL2	VANGL planar cell polarity protein 2 [Source:HGNC Symbol;Acc:HGNC:15511]
ENSOARG00000016064	0.931263	0.00423325	0.0787843	TSPAN5	tetraspanin 5 [Source:HGNC Symbol;Acc:HGNC:17753]
ENSOARG00000017736	1.11856	0.00425004	0.0789333
ENSOARG00000004553	1.08608	0.00425043	0.0789333
ENSOARG00000000400	0.904394	0.00425522	0.078937	IQCC	IQ motif containing C [Source:HGNC Symbol;Acc:HGNC:25545]
ENSOARG00000012325	0.894364	0.00431779	0.0799705	RCCD1	RCC1 domain containing 1 [Source:HGNC Symbol;Acc:HGNC:30457]
ENSOARG00000012804	0.908215	0.00432022	0.0799705	TNK1	tyrosine kinase non receptor 1 [Source:HGNC Symbol;Acc:HGNC:11940]
ENSOARG00000022239	0.909376	0.00433311	0.080123	SCARNA15	Small Cajal body specific RNA 15 [Source:RFAM;Acc:RF00426]
ENSOARG00000007725	1.07971	0.00434474	0.0802519	HIP1R	huntingtin interacting protein 1 related [Source:HGNC Symbol;Acc:HGNC:18415]
ENSOARG00000010018	1.11273	0.00435966	0.0803618
ENSOARG00000009943	1.13158	0.00436003	0.0803618	CD3EAP	CD3e molecule associated protein [Source:HGNC Symbol;Acc:HGNC:24219]
ENSOARG00000006114	0.900403	0.00438338	0.0806754	KIF12	kinesin family member 12 [Source:HGNC Symbol;Acc:HGNC:21495]
ENSOARG00000003222	1.07623	0.00438642	0.0806754	CANT1	calcium activated nucleotidase 1 [Source:HGNC Symbol;Acc:HGNC:19721]
ENSOARG00000000269	1.0641	0.00439152	0.0806831	RASGEF1B	RasGEF domain family member 1B [Source:HGNC Symbol;Acc:HGNC:24881]
ENSOARG00000018307	1.09125	0.00440165	0.0807829	ACO2	aconitase 2 [Source:HGNC Symbol;Acc:HGNC:118]
ENSOARG00000020035	1.13444	0.00446287	0.0817462	FAM98B	family with sequence similarity 98 member B [Source:HGNC Symbol;Acc:HGNC:26773]
ENSOARG00000009401	1.08796	0.00446363	0.0817462	PTGER4	prostaglandin E receptor 4 [Source:HGNC Symbol;Acc:HGNC:9596]
ENSOARG00000019360	1.15978	0.00447565	0.0817818	CEBPE	CCAAT/enhancer binding protein epsilon [Source:HGNC Symbol;Acc:HGNC:1836]
ENSOARG00000002564	1.14699	0.00447851	0.0817818	CCM2L	CCM2 like scaffolding protein [Source:HGNC Symbol;Acc:HGNC:16153]
ENSOARG00000025808	0.862284	0.00447983	0.0817818
ENSOARG00000018807	1.06001	0.00449748	0.0819472	HERPUD1	homocysteine inducible ER protein with ubiquitin like domain 1 [Source:HGNC Symbol;Acc:HGNC:13744]
ENSOARG00000008827	1.07558	0.00449841	0.0819472	NCSTN	nicastrin [Source:HGNC Symbol;Acc:HGNC:17091]
ENSOARG00000008994	1.15631	0.00452028	0.0821934
ENSOARG00000005032	1.08938	0.00452219	0.0821934	PTPN6	protein tyrosine phosphatase, non-receptor type 6 [Source:HGNC Symbol;Acc:HGNC:9658]
ENSOARG00000009547	1.08488	0.00452624	0.0821934	SHQ1	SHQ1, H/ACA ribonucleoprotein assembly factor [Source:HGNC Symbol;Acc:HGNC:25543]
ENSOARG00000016522	1.11502	0.00453787	0.0823177
ENSOARG00000009669	0.856511	0.00454395	0.0823397
ENSOARG00000008507	1.14518	0.00454865	0.0823397	ALPL	alkaline phosphatase, liver/bone/kidney [Source:HGNC Symbol;Acc:HGNC:438]
ENSOARG00000007444	1.09157	0.00458494	0.082858	MRAS	muscle RAS oncogene homolog [Source:HGNC Symbol;Acc:HGNC:7227]
ENSOARG00000008091	1.06345	0.00458691	0.082858	HLA-DOA	major histocompatibility complex, class II, DO alpha [Source:HGNC Symbol;Acc:HGNC:4936]
ENSOARG00000019955	0.911248	0.00459417	0.0828972	ANKZF1	ankyrin repeat and zinc finger domain containing 1 [Source:HGNC Symbol;Acc:HGNC:25527]
ENSOARG00000015610	0.92149	0.00460414	0.0828972	SGSM2	small G protein signaling modulator 2 [Source:HGNC Symbol;Acc:HGNC:29026]
ENSOARG00000009133	0.859728	0.00460545	0.0828972	IL11RA	interleukin 11 receptor subunit alpha [Source:HGNC Symbol;Acc:HGNC:5967]
ENSOARG00000008752	1.14474	0.00460979	0.0828972	VWF	von Willebrand factor [Source:HGNC Symbol;Acc:HGNC:12726]
ENSOARG00000002898	1.09768	0.00461442	0.0828972
ENSOARG00000003901	0.896297	0.00461798	0.0828972	ZNF19	zinc finger protein 19 [Source:HGNC Symbol;Acc:HGNC:12981]
ENSOARG00000006541	1.07415	0.00462981	0.0830232	LONP1	lon peptidase 1, mitochondrial [Source:HGNC Symbol;Acc:HGNC:9479]
ENSOARG00000015141	1.11704	0.00465915	0.0833263	PINX1	PIN2/TERF1 interacting telomerase inhibitor 1 [Source:HGNC Symbol;Acc:HGNC:30046]
ENSOARG00000009215	1.09016	0.00465994	0.0833263	WDR46	WD repeat domain 46 [Source:HGNC Symbol;Acc:HGNC:13923]
ENSOARG00000009399	1.06841	0.00466124	0.0833263	ARHGAP30	Rho GTPase activating protein 30 [Source:HGNC Symbol;Acc:HGNC:27414]
ENSOARG00000008314	0.918447	0.00472678	0.0844103	MIER2	MIER family member 2 [Source:HGNC Symbol;Acc:HGNC:29210]
ENSOARG00000016042	0.871377	0.00474602	0.084666	THY1	Thy-1 cell surface antigen [Source:HGNC Symbol;Acc:HGNC:11801]
ENSOARG00000006353	1.1597	0.00475432	0.0847264	OSM	oncostatin M [Source:HGNC Symbol;Acc:HGNC:8506]
ENSOARG00000008403	0.887775	0.00476867	0.0848941	CYP2U1	cytochrome P450 family 2 subfamily U member 1 [Source:HGNC Symbol;Acc:HGNC:20582]
ENSOARG00000015552	1.1485	0.00479384	0.0852541	PAX2	paired box 2 [Source:HGNC Symbol;Acc:HGNC:8616]
ENSOARG00000013949	1.10233	0.00480908	0.0853646	SNRNP200	small nuclear ribonucleoprotein U5 subunit 200 [Source:HGNC Symbol;Acc:HGNC:30859]
ENSOARG00000018526	0.856391	0.00480997	0.0853646
ENSOARG00000003329	1.1211	0.00482363	0.0855187	SULF1	sulfatase 1 [Source:HGNC Symbol;Acc:HGNC:20391]
ENSOARG00000008010	0.923712	0.00486413	0.0861481	MAD2L1BP	MAD2L1 binding protein [Source:HGNC Symbol;Acc:HGNC:21059]
ENSOARG00000018655	0.876808	0.00487647	0.086278	CCDC134	coiled-coil domain containing 134 [Source:HGNC Symbol;Acc:HGNC:26185]
ENSOARG00000006624	0.949455	0.00489908	0.086589	ACSS1	acyl-CoA synthetase short chain family member 1 [Source:HGNC Symbol;Acc:HGNC:16091]
ENSOARG00000017448	1.11989	0.00491893	0.0868506
ENSOARG00000003826	0.912594	0.00493302	0.0870102	NUAK2	NUAK family kinase 2 [Source:HGNC Symbol;Acc:HGNC:29558]
ENSOARG00000001822	1.06043	0.00494279	0.0870239	SFXN2	sideroflexin 2 [Source:HGNC Symbol;Acc:HGNC:16086]
ENSOARG00000003166	0.909309	0.00494391	0.0870239
ENSOARG00000023147	0.868449	0.0049517	0.087072
ENSOARG00000011950	1.11649	0.00495773	0.0870891	KIF16B	kinesin family member 16B [Source:HGNC Symbol;Acc:HGNC:15869]
ENSOARG00000003374	1.14369	0.0049711	0.0871197	LRRN3	leucine rich repeat neuronal 3 [Source:HGNC Symbol;Acc:HGNC:17200]
ENSOARG00000001511	1.0604	0.00497411	0.0871197	STAT3	signal transducer and activator of transcription 3 [Source:HGNC Symbol;Acc:HGNC:11364]
ENSOARG00000005336	1.07593	0.00497465	0.0871197	RALGDS	ral guanine nucleotide dissociation stimulator [Source:HGNC Symbol;Acc:HGNC:9842]
ENSOARG00000003962	1.09849	0.00498324	0.0871813	CDK5R1	cyclin dependent kinase 5 regulatory subunit 1 [Source:HGNC Symbol;Acc:HGNC:1775]
ENSOARG00000000184	0.909521	0.00503785	0.0880472	CAMK4	calcium/calmodulin dependent protein kinase IV [Source:HGNC Symbol;Acc:HGNC:1464]
ENSOARG00000007758	1.13605	0.00507697	0.0885813
ENSOARG00000001813	0.899492	0.00507948	0.0885813	NUP210L	nucleoporin 210 like [Source:HGNC Symbol;Acc:HGNC:29915]
ENSOARG00000000685	0.922359	0.00508384	0.0885813	B4GALT2	beta-1,4-galactosyltransferase 2 [Source:HGNC Symbol;Acc:HGNC:925]
ENSOARG00000008395	0.876761	0.00514027	0.0894739	DCUN1D2	defective in cullin neddylation 1 domain containing 2 [Source:HGNC Symbol;Acc:HGNC:20328]
ENSOARG00000003296	0.927593	0.00517105	0.0899188	KLC2	kinesin light chain 2 [Source:HGNC Symbol;Acc:HGNC:20716]
ENSOARG00000003991	1.07225	0.00518308	0.0900371	EVI2B	ecotropic viral integration site 2B [Source:HGNC Symbol;Acc:HGNC:3500]
ENSOARG00000020281	0.929514	0.00520212	0.0901807	GPR19	G protein-coupled receptor 19 [Source:HGNC Symbol;Acc:HGNC:4473]
ENSOARG00000015922	1.07806	0.00520661	0.0901807	ICAM3	intercellular adhesion molecule 3 [Source:HGNC Symbol;Acc:HGNC:5346]
ENSOARG00000010462	1.11751	0.00521179	0.0901807	CXCR4	C-X-C chemokine receptor type 4 [Source:RefSeq peptide;Acc:NP_001264097]
ENSOARG00000005237	1.07816	0.0052123	0.0901807	SEC61A1	Sec61 translocon alpha 1 subunit [Source:HGNC Symbol;Acc:HGNC:18276]
ENSOARG00000002379	1.10363	0.0052212	0.0902323	GINS4	GINS complex subunit 4 [Source:HGNC Symbol;Acc:HGNC:28226]
ENSOARG00000003400	0.874647	0.00522577	0.0902323	RALGAPA2	Ral GTPase activating protein catalytic alpha subunit 2 [Source:HGNC Symbol;Acc:HGNC:16207]
ENSOARG00000011424	1.13424	0.00523809	0.0902966	FHL1	Ovis aries four and a half LIM domains 1 (FHL1), mRNA. [Source:RefSeq mRNA;Acc:NM_001166198]
ENSOARG00000005768	0.883831	0.00523998	0.0902966	ZNF397	zinc finger protein 397 [Source:HGNC Symbol;Acc:HGNC:18818]
ENSOARG00000015346	1.09855	0.00525458	0.0904576	UBXN2B	UBX domain protein 2B [Source:HGNC Symbol;Acc:HGNC:27035]
ENSOARG00000007241	0.880532	0.00526735	0.0904967
ENSOARG00000019945	0.938632	0.00527065	0.0904967	TIGD1	tigger transposable element derived 1 [Source:HGNC Symbol;Acc:HGNC:14523]
ENSOARG00000013995	0.874865	0.00527565	0.0904967	EPM2AIP1	EPM2A interacting protein 1 [Source:HGNC Symbol;Acc:HGNC:19735]
ENSOARG00000011695	1.07163	0.00528237	0.0904967	TRPC4AP	transient receptor potential cation channel subfamily C member 4 associated protein [Source:HGNC Symbol;Acc:HGNC:16181]
ENSOARG00000005991	0.920839	0.00528314	0.0904967
ENSOARG00000006991	1.09414	0.0053495	0.0915425
ENSOARG00000015062	0.898314	0.00535835	0.0916027	SEC31B	SEC31 homolog B, COPII coat complex component [Source:HGNC Symbol;Acc:HGNC:23197]
ENSOARG00000004837	0.894872	0.00537788	0.0918454	SBSN	suprabasin [Source:HGNC Symbol;Acc:HGNC:24950]
ENSOARG00000019567	0.897031	0.00539459	0.0919484
ENSOARG00000003828	1.13429	0.00539459	0.0919484	ARHGAP24	Rho GTPase activating protein 24 [Source:HGNC Symbol;Acc:HGNC:25361]
ENSOARG00000013329	1.07086	0.00540301	0.0919595	MAP3K3	mitogen-activated protein kinase kinase kinase 3 [Source:HGNC Symbol;Acc:HGNC:6855]
ENSOARG00000020968	0.927579	0.00540592	0.0919595	LCK	LCK proto-oncogene, Src family tyrosine kinase [Source:HGNC Symbol;Acc:HGNC:6524]
ENSOARG00000020641	0.901822	0.005437	0.0923968	ANKRD34A	ankyrin repeat domain 34A [Source:HGNC Symbol;Acc:HGNC:27639]
ENSOARG00000008755	0.925355	0.00548123	0.0930566	HEMK1	HemK methyltransferase family member 1 [Source:HGNC Symbol;Acc:HGNC:24923]
ENSOARG00000018992	1.11233	0.00551953	0.0936146	TRIM44	tripartite motif containing 44 [Source:HGNC Symbol;Acc:HGNC:19016]
ENSOARG00000005201	1.1213	0.00553317	0.0937534	METTL1	methyltransferase like 1 [Source:HGNC Symbol;Acc:HGNC:7030]
ENSOARG00000000458	0.910063	0.00556072	0.0940882	SFMBT1	Scm-like with four mbt domains 1 [Source:HGNC Symbol;Acc:HGNC:20255]
ENSOARG00000013728	0.92641	0.00556386	0.0940882
ENSOARG00000012840	0.930069	0.00557214	0.0941357	RPP21	ribonuclease P/MRP subunit p21 [Source:HGNC Symbol;Acc:HGNC:21300]
ENSOARG00000012023	0.882793	0.00562743	0.0949767	GRB7	growth factor receptor bound protein 7 [Source:HGNC Symbol;Acc:HGNC:4567]
ENSOARG00000015735	1.10826	0.00563615	0.0949894
ENSOARG00000013736	1.10124	0.00563922	0.0949894	METTL13	methyltransferase like 13 [Source:HGNC Symbol;Acc:HGNC:24248]
ENSOARG00000001846	0.882488	0.00565146	0.0951024	CCDC92	coiled-coil domain containing 92 [Source:HGNC Symbol;Acc:HGNC:29563]
ENSOARG00000010867	0.888842	0.00568672	0.0955231	LCN2	lipocalin 2 [Source:HGNC Symbol;Acc:HGNC:6526]
ENSOARG00000005818	0.880166	0.00568921	0.0955231
ENSOARG00000009511	1.09312	0.00569823	0.0955231	CLPTM1	CLPTM1, transmembrane protein [Source:HGNC Symbol;Acc:HGNC:2087]
ENSOARG00000017304	0.90899	0.00570195	0.0955231	SPATA9	spermatogenesis associated 9 [Source:HGNC Symbol;Acc:HGNC:22988]
ENSOARG00000012967	1.09263	0.0057042	0.0955231	AKIRIN2	akirin 2 [Source:HGNC Symbol;Acc:HGNC:21407]
ENSOARG00000013986	1.11144	0.00572597	0.0957946	TMEM127	transmembrane protein 127 [Source:HGNC Symbol;Acc:HGNC:26038]
ENSOARG00000017801	1.08941	0.00575869	0.0961671	RPN2	ribophorin II [Source:HGNC Symbol;Acc:HGNC:10382]
ENSOARG00000001561	1.07544	0.00575941	0.0961671	TOE1	target of EGR1, member 1 (nuclear) [Source:HGNC Symbol;Acc:HGNC:15954]
ENSOARG00000024649	0.863263	0.00579795	0.0967167	SNORA23	Small nucleolar RNA SNORA23 [Source:RFAM;Acc:RF00319]
ENSOARG00000017604	0.921513	0.00581743	0.0969478	AKAP10	A-kinase anchoring protein 10 [Source:HGNC Symbol;Acc:HGNC:368]
ENSOARG00000014744	1.11189	0.00584807	0.0973641	DHRS3	dehydrogenase/reductase 3 [Source:HGNC Symbol;Acc:HGNC:17693]
ENSOARG00000014717	1.16941	0.00587011	0.0976176	JCAD	junctional cadherin 5 associated [Source:HGNC Symbol;Acc:HGNC:29283]
ENSOARG00000000605	0.898755	0.00587862	0.0976176	PLXNB1	plexin B1 [Source:HGNC Symbol;Acc:HGNC:9103]
ENSOARG00000013218	0.915976	0.00588555	0.0976176
ENSOARG00000007674	1.08119	0.00588597	0.0976176	RNF40	ring finger protein 40 [Source:HGNC Symbol;Acc:HGNC:16867]
ENSOARG00000017232	1.10749	0.00591797	0.097886	ACVR1B	activin A receptor type 1B [Source:HGNC Symbol;Acc:HGNC:172]
ENSOARG00000013773	0.914134	0.00592103	0.097886	AMT	aminomethyltransferase [Source:HGNC Symbol;Acc:HGNC:473]
ENSOARG00000023735	0.91862	0.00592217	0.097886	oar-mir-191	oar-mir-191 [Source:miRBase;Acc:MI0025260]
ENSOARG00000019105	1.06428	0.00592553	0.097886	DDX23	DEAD-box helicase 23 [Source:HGNC Symbol;Acc:HGNC:17347]
ENSOARG00000010700	0.938287	0.00593059	0.097886	MSANTD2	Myb/SANT DNA binding domain containing 2 [Source:HGNC Symbol;Acc:HGNC:26266]
ENSOARG00000014696	0.859757	0.00594233	0.0979859	IGLON5	IgLON family member 5 [Source:HGNC Symbol;Acc:HGNC:34550]
ENSOARG00000026420	0.867029	0.00595176	0.0979921
ENSOARG00000013962	0.89773	0.00595502	0.0979921	FAM103A1	family with sequence similarity 103 member A1 [Source:HGNC Symbol;Acc:HGNC:31022]
ENSOARG00000022020	0.880325	0.00595978	0.0979921	SNORD83	Small nucleolar RNA SNORD83 [Source:RFAM;Acc:RF00137]
ENSOARG00000011674	0.897786	0.00598091	0.0982455	MATK	megakaryocyte-associated tyrosine kinase [Source:HGNC Symbol;Acc:HGNC:6906]
ENSOARG00000018876	1.09364	0.00601147	0.0986535	CHERP	calcium homeostasis endoplasmic reticulum protein [Source:HGNC Symbol;Acc:HGNC:16930]
ENSOARG00000025251	0.882569	0.00602923	0.0987616
ENSOARG00000016982	1.06589	0.0060299	0.0987616	ILF3	interleukin enhancer binding factor 3 [Source:HGNC Symbol;Acc:HGNC:6038]
ENSOARG00000007411	1.09079	0.00603527	0.0987616	ASAP3	ArfGAP with SH3 domain, ankyrin repeat and PH domain 3 [Source:HGNC Symbol;Acc:HGNC:14987]
ENSOARG00000015782	0.920546	0.00605738	0.0990293	PLEKHG7	pleckstrin homology and RhoGEF domain containing G7 [Source:HGNC Symbol;Acc:HGNC:33829]
ENSOARG00000000859	0.885069	0.00608007	0.0993059
ENSOARG00000001307	1.05521	0.00610769	0.0996625	VAPA	VAMP associated protein A [Source:HGNC Symbol;Acc:HGNC:12648]
ENSOARG00000023941	1.081	0.00612791	0.0997434	Metazoa_SRP	Metazoan signal recognition particle RNA [Source:RFAM;Acc:RF00017]
ENSOARG00000023741	0.86027	0.00612801	0.0997434
ENSOARG00000008415	0.873786	0.00613003	0.0997434	AAED1	AhpC/TSA antioxidant enzyme domain containing 1 [Source:HGNC Symbol;Acc:HGNC:16881]
ENSOARG00000000450	1.1555	0.00614876	0.0998866	S100A8	S100 calcium binding protein A8 [Source:HGNC Symbol;Acc:HGNC:10498]
ENSOARG00000018154	1.09158	0.00615044	0.0998866	CNP	2',3'-cyclic nucleotide 3' phosphodiesterase [Source:HGNC Symbol;Acc:HGNC:2158]
ENSOARG00000004622	0.887008	0.00616806	0.100019
ENSOARG00000014731	1.12901	0.00617019	0.100019	DDX58	DExD/H-box helicase 58 [Source:HGNC Symbol;Acc:HGNC:19102]
ENSOARG00000002999	0.891685	0.00618087	0.100093	ZNF32	zinc finger protein 32 [Source:HGNC Symbol;Acc:HGNC:13095]
ENSOARG00000001236	1.0829	0.0061864	0.100093	TFIP11	tuftelin interacting protein 11 [Source:HGNC Symbol;Acc:HGNC:17165]
ENSOARG00000012765	0.887887	0.00622907	0.100689
ENSOARG00000003760	1.07612	0.00625457	0.100964	DHODH	dihydroorotate dehydrogenase (quinone) [Source:HGNC Symbol;Acc:HGNC:2867]
ENSOARG00000008802	1.1194	0.00625782	0.100964	SSH2	slingshot protein phosphatase 2 [Source:HGNC Symbol;Acc:HGNC:30580]
ENSOARG00000001866	0.917892	0.00628812	0.101174
ENSOARG00000012877	1.13531	0.00629175	0.101174	CFP	complement factor properdin [Source:HGNC Symbol;Acc:HGNC:8864]
ENSOARG00000000770	0.949583	0.00629222	0.101174	ZNF202	zinc finger protein 202 [Source:HGNC Symbol;Acc:HGNC:12994]
ENSOARG00000007502	1.1127	0.00629434	0.101174	NFKBIA	NF-kappa-B inhibitor alpha [Source:RefSeq peptide;Acc:NP_001159656]
ENSOARG00000010068	0.917022	0.00635269	0.102016
ENSOARG00000007541	1.0737	0.00636512	0.102121	CSF2RA	colony stimulating factor 2 receptor alpha subunit [Source:HGNC Symbol;Acc:HGNC:2435]
ENSOARG00000021013	0.89091	0.00638061	0.102229	CGN	cingulin [Source:HGNC Symbol;Acc:HGNC:17429]
ENSOARG00000006081	0.856262	0.00638779	0.102229	GPR162	G protein-coupled receptor 162 [Source:HGNC Symbol;Acc:HGNC:16693]
ENSOARG00000011702	1.07501	0.00639273	0.102229	CLIP2	CAP-Gly domain containing linker protein 2 [Source:HGNC Symbol;Acc:HGNC:2586]
ENSOARG00000013378	1.14013	0.00639705	0.102229	GLIS3	GLIS family zinc finger 3 [Source:HGNC Symbol;Acc:HGNC:28510]
ENSOARG00000002556	1.05349	0.00640537	0.102229
ENSOARG00000014488	1.14747	0.00640749	0.102229	ERG	ERG, ETS transcription factor [Source:HGNC Symbol;Acc:HGNC:3446]
ENSOARG00000024696	0.873175	0.00641955	0.102326	snoU2_19	Small nucleolar RNA U2-19 [Source:RFAM;Acc:RF00494]
ENSOARG00000010808	1.09519	0.0064427	0.1026	TEAD4	TEA domain transcription factor 4 [Source:HGNC Symbol;Acc:HGNC:11717]
ENSOARG00000005137	1.0803	0.00648701	0.103211	EIF3B	eukaryotic translation initiation factor 3 subunit B [Source:HGNC Symbol;Acc:HGNC:3280]
ENSOARG00000006639	0.885653	0.00649696	0.10325	CRIP3	cysteine rich protein 3 [Source:HGNC Symbol;Acc:HGNC:17751]
ENSOARG00000006633	0.936202	0.00650151	0.10325	YIPF1	Yip1 domain family member 1 [Source:HGNC Symbol;Acc:HGNC:25231]
ENSOARG00000005894	0.866692	0.00651571	0.103381	CDH20	cadherin 20 [Source:HGNC Symbol;Acc:HGNC:1760]
ENSOARG00000007509	0.907452	0.00653386	0.103573	ZNF496	zinc finger protein 496 [Source:HGNC Symbol;Acc:HGNC:23713]
ENSOARG00000001015	1.09065	0.00655379	0.103794
ENSOARG00000004342	1.08249	0.0065642	0.103863	UBN1	ubinuclein 1 [Source:HGNC Symbol;Acc:HGNC:12506]
ENSOARG00000012843	0.926445	0.00657185	0.103888	TMEM138	transmembrane protein 138 [Source:HGNC Symbol;Acc:HGNC:26944]
ENSOARG00000011018	1.12517	0.00661392	0.10441	PADI4	peptidyl arginine deiminase 4 [Source:HGNC Symbol;Acc:HGNC:18368]
ENSOARG00000016259	0.900698	0.00661697	0.10441
ENSOARG00000005996	0.901536	0.00663624	0.104615	LDLRAP1	low density lipoprotein receptor adaptor protein 1 [Source:HGNC Symbol;Acc:HGNC:18640]
ENSOARG00000010277	0.896526	0.00664212	0.104615	CDC42BPG	CDC42 binding protein kinase gamma [Source:HGNC Symbol;Acc:HGNC:29829]
ENSOARG00000012421	0.928386	0.00666418	0.104798	HUS1	HUS1 checkpoint clamp component [Source:HGNC Symbol;Acc:HGNC:5309]
ENSOARG00000000939	0.930625	0.00666591	0.104798	MAVS	mitochondrial antiviral signaling protein [Source:HGNC Symbol;Acc:HGNC:29233]
ENSOARG00000002158	1.08341	0.00668076	0.104896	VASH1	vasohibin 1 [Source:HGNC Symbol;Acc:HGNC:19964]
ENSOARG00000010628	0.93078	0.00668432	0.104896	TMEM206	transmembrane protein 206 [Source:HGNC Symbol;Acc:HGNC:25593]
ENSOARG00000018163	1.10028	0.0067035	0.105101	RGMB	repulsive guidance molecule family member b [Source:HGNC Symbol;Acc:HGNC:26896]
ENSOARG00000008340	1.07412	0.00675515	0.105799	TBX21	T-box 21 [Source:HGNC Symbol;Acc:HGNC:11599]
ENSOARG00000002612	1.07736	0.00676029	0.105799	MAP2K3	mitogen-activated protein kinase kinase 3 [Source:HGNC Symbol;Acc:HGNC:6843]
ENSOARG00000006800	0.879099	0.00678157	0.105974
ENSOARG00000009888	1.06462	0.00678381	0.105974	ZCCHC24	zinc finger CCHC-type containing 24 [Source:HGNC Symbol;Acc:HGNC:26911]
ENSOARG00000016429	1.16655	0.00681588	0.106283
ENSOARG00000016213	1.16548	0.00681593	0.106283
ENSOARG00000016244	1.09456	0.00685605	0.106812	NCKIPSD	NCK interacting protein with SH3 domain [Source:HGNC Symbol;Acc:HGNC:15486]
ENSOARG00000013954	1.10727	0.00687448	0.107002	ANKRD33B	ankyrin repeat domain 33B [Source:HGNC Symbol;Acc:HGNC:35240]
ENSOARG00000015177	1.1298	0.00689499	0.107176	IFIT1	interferon induced protein with tetratricopeptide repeats 1 [Source:HGNC Symbol;Acc:HGNC:5407]
ENSOARG00000017065	0.880435	0.00689808	0.107176	SLC23A1	solute carrier family 23 member 1 [Source:HGNC Symbol;Acc:HGNC:10974]
ENSOARG00000000288	1.11678	0.00694375	0.107788	ECI2	enoyl-CoA delta isomerase 2 [Source:HGNC Symbol;Acc:HGNC:14601]
ENSOARG00000020993	1.16222	0.00695592	0.107811	SELENBP1	selenium binding protein 1 [Source:HGNC Symbol;Acc:HGNC:10719]
ENSOARG00000020248	1.08435	0.00695776	0.107811
ENSOARG00000011910	0.921308	0.00697198	0.107934	LIMK1	LIM domain kinase 1 [Source:HGNC Symbol;Acc:HGNC:6613]
ENSOARG00000010964	1.16528	0.00700715	0.108318	ISG20	interferon stimulated exonuclease gene 20 [Source:HGNC Symbol;Acc:HGNC:6130]
ENSOARG00000018629	1.09889	0.00700935	0.108318	SMPD1	sphingomyelin phosphodiesterase 1 [Source:HGNC Symbol;Acc:HGNC:11120]
ENSOARG00000018923	1.16099	0.00703146	0.108524	PAMR1	peptidase domain containing associated with muscle regeneration 1 [Source:HGNC Symbol;Acc:HGNC:24554]
ENSOARG00000020629	0.902215	0.00703738	0.108524	ITGA10	integrin subunit alpha 10 [Source:HGNC Symbol;Acc:HGNC:6135]
ENSOARG00000015858	0.920057	0.00704164	0.108524
ENSOARG00000014976	0.941532	0.00705411	0.108571	POLG2	DNA polymerase gamma 2, accessory subunit [Source:HGNC Symbol;Acc:HGNC:9180]
ENSOARG00000002182	0.877509	0.00705728	0.108571	GPRASP1	G protein-coupled receptor associated sorting protein 1 [Source:HGNC Symbol;Acc:HGNC:24834]
ENSOARG00000014850	1.1229	0.00708677	0.108927
ENSOARG00000009371	1.10008	0.00709874	0.109014	ATP1B1	ATPase Na+/K+ transporting subunit beta 1 [Source:HGNC Symbol;Acc:HGNC:804]
ENSOARG00000016116	1.10619	0.0071052	0.109016	KIF14	kinesin family member 14 [Source:HGNC Symbol;Acc:HGNC:19181]
ENSOARG00000009883	0.912476	0.00711191	0.109022	ZSCAN29	zinc finger and SCAN domain containing 29 [Source:HGNC Symbol;Acc:HGNC:26673]
ENSOARG00000018723	0.892942	0.00711968	0.109044	TMEM38A	transmembrane protein 38A [Source:HGNC Symbol;Acc:HGNC:28462]
ENSOARG00000008186	0.948057	0.00713561	0.109075	SH3BP5L	SH3 binding domain protein 5 like [Source:HGNC Symbol;Acc:HGNC:29360]
ENSOARG00000011049	1.08861	0.00713798	0.109075	DHX34	DExH-box helicase 34 [Source:HGNC Symbol;Acc:HGNC:16719]
ENSOARG00000003173	1.07821	0.00714074	0.109075	EIF2B1	eukaryotic translation initiation factor 2B subunit alpha [Source:HGNC Symbol;Acc:HGNC:3257]
ENSOARG00000000147	0.891107	0.00714839	0.109095
ENSOARG00000006375	1.06669	0.00719548	0.109717	FKBP15	FK506 binding protein 15 [Source:HGNC Symbol;Acc:HGNC:23397]
ENSOARG00000002125	1.08755	0.00722071	0.110004	SF3B2	splicing factor 3b subunit 2 [Source:HGNC Symbol;Acc:HGNC:10769]
ENSOARG00000003726	0.939218	0.00723191	0.110077	HARBI1	harbinger transposase derived 1 [Source:HGNC Symbol;Acc:HGNC:26522]
ENSOARG00000013449	1.08724	0.00725895	0.110391	AK3	adenylate kinase 3 [Source:HGNC Symbol;Acc:HGNC:17376]
ENSOARG00000017502	0.881368	0.00727812	0.110585
ENSOARG00000000417	1.16315	0.00728695	0.110622	S100A9	S100 calcium binding protein A9 [Source:HGNC Symbol;Acc:HGNC:10499]
ENSOARG00000006449	0.864273	0.00731964	0.11102
ENSOARG00000000506	1.14177	0.00733328	0.111129	HSH2D	hematopoietic SH2 domain containing [Source:HGNC Symbol;Acc:HGNC:24920]
ENSOARG00000017061	0.896953	0.00734564	0.111218	KCNIP2	potassium voltage-gated channel interacting protein 2 [Source:HGNC Symbol;Acc:HGNC:15522]
ENSOARG00000012367	1.0975	0.00736532	0.111418	ITGB2	integrin subunit beta 2 [Source:HGNC Symbol;Acc:HGNC:6155]
ENSOARG00000004319	0.896122	0.00739564	0.111768	PLXNA3	plexin A3 [Source:HGNC Symbol;Acc:HGNC:9101]
ENSOARG00000001483	0.902355	0.00740139	0.111768	LETM2	leucine zipper and EF-hand containing transmembrane protein 2 [Source:HGNC Symbol;Acc:HGNC:14648]
ENSOARG00000009344	0.960892	0.00743127	0.11212	FABP4	fatty acid binding protein 4 [Source:HGNC Symbol;Acc:HGNC:3559]
ENSOARG00000020053	1.08084	0.0074401	0.112127
ENSOARG00000016954	1.13703	0.00744472	0.112127	TTC32	tetratricopeptide repeat domain 32 [Source:HGNC Symbol;Acc:HGNC:32954]
ENSOARG00000016756	0.896428	0.00745693	0.112212
ENSOARG00000014203	0.900546	0.00748595	0.112551	CCRL2	C-C motif chemokine receptor like 2 [Source:HGNC Symbol;Acc:HGNC:1612]
ENSOARG00000015656	1.13685	0.00750072	0.112611	ICAM1	intercellular adhesion molecule-1 precursor [Source:RefSeq peptide;Acc:NP_001009731]
ENSOARG00000011716	1.09449	0.00750306	0.112611	DDB1	damage specific DNA binding protein 1 [Source:HGNC Symbol;Acc:HGNC:2717]
ENSOARG00000021153	1.06707	0.00756195	0.11324	PLEKHG3	pleckstrin homology and RhoGEF domain containing G3 [Source:HGNC Symbol;Acc:HGNC:20364]
ENSOARG00000012852	1.0867	0.00756603	0.11324	CASP7	caspase 7 [Source:HGNC Symbol;Acc:HGNC:1508]
ENSOARG00000014559	1.10897	0.0075685	0.11324	LAMB2	laminin subunit beta 2 [Source:HGNC Symbol;Acc:HGNC:6487]
ENSOARG00000002538	0.898312	0.00757125	0.11324	TBC1D16	TBC1 domain family member 16 [Source:HGNC Symbol;Acc:HGNC:28356]
ENSOARG00000006329	0.910559	0.00762019	0.113808	RP9	retinitis pigmentosa 9 (autosomal dominant) [Source:HGNC Symbol;Acc:HGNC:10288]
ENSOARG00000003209	0.915596	0.00762406	0.113808	AGAP3	ArfGAP with GTPase domain, ankyrin repeat and PH domain 3 [Source:HGNC Symbol;Acc:HGNC:16923]
ENSOARG00000016794	0.921448	0.00762908	0.113808	ZMYM3	zinc finger MYM-type containing 3 [Source:HGNC Symbol;Acc:HGNC:13054]
ENSOARG00000017141	0.915411	0.00765259	0.11406	STRADB	STE20-related kinase adaptor beta [Source:HGNC Symbol;Acc:HGNC:13205]
ENSOARG00000009016	1.08231	0.00773854	0.115078	XPNPEP1	X-prolyl aminopeptidase 1 [Source:HGNC Symbol;Acc:HGNC:12822]
ENSOARG00000013679	1.1034	0.00774369	0.115078	URB1	URB1 ribosome biogenesis 1 homolog (S. cerevisiae) [Source:HGNC Symbol;Acc:HGNC:17344]
ENSOARG00000017572	0.934475	0.00774907	0.115078	TNFAIP1	TNF alpha induced protein 1 [Source:HGNC Symbol;Acc:HGNC:11894]
ENSOARG00000015861	1.08137	0.00775306	0.115078	ENOX2	ecto-NOX disulfide-thiol exchanger 2 [Source:HGNC Symbol;Acc:HGNC:2259]
ENSOARG00000015078	1.10558	0.0077543	0.115078	IRF1	interferon regulatory factor 1 [Source:HGNC Symbol;Acc:HGNC:6116]
ENSOARG00000018983	1.13963	0.0077783	0.115335	SERHL2	serine hydrolase like 2 [Source:HGNC Symbol;Acc:HGNC:29446]
ENSOARG00000003468	1.13504	0.00779676	0.115509	WDFY3	WD repeat and FYVE domain containing 3 [Source:HGNC Symbol;Acc:HGNC:20751]
ENSOARG00000004820	0.927592	0.00783844	0.116026	ATP23	ATP23 metallopeptidase and ATP synthase assembly factor homolog [Source:HGNC Symbol;Acc:HGNC:29452]
ENSOARG00000008109	1.03771	0.00785491	0.116116
ENSOARG00000018274	1.11567	0.00785795	0.116116	SORL1	sortilin related receptor 1 [Source:HGNC Symbol;Acc:HGNC:11185]
ENSOARG00000003124	1.10438	0.00786987	0.116192	APOBR	apolipoprotein B receptor [Source:HGNC Symbol;Acc:HGNC:24087]
ENSOARG00000009583	0.871932	0.00788943	0.116381
ENSOARG00000014675	1.13935	0.0079176	0.116615	PPBP	pro-platelet basic protein [Source:HGNC Symbol;Acc:HGNC:9240]
ENSOARG00000026846	1.12815	0.00791884	0.116615
ENSOARG00000014820	1.09747	0.0079692	0.117256	ZFP64	ZFP64 zinc finger protein [Source:HGNC Symbol;Acc:HGNC:15940]
ENSOARG00000007988	1.11658	0.00802811	0.11802	PLD4	phospholipase D family member 4 [Source:HGNC Symbol;Acc:HGNC:23792]
ENSOARG00000007953	0.933942	0.00803481	0.11802	TMEM184C	transmembrane protein 184C [Source:HGNC Symbol;Acc:HGNC:25587]
ENSOARG00000007916	1.11361	0.00804532	0.118074	WWOX	WW domain containing oxidoreductase [Source:HGNC Symbol;Acc:HGNC:12799]
ENSOARG00000019226	1.05134	0.00805401	0.1181	DCAF11	DDB1 and CUL4 associated factor 11 [Source:HGNC Symbol;Acc:HGNC:20258]
ENSOARG00000009677	0.916251	0.00807056	0.118242	CISD3	CDGSH iron sulfur domain 3 [Source:HGNC Symbol;Acc:HGNC:27578]
ENSOARG00000014452	1.06664	0.00808491	0.118352	EFL1	elongation factor like GTPase 1 [Source:HGNC Symbol;Acc:HGNC:25789]
ENSOARG00000003730	1.07184	0.00810612	0.118561	STK10	serine/threonine kinase 10 [Source:HGNC Symbol;Acc:HGNC:11388]
ENSOARG00000001589	0.949076	0.00812357	0.118716
ENSOARG00000025037	0.860202	0.00815988	0.119145
ENSOARG00000003880	0.916204	0.00816762	0.119157	NOL4L	nucleolar protein 4 like [Source:HGNC Symbol;Acc:HGNC:16106]
ENSOARG00000006553	1.11664	0.00818222	0.119269	SPI1	Spi-1 proto-oncogene [Source:HGNC Symbol;Acc:HGNC:11241]
ENSOARG00000006044	0.950918	0.00819652	0.119377	PIP4K2C	phosphatidylinositol-5-phosphate 4-kinase type 2 gamma [Source:HGNC Symbol;Acc:HGNC:23786]
ENSOARG00000002018	0.952055	0.00821508	0.119447	WBP1L	WW domain binding protein 1 like [Source:HGNC Symbol;Acc:HGNC:23510]
ENSOARG00000007605	0.902388	0.00822044	0.119447	FNBP4	formin binding protein 4 [Source:HGNC Symbol;Acc:HGNC:19752]
ENSOARG00000016850	0.871365	0.00822498	0.119447	CERKL	ceramide kinase like [Source:HGNC Symbol;Acc:HGNC:21699]
ENSOARG00000012959	0.935911	0.00823174	0.119447	C2orf49	chromosome 2 open reading frame 49 [Source:HGNC Symbol;Acc:HGNC:28772]
ENSOARG00000003341	1.15906	0.00824171	0.119447	IFI6	interferon alpha inducible protein 6 [Source:HGNC Symbol;Acc:HGNC:4054]
ENSOARG00000002726	1.09599	0.00825422	0.119447	PPCDC	phosphopantothenoylcysteine decarboxylase [Source:HGNC Symbol;Acc:HGNC:28107]
ENSOARG00000011387	1.14789	0.00825486	0.119447	ENG	endoglin [Source:HGNC Symbol;Acc:HGNC:3349]
ENSOARG00000008562	1.14916	0.00825689	0.119447
ENSOARG00000010590	0.877848	0.0082719	0.119564
ENSOARG00000005409	1.06865	0.00837632	0.120972	DHX8	DEAH-box helicase 8 [Source:HGNC Symbol;Acc:HGNC:2749]
ENSOARG00000013318	1.12435	0.0084044	0.121276	CHST10	carbohydrate sulfotransferase 10 [Source:HGNC Symbol;Acc:HGNC:19650]
ENSOARG00000013693	1.11428	0.00841539	0.121332
ENSOARG00000001269	1.13694	0.00842703	0.121394	STAR	steroidogenic acute regulatory protein [Source:HGNC Symbol;Acc:HGNC:11359]
ENSOARG00000013374	1.15238	0.00843376	0.121394	CAPN5	calpain 5 [Source:HGNC Symbol;Acc:HGNC:1482]
ENSOARG00000008605	1.119	0.00844234	0.121416	CD9	CD9 antigen [Source:RefSeq peptide;Acc:NP_001108236]
ENSOARG00000007675	1.09663	0.00845652	0.121518	RELT	RELT, TNF receptor [Source:HGNC Symbol;Acc:HGNC:13764]
ENSOARG00000012535	1.10806	0.00848978	0.121782	TNS3	tensin 3 [Source:HGNC Symbol;Acc:HGNC:21616]
ENSOARG00000001725	0.943937	0.00849535	0.121782	IMPA2	inositol monophosphatase 2 [Source:HGNC Symbol;Acc:HGNC:6051]
ENSOARG00000020996	0.890271	0.00849982	0.121782	ATP8B4	ATPase phospholipid transporting 8B4 (putative) [Source:HGNC Symbol;Acc:HGNC:13536]
ENSOARG00000021049	0.892367	0.00850315	0.121782
ENSOARG00000020150	1.10661	0.00851972	0.121918	PARP9	poly(ADP-ribose) polymerase family member 9 [Source:HGNC Symbol;Acc:HGNC:24118]
ENSOARG00000000381	0.950732	0.0085542	0.122309
ENSOARG00000017933	0.872154	0.00858149	0.122549	CAGE1	cancer antigen 1 [Source:HGNC Symbol;Acc:HGNC:21622]
ENSOARG00000017957	0.923967	0.00858519	0.122549	GPD1	glycerol-3-phosphate dehydrogenase 1 [Source:HGNC Symbol;Acc:HGNC:4455]
ENSOARG00000020454	0.92456	0.0086383	0.123125	P3H1	prolyl 3-hydroxylase 1 [Source:HGNC Symbol;Acc:HGNC:19316]
ENSOARG00000003287	0.915548	0.00864211	0.123125	DGKZ	diacylglycerol kinase zeta [Source:HGNC Symbol;Acc:HGNC:2857]
ENSOARG00000012171	0.942076	0.00864878	0.123125	FANCG	Fanconi anemia complementation group G [Source:HGNC Symbol;Acc:HGNC:3588]
ENSOARG00000004008	0.877072	0.00865421	0.123125	OMG	oligodendrocyte myelin glycoprotein [Source:HGNC Symbol;Acc:HGNC:8135]
ENSOARG00000007641	1.08587	0.00866277	0.123125	NOP2	NOP2 nucleolar protein [Source:HGNC Symbol;Acc:HGNC:7867]
ENSOARG00000018288	0.909738	0.00866844	0.123125	NCKAP5L	NCK associated protein 5 like [Source:HGNC Symbol;Acc:HGNC:29321]
ENSOARG00000004510	0.912448	0.00868161	0.12321	ZNF516	zinc finger protein 516 [Source:HGNC Symbol;Acc:HGNC:28990]
ENSOARG00000003251	0.888789	0.00869536	0.123304
ENSOARG00000019102	0.900791	0.00873157	0.123669	ADCY4	adenylate cyclase 4 [Source:HGNC Symbol;Acc:HGNC:235]
ENSOARG00000018140	1.09286	0.0087413	0.123669	RANGAP1	Ran GTPase activating protein 1 [Source:HGNC Symbol;Acc:HGNC:9854]
ENSOARG00000013161	0.896236	0.00874267	0.123669	MMP11	matrix metallopeptidase 11 [Source:HGNC Symbol;Acc:HGNC:7157]
ENSOARG00000013405	1.07116	0.00880874	0.124453	ABCF1	ATP binding cassette subfamily F member 1 [Source:HGNC Symbol;Acc:HGNC:70]
ENSOARG00000002405	1.06862	0.00881416	0.124453
ENSOARG00000015648	0.902027	0.0088282	0.124453	POC1B	POC1 centriolar protein B [Source:HGNC Symbol;Acc:HGNC:30836]
ENSOARG00000018435	1.07263	0.00882861	0.124453	RPRD1B	regulation of nuclear pre-mRNA domain containing 1B [Source:HGNC Symbol;Acc:HGNC:16209]
ENSOARG00000019511	0.894173	0.0088393	0.124453
ENSOARG00000010514	0.932835	0.0088415	0.124453	GGT7	gamma-glutamyltransferase 7 [Source:HGNC Symbol;Acc:HGNC:4259]
ENSOARG00000007832	1.07771	0.00885472	0.124538	AUH	AU RNA binding methylglutaconyl-CoA hydratase [Source:HGNC Symbol;Acc:HGNC:890]
ENSOARG00000010972	1.10121	0.00886917	0.124639	CCDC9	coiled-coil domain containing 9 [Source:HGNC Symbol;Acc:HGNC:24560]
ENSOARG00000019943	0.884319	0.00889977	0.12489
ENSOARG00000008843	0.908894	0.00890688	0.12489	GALM	galactose mutarotase [Source:HGNC Symbol;Acc:HGNC:24063]
ENSOARG00000012152	0.905174	0.00891163	0.12489	KCTD6	potassium channel tetramerization domain containing 6 [Source:HGNC Symbol;Acc:HGNC:22235]
ENSOARG00000015400	0.870674	0.00891603	0.12489	WNT5A	Wnt family member 5A [Source:HGNC Symbol;Acc:HGNC:12784]
ENSOARG00000002651	1.13128	0.00895616	0.125319
ENSOARG00000011872	0.869857	0.00896124	0.125319	TRAJ38	T-cell receptor alpha joining 38 [Source:HGNC Symbol;Acc:HGNC:12068]
ENSOARG00000017083	1.07039	0.00897467	0.125405	QTRT1	queuine tRNA-ribosyltransferase catalytic subunit 1 [Source:HGNC Symbol;Acc:HGNC:23797]
ENSOARG00000020961	1.1411	0.0089915	0.125538	MARCKSL1	MARCKS like 1 [Source:HGNC Symbol;Acc:HGNC:7142]
ENSOARG00000002848	0.862916	0.00901309	0.12568	PLEKHH3	pleckstrin homology, MyTH4 and FERM domain containing H3 [Source:HGNC Symbol;Acc:HGNC:26105]
ENSOARG00000002952	1.08654	0.00901771	0.12568	ADAR	adenosine deaminase, RNA specific [Source:HGNC Symbol;Acc:HGNC:225]
ENSOARG00000001030	0.937048	0.00902352	0.12568	ABCD4	ATP binding cassette subfamily D member 4 [Source:HGNC Symbol;Acc:HGNC:68]
ENSOARG00000016753	1.08779	0.00905511	0.126018	BCAS3	BCAS3, microtubule associated cell migration factor [Source:HGNC Symbol;Acc:HGNC:14347]
ENSOARG00000018246	0.871079	0.00909592	0.126483	PHF5A	PHD finger protein 5A [Source:HGNC Symbol;Acc:HGNC:18000]
ENSOARG00000017422	0.925103	0.00911592	0.126624	C7orf43	chromosome 7 open reading frame 43 [Source:HGNC Symbol;Acc:HGNC:25604]
ENSOARG00000002088	1.05703	0.00912496	0.126624	GRK5	G protein-coupled receptor kinase 5 [Source:HGNC Symbol;Acc:HGNC:4544]
ENSOARG00000000493	1.07501	0.00913145	0.126624	KDM4A	lysine demethylase 4A [Source:HGNC Symbol;Acc:HGNC:22978]
ENSOARG00000012452	0.886704	0.00913548	0.126624	ADARB1	adenosine deaminase, RNA specific B1 [Source:HGNC Symbol;Acc:HGNC:226]
ENSOARG00000012523	1.08275	0.00921904	0.12768	DCTN1	dynactin subunit 1 [Source:HGNC Symbol;Acc:HGNC:2711]
ENSOARG00000016737	1.11388	0.00925153	0.1279	TNS2	tensin 2 [Source:HGNC Symbol;Acc:HGNC:19737]
ENSOARG00000006079	0.953495	0.0092708	0.1279	P2RY10	purinergic receptor P2Y10 [Source:HGNC Symbol;Acc:HGNC:19906]
ENSOARG00000013514	1.06561	0.00927293	0.1279	AP2A1	adaptor related protein complex 2 alpha 1 subunit [Source:HGNC Symbol;Acc:HGNC:561]
ENSOARG00000008608	0.865409	0.00928041	0.1279	FANCC	Fanconi anemia complementation group C [Source:HGNC Symbol;Acc:HGNC:3584]
ENSOARG00000017722	0.926814	0.00928578	0.1279	AP4M1	adaptor related protein complex 4 mu 1 subunit [Source:HGNC Symbol;Acc:HGNC:574]
ENSOARG00000008561	1.12029	0.00928667	0.1279	UCP2	mitochondrial uncoupling protein 2 [Source:RefSeq peptide;Acc:NP_001267611]
ENSOARG00000012189	1.11635	0.00928697	0.1279	DGAT2	diacylglycerol O-acyltransferase 2 [Source:HGNC Symbol;Acc:HGNC:16940]
ENSOARG00000015133	0.929222	0.00931277	0.128153	CEP95	centrosomal protein 95 [Source:HGNC Symbol;Acc:HGNC:25141]
ENSOARG00000011813	1.06294	0.00937079	0.128848
ENSOARG00000002845	1.10363	0.00940524	0.129219	PSTPIP2	proline-serine-threonine phosphatase interacting protein 2 [Source:HGNC Symbol;Acc:HGNC:9581]
ENSOARG00000000830	0.880562	0.00942403	0.129281
ENSOARG00000018760	1.10243	0.00942774	0.129281	MYH9	myosin heavy chain 9 [Source:HGNC Symbol;Acc:HGNC:7579]
ENSOARG00000012345	1.07106	0.00944372	0.129281	DDX27	DEAD-box helicase 27 [Source:HGNC Symbol;Acc:HGNC:15837]
ENSOARG00000019074	0.902747	0.00944387	0.129281	NYNRIN	NYN domain and retroviral integrase containing [Source:HGNC Symbol;Acc:HGNC:20165]
ENSOARG00000012447	0.956128	0.00944732	0.129281	TBL2	transducin beta like 2 [Source:HGNC Symbol;Acc:HGNC:11586]
ENSOARG00000015730	1.12774	0.00950924	0.129907
ENSOARG00000010806	0.921347	0.00951064	0.129907	UBASH3A	ubiquitin associated and SH3 domain containing A [Source:HGNC Symbol;Acc:HGNC:12462]
ENSOARG00000001168	0.943008	0.00951573	0.129907	PPP4R1	protein phosphatase 4 regulatory subunit 1 [Source:HGNC Symbol;Acc:HGNC:9320]
ENSOARG00000003647	0.905893	0.00956212	0.13032	EFNA1	ephrin A1 [Source:HGNC Symbol;Acc:HGNC:3221]
ENSOARG00000019435	0.884358	0.0095696	0.13032	SIDT1	SID1 transmembrane family member 1 [Source:HGNC Symbol;Acc:HGNC:25967]
ENSOARG00000006241	0.952646	0.00957616	0.13032	CD300LG	CD300 molecule like family member g [Source:HGNC Symbol;Acc:HGNC:30455]
ENSOARG00000020687	0.892797	0.00957623	0.13032	USP13	ubiquitin specific peptidase 13 (isopeptidase T-3) [Source:HGNC Symbol;Acc:HGNC:12611]
ENSOARG00000023314	0.870527	0.00960988	0.130581	U2	U2 spliceosomal RNA [Source:RFAM;Acc:RF00004]
ENSOARG00000009969	1.11628	0.00961124	0.130581	UBE2L6	ubiquitin conjugating enzyme E2 L6 [Source:HGNC Symbol;Acc:HGNC:12490]
ENSOARG00000015959	1.10163	0.00962104	0.130581	ZAN	zonadhesin (gene/pseudogene) [Source:HGNC Symbol;Acc:HGNC:12857]
ENSOARG00000010176	1.1581	0.00962577	0.130581	MAT1A	methionine adenosyltransferase 1A [Source:HGNC Symbol;Acc:HGNC:6903]
ENSOARG00000012669	0.938314	0.00966707	0.131038
ENSOARG00000010991	0.905356	0.00968228	0.131141
ENSOARG00000008609	0.935322	0.00969943	0.13127	AP3M1	adaptor related protein complex 3 mu 1 subunit [Source:HGNC Symbol;Acc:HGNC:569]
ENSOARG00000019337	1.09287	0.00970955	0.131294	KIAA0930	KIAA0930 [Source:HGNC Symbol;Acc:HGNC:1314]
ENSOARG00000014638	0.878304	0.00971643	0.131294
ENSOARG00000003479	1.077	0.00978669	0.132139	TANGO6	transport and golgi organization 6 homolog [Source:HGNC Symbol;Acc:HGNC:25749]
ENSOARG00000001661	0.90041	0.0098534	0.132936
ENSOARG00000009939	0.903696	0.0099046	0.133522	SYNGAP1	synaptic Ras GTPase activating protein 1 [Source:HGNC Symbol;Acc:HGNC:11497]
ENSOARG00000019485	0.886567	0.009915	0.133535
ENSOARG00000004659	1.10079	0.00992106	0.133535	CNDP2	carnosine dipeptidase 2 [Source:HGNC Symbol;Acc:HGNC:24437]
ENSOARG00000018702	1.0907	0.0100085	0.134606	MCRS1	microspherule protein 1 [Source:HGNC Symbol;Acc:HGNC:6960]
ENSOARG00000007389	0.936591	0.0100297	0.134786
ENSOARG00000010536	1.15344	0.0100428	0.134856	DMTN	dematin actin binding protein [Source:HGNC Symbol;Acc:HGNC:3382]
ENSOARG00000002342	1.10537	0.0100519	0.134874	SH3RF2	SH3 domain containing ring finger 2 [Source:HGNC Symbol;Acc:HGNC:26299]
ENSOARG00000003202	0.8977	0.0100787	0.135057	ARV1	ARV1 homolog, fatty acid homeostasis modulator [Source:HGNC Symbol;Acc:HGNC:29561]
ENSOARG00000004300	1.10684	0.0100871	0.135057
ENSOARG00000006849	1.10427	0.0101016	0.135057	SF3A1	splicing factor 3a subunit 1 [Source:HGNC Symbol;Acc:HGNC:10765]
ENSOARG00000015999	0.882286	0.0101077	0.135057	IMMP1L	inner mitochondrial membrane peptidase subunit 1 [Source:HGNC Symbol;Acc:HGNC:26317]
ENSOARG00000008016	1.09165	0.0101103	0.135057	TNIP1	TNFAIP3 interacting protein 1 [Source:HGNC Symbol;Acc:HGNC:16903]
ENSOARG00000011072	1.06807	0.0101126	0.135057	LYVE1	lymphatic vessel endothelial hyaluronan receptor 1 [Source:HGNC Symbol;Acc:HGNC:14687]
ENSOARG00000015492	1.06528	0.0101633	0.135629
ENSOARG00000011418	0.914689	0.0101747	0.135675	AMIGO1	adhesion molecule with Ig like domain 1 [Source:HGNC Symbol;Acc:HGNC:20824]
ENSOARG00000014722	1.11379	0.0101911	0.135746	UTP20	UTP20, small subunit processome component [Source:HGNC Symbol;Acc:HGNC:17897]
ENSOARG00000001909	0.892189	0.0101958	0.135746
ENSOARG00000015104	0.901127	0.0102107	0.13584	PHF20	PHD finger protein 20 [Source:HGNC Symbol;Acc:HGNC:16098]
ENSOARG00000020812	1.14005	0.0102702	0.136515	PAX8	paired box 8 [Source:HGNC Symbol;Acc:HGNC:8622]
ENSOARG00000009772	1.09387	0.0102773	0.136515	SPTAN1	spectrin alpha, non-erythrocytic 1 [Source:HGNC Symbol;Acc:HGNC:11273]
ENSOARG00000005672	1.15112	0.0103195	0.136971	B4GALNT1	beta-1,4-N-acetyl-galactosaminyltransferase 1 [Source:HGNC Symbol;Acc:HGNC:4117]
ENSOARG00000002497	0.933451	0.0103286	0.136985	NECAP1	NECAP endocytosis associated 1 [Source:HGNC Symbol;Acc:HGNC:24539]
ENSOARG00000006095	0.918606	0.0103419	0.137056	MINK1	misshapen like kinase 1 [Source:HGNC Symbol;Acc:HGNC:17565]
ENSOARG00000012536	0.872006	0.0103669	0.137282
ENSOARG00000018618	1.11661	0.0103846	0.137292	PAQR5	progestin and adipoQ receptor family member 5 [Source:HGNC Symbol;Acc:HGNC:29645]
ENSOARG00000009813	1.13564	0.010393	0.137292	SLC6A20	solute carrier family 6 member 20 [Source:HGNC Symbol;Acc:HGNC:30927]
ENSOARG00000020184	1.03648	0.0103931	0.137292	PENK	proenkephalin [Source:HGNC Symbol;Acc:HGNC:8831]
ENSOARG00000019020	1.06546	0.0104087	0.137292	NPTN	neuroplastin [Source:HGNC Symbol;Acc:HGNC:17867]
ENSOARG00000010977	0.866571	0.0104087	0.137292
ENSOARG00000012821	0.87118	0.010419	0.137292	SLC6A16	solute carrier family 6 member 16 [Source:HGNC Symbol;Acc:HGNC:13622]
ENSOARG00000019384	1.06859	0.0104235	0.137292	STRIP1	striatin interacting protein 1 [Source:HGNC Symbol;Acc:HGNC:25916]
ENSOARG00000004122	0.93369	0.0104519	0.137561	RAB24	RAB24, member RAS oncogene family [Source:HGNC Symbol;Acc:HGNC:9765]
ENSOARG00000006139	1.12276	0.0104948	0.13802	PRF1	perforin 1 [Source:HGNC Symbol;Acc:HGNC:9360]
ENSOARG00000017136	0.886099	0.0105068	0.138072	TCP11L1	t-complex 11 like 1 [Source:HGNC Symbol;Acc:HGNC:25655]
ENSOARG00000006076	0.906106	0.0105186	0.138122	AKT3	AKT serine/threonine kinase 3 [Source:HGNC Symbol;Acc:HGNC:393]
ENSOARG00000015933	0.936337	0.0105482	0.13831	METTL9	methyltransferase like 9 [Source:HGNC Symbol;Acc:HGNC:24586]
ENSOARG00000005334	0.909521	0.010549	0.13831	TSPAN31	tetraspanin 31 [Source:HGNC Symbol;Acc:HGNC:10539]
ENSOARG00000005239	1.05885	0.010566	0.138427	NARS	asparaginyl-tRNA synthetase [Source:HGNC Symbol;Acc:HGNC:7643]
ENSOARG00000009345	1.05366	0.0105783	0.138483	UBE2R2	ubiquitin conjugating enzyme E2 R2 [Source:HGNC Symbol;Acc:HGNC:19907]
ENSOARG00000004198	0.930769	0.0106311	0.139069	SCIMP	SLP adaptor and CSK interacting membrane protein [Source:HGNC Symbol;Acc:HGNC:33504]
ENSOARG00000018052	1.09574	0.0106431	0.139078	PTRHD1	peptidyl-tRNA hydrolase domain containing 1 [Source:HGNC Symbol;Acc:HGNC:33782]
ENSOARG00000009652	0.876822	0.0106533	0.139078
ENSOARG00000007340	1.08628	0.0106561	0.139078	SYCE1L	synaptonemal complex central element protein 1 like [Source:HGNC Symbol;Acc:HGNC:37236]
ENSOARG00000020958	1.09593	0.010691	0.139377	LEO1	LEO1 homolog, Paf1/RNA polymerase II complex component [Source:HGNC Symbol;Acc:HGNC:30401]
ENSOARG00000011712	1.09114	0.0106952	0.139377	SMYD5	SMYD family member 5 [Source:HGNC Symbol;Acc:HGNC:16258]
ENSOARG00000015127	0.92934	0.0107282	0.139611	SLC22A5	solute carrier family 22 member 5 [Source:HGNC Symbol;Acc:HGNC:10969]
ENSOARG00000007167	1.10558	0.0107293	0.139611	VWA8	von Willebrand factor A domain containing 8 [Source:HGNC Symbol;Acc:HGNC:29071]
ENSOARG00000003538	0.949739	0.0107474	0.139689	CYTH1	cytohesin 1 [Source:HGNC Symbol;Acc:HGNC:9501]
ENSOARG00000006452	0.896861	0.0107516	0.139689	SLC46A2	solute carrier family 46 member 2 [Source:HGNC Symbol;Acc:HGNC:16055]
ENSOARG00000002727	1.08137	0.010785	0.140018	SUPT6H	SPT6 homolog, histone chaperone [Source:HGNC Symbol;Acc:HGNC:11470]
ENSOARG00000004591	1.08701	0.0108193	0.140357	HIRIP3	HIRA interacting protein 3 [Source:HGNC Symbol;Acc:HGNC:4917]
ENSOARG00000008361	1.13799	0.0108428	0.140556	ARSD	arylsulfatase D [Source:HGNC Symbol;Acc:HGNC:717]
ENSOARG00000019058	1.07231	0.010867	0.140749	KHNYN	KH and NYN domain containing [Source:HGNC Symbol;Acc:HGNC:20166]
ENSOARG00000008941	0.925647	0.010874	0.140749	TRIM65	tripartite motif containing 65 [Source:HGNC Symbol;Acc:HGNC:27316]
ENSOARG00000011427	0.876033	0.0108851	0.140787	ITGA7	integrin subunit alpha 7 [Source:HGNC Symbol;Acc:HGNC:6143]
ENSOARG00000019742	1.10413	0.0109297	0.141258	MXD1	MAX dimerization protein 1 [Source:HGNC Symbol;Acc:HGNC:6761]
ENSOARG00000020780	0.93814	0.0109463	0.141272	USP3	ubiquitin specific peptidase 3 [Source:HGNC Symbol;Acc:HGNC:12626]
ENSOARG00000023835	0.867158	0.0109472	0.141272	SNORA18	Small nucleolar RNA SNORA18 [Source:RFAM;Acc:RF00425]
ENSOARG00000006397	0.867507	0.0109902	0.14172	NTNG2	netrin G2 [Source:HGNC Symbol;Acc:HGNC:14288]
ENSOARG00000019458	1.09489	0.011019	0.141985	BABAM2	BRISC and BRCA1 A complex member 2 [Source:HGNC Symbol;Acc:HGNC:1106]
ENSOARG00000015752	1.09383	0.0110626	0.14244	TMEM109	transmembrane protein 109 [Source:HGNC Symbol;Acc:HGNC:28771]
ENSOARG00000009036	0.928091	0.0110849	0.142545	ZNF227	zinc finger protein 227 [Source:HGNC Symbol;Acc:HGNC:13020]
ENSOARG00000019937	0.868007	0.0110891	0.142545
ENSOARG00000012648	1.09695	0.0110956	0.142545	FES	FES proto-oncogene, tyrosine kinase [Source:HGNC Symbol;Acc:HGNC:3657]
ENSOARG00000019896	1.0961	0.0111249	0.142815	MTF1	metal regulatory transcription factor 1 [Source:HGNC Symbol;Acc:HGNC:7428]
ENSOARG00000016548	0.936035	0.0111439	0.142953	KCNK5	potassium two pore domain channel subfamily K member 5 [Source:HGNC Symbol;Acc:HGNC:6280]
ENSOARG00000012670	1.14488	0.0111548	0.142985	SLC26A8	solute carrier family 26 member 8 [Source:HGNC Symbol;Acc:HGNC:14468]
ENSOARG00000019298	0.893403	0.0111766	0.143092	CD200	CD200 molecule [Source:HGNC Symbol;Acc:HGNC:7203]
ENSOARG00000017381	0.928132	0.0111846	0.143092	POU6F1	POU class 6 homeobox 1 [Source:HGNC Symbol;Acc:HGNC:9224]
ENSOARG00000017461	1.06463	0.0111946	0.143092	POLR3B	RNA polymerase III subunit B [Source:HGNC Symbol;Acc:HGNC:30348]
ENSOARG00000005159	1.11848	0.0111963	0.143092
ENSOARG00000019515	1.11944	0.0112205	0.143294	PLB1	phospholipase B1 [Source:HGNC Symbol;Acc:HGNC:30041]
ENSOARG00000004325	1.05229	0.0112863	0.144017
ENSOARG00000019612	0.89906	0.0112938	0.144017	SALL2	spalt like transcription factor 2 [Source:HGNC Symbol;Acc:HGNC:10526]
ENSOARG00000005617	1.1315	0.0113113	0.14413	TNFSF13B	TNF superfamily member 13b [Source:HGNC Symbol;Acc:HGNC:11929]
ENSOARG00000008651	0.920906	0.0113194	0.14413
ENSOARG00000000838	1.05638	0.0113733	0.144614	ARF6	ADP ribosylation factor 6 [Source:HGNC Symbol;Acc:HGNC:659]
ENSOARG00000000492	1.09928	0.0113809	0.144614	NLRP12	NLR family pyrin domain containing 12 [Source:HGNC Symbol;Acc:HGNC:22938]
ENSOARG00000006607	0.915256	0.0113826	0.144614	PLD3	phospholipase D family member 3 [Source:HGNC Symbol;Acc:HGNC:17158]
ENSOARG00000010474	0.893067	0.0114179	0.144955	HR	HR, lysine demethylase and nuclear receptor corepressor [Source:HGNC Symbol;Acc:HGNC:5172]
ENSOARG00000004163	1.08002	0.0114546	0.145245	CTDP1	CTD phosphatase subunit 1 [Source:HGNC Symbol;Acc:HGNC:2498]
ENSOARG00000008771	0.927256	0.0114725	0.145245	SRSF7	serine and arginine rich splicing factor 7 [Source:HGNC Symbol;Acc:HGNC:10789]
ENSOARG00000010100	0.867817	0.0114785	0.145245	YPEL4	yippee like 4 [Source:HGNC Symbol;Acc:HGNC:18328]
ENSOARG00000006761	0.880551	0.0114852	0.145245
ENSOARG00000012469	0.870767	0.0114865	0.145245
ENSOARG00000026007	1.09982	0.0114913	0.145245
ENSOARG00000017733	0.868282	0.0115014	0.145266	CCDC7	coiled-coil domain containing 7 [Source:HGNC Symbol;Acc:HGNC:26533]
ENSOARG00000013122	0.902902	0.0115352	0.145585	NLGN2	neuroligin 2 [Source:HGNC Symbol;Acc:HGNC:14290]
ENSOARG00000008576	1.09113	0.0115938	0.146218	VCL	vinculin [Source:HGNC Symbol;Acc:HGNC:12665]
ENSOARG00000004328	0.907843	0.0116061	0.146265	ELOVL6	ELOVL fatty acid elongase 6 [Source:HGNC Symbol;Acc:HGNC:15829]
ENSOARG00000004578	0.895757	0.0116424	0.146616	PABPC1L	poly(A) binding protein cytoplasmic 1 like [Source:HGNC Symbol;Acc:HGNC:15797]
ENSOARG00000006626	1.14837	0.0116558	0.146677	IRF7	interferon regulatory factor 7 [Source:HGNC Symbol;Acc:HGNC:6122]
ENSOARG00000007840	1.08135	0.011696	0.146909	BHLHE40	basic helix-loop-helix family member e40 [Source:HGNC Symbol;Acc:HGNC:1046]
ENSOARG00000000135	0.954237	0.0117029	0.146909	PBX2	PBX homeobox 2 [Source:HGNC Symbol;Acc:HGNC:8633]
ENSOARG00000022908	0.896759	0.0117031	0.146909	SNORD71	Small nucleolar RNA SNORD71 [Source:RFAM;Acc:RF00576]
ENSOARG00000008612	1.10467	0.0117083	0.146909	IQCD	IQ motif containing D [Source:HGNC Symbol;Acc:HGNC:25168]
ENSOARG00000020058	1.14405	0.0117352	0.147043	THBS1	thrombospondin 1 [Source:HGNC Symbol;Acc:HGNC:11785]
ENSOARG00000008734	0.935516	0.0117361	0.147043	TPCN1	two pore segment channel 1 [Source:HGNC Symbol;Acc:HGNC:18182]
ENSOARG00000020243	1.09738	0.0117467	0.147068	INHA	Ovis aries inhibin, alpha (INHA), mRNA. [Source:RefSeq mRNA;Acc:NM_001308579]
ENSOARG00000019871	1.15419	0.011768	0.147228	C19orf84	chromosome 19 open reading frame 84 [Source:HGNC Symbol;Acc:HGNC:27112]
ENSOARG00000005219	1.10887	0.0118752	0.148461	TMEM18	transmembrane protein 18 [Source:HGNC Symbol;Acc:HGNC:25257]
ENSOARG00000011792	1.07171	0.0118849	0.148475	ACSL5	acyl-CoA synthetase long chain family member 5 [Source:HGNC Symbol;Acc:HGNC:16526]
ENSOARG00000008066	0.943794	0.0119003	0.148559	FIGNL1	fidgetin like 1 [Source:HGNC Symbol;Acc:HGNC:13286]
ENSOARG00000009896	1.08125	0.01191	0.148573	GTF3C6	general transcription factor IIIC subunit 6 [Source:HGNC Symbol;Acc:HGNC:20872]
ENSOARG00000008157	1.10217	0.0119642	0.149141
ENSOARG00000013206	1.14055	0.0119757	0.149177
ENSOARG00000006349	1.07307	0.0121129	0.150776	AP2B1	adaptor related protein complex 2 beta 1 subunit [Source:HGNC Symbol;Acc:HGNC:563]
ENSOARG00000004505	0.937674	0.0121489	0.150959
ENSOARG00000011638	1.10845	0.012152	0.150959	TNFRSF21	TNF receptor superfamily member 21 [Source:HGNC Symbol;Acc:HGNC:13469]
ENSOARG00000011216	1.09842	0.0121539	0.150959	KPTN	kaptin, actin binding protein [Source:HGNC Symbol;Acc:HGNC:6404]
ENSOARG00000001798	0.882278	0.0121798	0.151172	PRELID3A	PRELI domain containing 3A [Source:HGNC Symbol;Acc:HGNC:24639]
ENSOARG00000002366	1.08892	0.012207	0.151326	RXRA	retinoid X receptor alpha [Source:HGNC Symbol;Acc:HGNC:10477]
ENSOARG00000010625	0.88438	0.0122098	0.151326	ABCG1	ATP binding cassette subfamily G member 1 [Source:HGNC Symbol;Acc:HGNC:73]
ENSOARG00000018298	0.903366	0.0122659	0.151912	DNMT3A	DNA methyltransferase 3 alpha [Source:HGNC Symbol;Acc:HGNC:2978]
ENSOARG00000001406	1.07639	0.0122892	0.152091
ENSOARG00000013465	1.08963	0.0123199	0.152362	CAPN1	calpain-1 catalytic subunit [Source:RefSeq peptide;Acc:NP_001120739]
ENSOARG00000013059	0.897254	0.0123412	0.152516	KIFC2	kinesin family member C2 [Source:HGNC Symbol;Acc:HGNC:29530]
ENSOARG00000010339	1.10241	0.012371	0.15268	CCDC94	coiled-coil domain containing 94 [Source:HGNC Symbol;Acc:HGNC:25518]
ENSOARG00000010135	1.11625	0.0123758	0.15268	F5	coagulation factor V [Source:HGNC Symbol;Acc:HGNC:3542]
ENSOARG00000022977	0.969084	0.0123811	0.15268	U6	U6 spliceosomal RNA [Source:RFAM;Acc:RF00026]
ENSOARG00000004774	1.13629	0.0124169	0.15299
ENSOARG00000022639	0.930564	0.012426	0.15299	SNORA27	Small nucleolar RNA SNORA27 [Source:RFAM;Acc:RF00443]
ENSOARG00000004666	1.07655	0.0124429	0.15299
ENSOARG00000005522	1.08925	0.0124448	0.15299	SIPA1L3	signal induced proliferation associated 1 like 3 [Source:HGNC Symbol;Acc:HGNC:23801]
ENSOARG00000011889	0.907447	0.0124507	0.15299	TPM2	tropomyosin 2 [Source:HGNC Symbol;Acc:HGNC:12011]
ENSOARG00000015412	1.08646	0.012472	0.153143	C17orf58	chromosome 17 open reading frame 58 [Source:HGNC Symbol;Acc:HGNC:27568]
ENSOARG00000006923	1.07272	0.0124882	0.153232	RSL1D1	ribosomal L1 domain containing 1 [Source:HGNC Symbol;Acc:HGNC:24534]
ENSOARG00000015372	0.875731	0.0125161	0.153465	RGS9	regulator of G protein signaling 9 [Source:HGNC Symbol;Acc:HGNC:10004]
ENSOARG00000005999	0.926136	0.0125837	0.154184
ENSOARG00000017178	0.944161	0.0126831	0.155292	C10orf76	chromosome 10 open reading frame 76 [Source:HGNC Symbol;Acc:HGNC:25788]
ENSOARG00000003744	1.15219	0.0127231	0.155423
ENSOARG00000000772	0.91094	0.0127261	0.155423	PLCD1	phospholipase C delta 1 [Source:HGNC Symbol;Acc:HGNC:9060]
ENSOARG00000003718	0.920094	0.0127363	0.155423	MAPK3	mitogen-activated protein kinase 3 [Source:HGNC Symbol;Acc:HGNC:6877]
ENSOARG00000013240	0.882572	0.012743	0.155423	ACER3	alkaline ceramidase 3 [Source:HGNC Symbol;Acc:HGNC:16066]
ENSOARG00000005186	0.905846	0.0127499	0.155423	EEF1AKMT3	EEF1A lysine methyltransferase 3 [Source:HGNC Symbol;Acc:HGNC:24936]
ENSOARG00000017465	1.09965	0.0127554	0.155423	AMOT	angiomotin [Source:HGNC Symbol;Acc:HGNC:17810]
ENSOARG00000005197	0.910345	0.0127605	0.155423	CLIP3	CAP-Gly domain containing linker protein 3 [Source:HGNC Symbol;Acc:HGNC:24314]
ENSOARG00000018097	1.09567	0.0127666	0.155423	CTNNBL1	catenin beta like 1 [Source:HGNC Symbol;Acc:HGNC:15879]
ENSOARG00000005909	0.894219	0.0127751	0.155423	AP4S1	adaptor related protein complex 4 sigma 1 subunit [Source:HGNC Symbol;Acc:HGNC:575]
ENSOARG00000003207	1.0833	0.0128281	0.155957	XKR8	XK related 8 [Source:HGNC Symbol;Acc:HGNC:25508]
ENSOARG00000013312	1.08841	0.0128483	0.156021	PRPF8	pre-mRNA processing factor 8 [Source:HGNC Symbol;Acc:HGNC:17340]
ENSOARG00000012323	0.934632	0.0128515	0.156021	ACAP1	ArfGAP with coiled-coil, ankyrin repeat and PH domains 1 [Source:HGNC Symbol;Acc:HGNC:16467]
ENSOARG00000007435	1.08742	0.0128785	0.15618	PRPSAP1	phosphoribosyl pyrophosphate synthetase associated protein 1 [Source:HGNC Symbol;Acc:HGNC:9466]
ENSOARG00000003842	0.917912	0.0128827	0.15618	A1BG	alpha-1-B glycoprotein [Source:HGNC Symbol;Acc:HGNC:5]
ENSOARG00000018728	0.887704	0.0129404	0.156769
ENSOARG00000002144	0.90178	0.0129806	0.156866	LDLRAD4	low density lipoprotein receptor class A domain containing 4 [Source:HGNC Symbol;Acc:HGNC:1224]
ENSOARG00000004070	0.9177	0.0129896	0.156866	CALHM2	calcium homeostasis modulator 2 [Source:HGNC Symbol;Acc:HGNC:23493]
ENSOARG00000013238	1.07471	0.0129934	0.156866	SLC39A8	solute carrier family 39 member 8 [Source:HGNC Symbol;Acc:HGNC:20862]
ENSOARG00000011029	0.908341	0.0129975	0.156866	N4BP2L1	NEDD4 binding protein 2 like 1 [Source:HGNC Symbol;Acc:HGNC:25037]
ENSOARG00000001915	0.879127	0.0130005	0.156866
ENSOARG00000010150	0.881627	0.013003	0.156866	PHKG1	phosphorylase kinase catalytic subunit gamma 1 [Source:HGNC Symbol;Acc:HGNC:8930]
ENSOARG00000012387	1.11146	0.0130501	0.157324
ENSOARG00000009535	0.882313	0.0130652	0.157389	NFIX	nuclear factor I X [Source:HGNC Symbol;Acc:HGNC:7788]
ENSOARG00000012289	0.899975	0.0130738	0.157389	MANBA	mannosidase beta [Source:HGNC Symbol;Acc:HGNC:6831]
ENSOARG00000011899	0.930636	0.0131205	0.157841	ZNF75D	zinc finger protein 75D [Source:HGNC Symbol;Acc:HGNC:13145]
ENSOARG00000015581	1.09657	0.013151	0.158096	PARP10	poly(ADP-ribose) polymerase family member 10 [Source:HGNC Symbol;Acc:HGNC:25895]
ENSOARG00000003188	0.919359	0.0131636	0.158137	CREB3L1	cAMP responsive element binding protein 3 like 1 [Source:HGNC Symbol;Acc:HGNC:18856]
ENSOARG00000019309	1.07806	0.0131858	0.158193	ATIC	5-aminoimidazole-4-carboxamide ribonucleotide formyltransferase/IMP cyclohydrolase [Source:HGNC Symbol;Acc:HGNC:794]
ENSOARG00000003609	1.08694	0.0131866	0.158193
ENSOARG00000014901	0.891839	0.0132141	0.158413	MYB	MYB proto-oncogene, transcription factor [Source:HGNC Symbol;Acc:HGNC:7545]
ENSOARG00000009568	0.893278	0.013253	0.158769	ZMYND10	zinc finger MYND-type containing 10 [Source:HGNC Symbol;Acc:HGNC:19412]
ENSOARG00000020596	1.0726	0.0133445	0.159753	EIF4G1	eukaryotic translation initiation factor 4 gamma 1 [Source:HGNC Symbol;Acc:HGNC:3296]
ENSOARG00000014143	1.08693	0.0134028	0.16034	MCM3	minichromosome maintenance complex component 3 [Source:HGNC Symbol;Acc:HGNC:6945]
ENSOARG00000011117	0.932451	0.0134308	0.160563	LUC7L	LUC7 like [Source:HGNC Symbol;Acc:HGNC:6723]
ENSOARG00000011281	1.10004	0.0134498	0.160679	MON1A	MON1 homolog A, secretory trafficking associated [Source:HGNC Symbol;Acc:HGNC:28207]
ENSOARG00000015437	1.06539	0.0134616	0.160709	TSR1	TSR1, ribosome maturation factor [Source:HGNC Symbol;Acc:HGNC:25542]
ENSOARG00000000853	0.894638	0.013496	0.161008	DLEC1	deleted in lung and esophageal cancer 1 [Source:HGNC Symbol;Acc:HGNC:2899]
ENSOARG00000011256	1.06473	0.0135103	0.161066	ITFG2	integrin alpha FG-GAP repeat containing 2 [Source:HGNC Symbol;Acc:HGNC:30879]
ENSOARG00000011234	1.07485	0.0135906	0.161847	MFAP1	microfibril associated protein 1 [Source:HGNC Symbol;Acc:HGNC:7032]
ENSOARG00000007645	0.939601	0.0135946	0.161847
ENSOARG00000006121	0.921982	0.0136156	0.161981	N4BP3	NEDD4 binding protein 3 [Source:HGNC Symbol;Acc:HGNC:29852]
ENSOARG00000005241	0.920525	0.0136328	0.161981	MARCH9	membrane associated ring-CH-type finger 9 [Source:HGNC Symbol;Acc:HGNC:25139]
ENSOARG00000013932	0.9165	0.0136558	0.161981		Somatotropin [Source:UniProtKB/Swiss-Prot;Acc:P67930]
ENSOARG00000020781	1.10202	0.013668	0.161981	RPIA	ribose 5-phosphate isomerase A [Source:HGNC Symbol;Acc:HGNC:10297]
ENSOARG00000017799	0.939085	0.0136714	0.161981	KANK2	KN motif and ankyrin repeat domains 2 [Source:HGNC Symbol;Acc:HGNC:29300]
ENSOARG00000002147	0.93139	0.013686	0.161981	PIK3R6	phosphoinositide-3-kinase regulatory subunit 6 [Source:HGNC Symbol;Acc:HGNC:27101]
ENSOARG00000025982	0.902696	0.0136989	0.161981
ENSOARG00000009903	1.10238	0.0137012	0.161981
ENSOARG00000013671	1.09923	0.0137033	0.161981	GADD45B	growth arrest and DNA damage inducible beta [Source:HGNC Symbol;Acc:HGNC:4096]
ENSOARG00000006868	0.932667	0.0137084	0.161981	ZSWIM3	zinc finger SWIM-type containing 3 [Source:HGNC Symbol;Acc:HGNC:16157]
ENSOARG00000005660	0.934852	0.0137094	0.161981
ENSOARG00000009699	1.06059	0.0137721	0.162611	PTK2B	protein tyrosine kinase 2 beta [Source:HGNC Symbol;Acc:HGNC:9612]
ENSOARG00000010743	1.1471	0.0138173	0.163001
ENSOARG00000003425	1.0768	0.0138325	0.163001	ZNF346	zinc finger protein 346 [Source:HGNC Symbol;Acc:HGNC:16403]
ENSOARG00000012211	0.883021	0.0138336	0.163001	RPS25	40S ribosomal protein S25 [Source:RefSeq peptide;Acc:NP_001009457]
ENSOARG00000013874	1.09528	0.0138549	0.163056
ENSOARG00000015215	0.926865	0.0138666	0.163056	BLK	BLK proto-oncogene, Src family tyrosine kinase [Source:HGNC Symbol;Acc:HGNC:1057]
ENSOARG00000011597	1.07331	0.0138667	0.163056	SEC13	SEC13 homolog, nuclear pore and COPII coat complex component [Source:HGNC Symbol;Acc:HGNC:10697]
ENSOARG00000003711	1.08127	0.0138762	0.163057	SURF6	surfeit 6 [Source:HGNC Symbol;Acc:HGNC:11478]
ENSOARG00000012531	1.05784	0.0139527	0.163789	HYOU1	hypoxia up-regulated 1 [Source:HGNC Symbol;Acc:HGNC:16931]
ENSOARG00000001734	0.895245	0.0139575	0.163789	ZC2HC1B	zinc finger C2HC-type containing 1B [Source:HGNC Symbol;Acc:HGNC:21174]
ENSOARG00000018167	0.937489	0.0140096	0.16424	MGME1	mitochondrial genome maintenance exonuclease 1 [Source:HGNC Symbol;Acc:HGNC:16205]
ENSOARG00000010317	0.932163	0.014015	0.16424	MKKS	McKusick-Kaufman syndrome [Source:HGNC Symbol;Acc:HGNC:7108]
ENSOARG00000017241	0.919066	0.0140918	0.164991	DNAJC18	DnaJ heat shock protein family (Hsp40) member C18 [Source:HGNC Symbol;Acc:HGNC:28429]
ENSOARG00000021535	0.96352	0.0141135	0.164991
ENSOARG00000003228	1.12165	0.0141232	0.164991	SLC2A6	solute carrier family 2 member 6 [Source:HGNC Symbol;Acc:HGNC:11011]
ENSOARG00000016502	1.12753	0.0141381	0.164991	ADGRV1	adhesion G protein-coupled receptor V1 [Source:HGNC Symbol;Acc:HGNC:17416]
ENSOARG00000008948	1.1121	0.0141544	0.164991	KIF17	kinesin family member 17 [Source:HGNC Symbol;Acc:HGNC:19167]
ENSOARG00000006230	0.869778	0.0141632	0.164991	KIAA0319	KIAA0319 [Source:HGNC Symbol;Acc:HGNC:21580]
ENSOARG00000000409	0.935976	0.0141632	0.164991	CCDC51	coiled-coil domain containing 51 [Source:HGNC Symbol;Acc:HGNC:25714]
ENSOARG00000018110	0.887681	0.0141634	0.164991	DBT	dihydrolipoamide branched chain transacylase E2 [Source:HGNC Symbol;Acc:HGNC:2698]
ENSOARG00000020892	0.93813	0.0141685	0.164991	SLC20A1	solute carrier family 20 member 1 [Source:HGNC Symbol;Acc:HGNC:10946]
ENSOARG00000015997	0.940632	0.0141749	0.164991	E2F6	E2F transcription factor 6 [Source:HGNC Symbol;Acc:HGNC:3120]
ENSOARG00000018323	0.898476	0.0141964	0.16513	DCUN1D4	defective in cullin neddylation 1 domain containing 4 [Source:HGNC Symbol;Acc:HGNC:28998]
ENSOARG00000017557	1.08293	0.0142216	0.165175	SPECC1	sperm antigen with calponin homology and coiled-coil domains 1 [Source:HGNC Symbol;Acc:HGNC:30615]
ENSOARG00000012121	0.925039	0.0142343	0.165175	FAM214B	family with sequence similarity 214 member B [Source:HGNC Symbol;Acc:HGNC:25666]
ENSOARG00000015814	1.07104	0.0142403	0.165175	METAP1	methionyl aminopeptidase 1 [Source:HGNC Symbol;Acc:HGNC:15789]
ENSOARG00000010746	0.890815	0.0142435	0.165175	PMEL	premelanosome protein [Source:HGNC Symbol;Acc:HGNC:10880]
ENSOARG00000010832	0.938203	0.0142484	0.165175	TBC1D31	TBC1 domain family member 31 [Source:HGNC Symbol;Acc:HGNC:30888]
ENSOARG00000021154	1.14001	0.0142588	0.165185	SPTB	spectrin beta, erythrocytic [Source:HGNC Symbol;Acc:HGNC:11274]
ENSOARG00000002863	1.08437	0.0143767	0.166228	BYSL	bystin like [Source:HGNC Symbol;Acc:HGNC:1157]
ENSOARG00000007375	0.888167	0.014381	0.166228
ENSOARG00000004237	1.10681	0.0143907	0.166228	G6PD	glucose-6-phosphate dehydrogenase [Source:HGNC Symbol;Acc:HGNC:4057]
ENSOARG00000012718	1.06357	0.0143962	0.166228	NFKB1	nuclear factor kappa B subunit 1 [Source:HGNC Symbol;Acc:HGNC:7794]
ENSOARG00000018428	1.12181	0.0143971	0.166228
ENSOARG00000013230	1.10808	0.0144263	0.166454	PNPLA1	patatin like phospholipase domain containing 1 [Source:HGNC Symbol;Acc:HGNC:21246]
ENSOARG00000000928	0.870133	0.0144571	0.166697	ECT2L	epithelial cell transforming 2 like [Source:HGNC Symbol;Acc:HGNC:21118]
ENSOARG00000019111	0.923945	0.0144962	0.166932	KHK	ketohexokinase [Source:HGNC Symbol;Acc:HGNC:6315]
ENSOARG00000020050	1.09259	0.0144969	0.166932	HCLS1	hematopoietic cell-specific Lyn substrate 1 [Source:HGNC Symbol;Acc:HGNC:4844]
ENSOARG00000009019	1.14664	0.0145403	0.167321	TNFAIP6	TNF alpha induced protein 6 [Source:HGNC Symbol;Acc:HGNC:11898]
ENSOARG00000008706	1.07595	0.0145646	0.167488	DAPK1	death associated protein kinase 1 [Source:HGNC Symbol;Acc:HGNC:2674]
ENSOARG00000013368	0.905781	0.0146058	0.167794	NR6A1	nuclear receptor subfamily 6 group A member 1 [Source:HGNC Symbol;Acc:HGNC:7985]
ENSOARG00000019308	0.898949	0.0146196	0.167794	BTLA	B and T lymphocyte associated [Source:HGNC Symbol;Acc:HGNC:21087]
ENSOARG00000012160	0.910445	0.0146204	0.167794
ENSOARG00000003333	0.935397	0.0146518	0.168042	ZBTB7B	zinc finger and BTB domain containing 7B [Source:HGNC Symbol;Acc:HGNC:18668]
ENSOARG00000005312	0.893524	0.0146827	0.168087	ZNF461	zinc finger protein 461 [Source:HGNC Symbol;Acc:HGNC:21629]
ENSOARG00000006598	0.931	0.0146858	0.168087	C19orf47	chromosome 19 open reading frame 47 [Source:HGNC Symbol;Acc:HGNC:26723]
ENSOARG00000021416	0.877277	0.0146883	0.168087	U6	U6 spliceosomal RNA [Source:RFAM;Acc:RF00026]
ENSOARG00000003451	0.887675	0.0146948	0.168087	SLC20A2	solute carrier family 20 member 2 [Source:HGNC Symbol;Acc:HGNC:10947]
ENSOARG00000009513	1.11277	0.0148202	0.169312	CYB561D2	cytochrome b561 family member D2 [Source:HGNC Symbol;Acc:HGNC:30253]
ENSOARG00000014833	0.903535	0.0148314	0.169312	DHTKD1	dehydrogenase E1 and transketolase domain containing 1 [Source:HGNC Symbol;Acc:HGNC:23537]
ENSOARG00000004736	0.926904	0.0148376	0.169312	LSR	lipolysis stimulated lipoprotein receptor [Source:HGNC Symbol;Acc:HGNC:29572]
ENSOARG00000010469	0.87436	0.0148499	0.169312	ATP6V0A4	ATPase H+ transporting V0 subunit a4 [Source:HGNC Symbol;Acc:HGNC:866]
ENSOARG00000004988	0.888844	0.0148511	0.169312	AFDN	afadin, adherens junction formation factor [Source:HGNC Symbol;Acc:HGNC:7137]
ENSOARG00000009428	0.928326	0.014946	0.170281	NDUFAF7	NADH:ubiquinone oxidoreductase complex assembly factor 7 [Source:HGNC Symbol;Acc:HGNC:28816]
ENSOARG00000010952	0.932961	0.014963	0.170362	ARHGEF6	Rac/Cdc42 guanine nucleotide exchange factor 6 [Source:HGNC Symbol;Acc:HGNC:685]
ENSOARG00000012871	1.08263	0.0150101	0.170782	PNRC1	proline rich nuclear receptor coactivator 1 [Source:HGNC Symbol;Acc:HGNC:17278]
ENSOARG00000017896	0.896387	0.0150197	0.170782
ENSOARG00000007238	1.06539	0.015051	0.171025	PAK1	p21 (RAC1) activated kinase 1 [Source:HGNC Symbol;Acc:HGNC:8590]
ENSOARG00000004525	0.926372	0.0150649	0.171026	RNF187	ring finger protein 187 [Source:HGNC Symbol;Acc:HGNC:27146]
ENSOARG00000009452	0.872813	0.015071	0.171026	EFCAB5	EF-hand calcium binding domain 5 [Source:HGNC Symbol;Acc:HGNC:24801]
ENSOARG00000011024	0.888316	0.0150967	0.171205
ENSOARG00000013828	0.889089	0.015115	0.1713
ENSOARG00000010827	0.90755	0.0151529	0.171617
ENSOARG00000008681	1.07172	0.0152246	0.172315	SPSB1	splA/ryanodine receptor domain and SOCS box containing 1 [Source:HGNC Symbol;Acc:HGNC:30628]
ENSOARG00000011444	1.04967	0.015251	0.172501	ADM	adrenomedullin [Source:HGNC Symbol;Acc:HGNC:259]
ENSOARG00000020325	1.07495	0.0152636	0.17253	WDR3	WD repeat domain 3 [Source:HGNC Symbol;Acc:HGNC:12755]
ENSOARG00000006957	1.08511	0.0153415	0.173296	PSAP	prosaposin [Source:HGNC Symbol;Acc:HGNC:9498]
ENSOARG00000011113	1.12965	0.0153583	0.173373	MEIS3	Meis homeobox 3 [Source:HGNC Symbol;Acc:HGNC:29537]
ENSOARG00000002317	0.887146	0.0153918	0.173535	CEP295	centrosomal protein 295 [Source:HGNC Symbol;Acc:HGNC:29366]
ENSOARG00000012352	1.11295	0.0153929	0.173535
ENSOARG00000005775	1.11822	0.0154148	0.173564
ENSOARG00000001246	1.05922	0.0154156	0.173564	AREL1	apoptosis resistant E3 ubiquitin protein ligase 1 [Source:HGNC Symbol;Acc:HGNC:20363]
ENSOARG00000003568	0.937085	0.0154394	0.173718	AKAP8	A-kinase anchoring protein 8 [Source:HGNC Symbol;Acc:HGNC:378]
ENSOARG00000014800	1.13592	0.0154565	0.173797	IFIT3	interferon induced protein with tetratricopeptide repeats 3 [Source:HGNC Symbol;Acc:HGNC:5411]
ENSOARG00000001045	0.944861	0.0155115	0.174302	DNAJC1	DnaJ heat shock protein family (Hsp40) member C1 [Source:HGNC Symbol;Acc:HGNC:20090]
ENSOARG00000010805	1.10237	0.0155298	0.174393	SNX3	sorting nexin 3 [Source:HGNC Symbol;Acc:HGNC:11174]
ENSOARG00000000401	0.954807	0.0155858	0.174818	SETD3	SET domain containing 3 [Source:HGNC Symbol;Acc:HGNC:20493]
ENSOARG00000010984	0.896266	0.0155879	0.174818	PDE9A	phosphodiesterase 9A [Source:HGNC Symbol;Acc:HGNC:8795]
ENSOARG00000017682	0.915351	0.0156287	0.175162	RTL5	retrotransposon Gag like 5 [Source:HGNC Symbol;Acc:HGNC:29430]
ENSOARG00000014417	1.13412	0.0156987	0.175831
ENSOARG00000019154	1.07779	0.0157089	0.175831	TTLL12	tubulin tyrosine ligase like 12 [Source:HGNC Symbol;Acc:HGNC:28974]
ENSOARG00000018943	1.08311	0.0157306	0.175938	CYBB	cytochrome b-245 beta chain [Source:HGNC Symbol;Acc:HGNC:2578]
ENSOARG00000000208	1.14704	0.0157388	0.175938	CLDN11	claudin 11 [Source:HGNC Symbol;Acc:HGNC:8514]
ENSOARG00000001482	0.933378	0.0158431	0.176988
ENSOARG00000001576	0.916998	0.0159136	0.177639	FGFR1	fibroblast growth factor receptor 1 [Source:HGNC Symbol;Acc:HGNC:3688]
ENSOARG00000000750	0.949203	0.015922	0.177639	PANK2	pantothenate kinase 2 [Source:HGNC Symbol;Acc:HGNC:15894]
ENSOARG00000007154	1.10858	0.0159863	0.178184	DDIT4	DNA damage inducible transcript 4 [Source:HGNC Symbol;Acc:HGNC:24944]
ENSOARG00000005713	0.902575	0.0159962	0.178184	DUS4L	dihydrouridine synthase 4 like [Source:HGNC Symbol;Acc:HGNC:21517]
ENSOARG00000017649	0.899258	0.0160019	0.178184	CCNG2	cyclin G2 [Source:HGNC Symbol;Acc:HGNC:1593]
ENSOARG00000012434	1.09711	0.0160192	0.178261	FMO2	flavin containing monooxygenase 2 [Source:HGNC Symbol;Acc:HGNC:3770]
ENSOARG00000000023	1.07129	0.0160571	0.178568	COX3	Cytochrome c oxidase subunit 3 [Source:UniProtKB/Swiss-Prot;Acc:O21619]
ENSOARG00000021190	1.14346	0.0161086	0.179024	SMOC1	SPARC related modular calcium binding 1 [Source:HGNC Symbol;Acc:HGNC:20318]
ENSOARG00000008798	1.10411	0.0161297	0.179143	HCN2	hyperpolarization activated cyclic nucleotide gated potassium and sodium channel 2 [Source:HGNC Symbol;Acc:HGNC:4846]
ENSOARG00000022624	0.880921	0.0162123	0.179945	SNORA74	Small nucleolar RNA SNORA74 [Source:RFAM;Acc:RF00090]
ENSOARG00000014450	1.05587	0.016246	0.180158	AP3D1	adaptor related protein complex 3 delta 1 subunit [Source:HGNC Symbol;Acc:HGNC:568]
ENSOARG00000001659	1.09533	0.0162524	0.180158	WDFY4	WDFY family member 4 [Source:HGNC Symbol;Acc:HGNC:29323]
ENSOARG00000009667	1.10118	0.0163089	0.180636	ARMC6	armadillo repeat containing 6 [Source:HGNC Symbol;Acc:HGNC:25049]
ENSOARG00000001555	0.903057	0.0163165	0.180636	NFATC2IP	nuclear factor of activated T-cells 2 interacting protein [Source:HGNC Symbol;Acc:HGNC:25906]
ENSOARG00000011245	1.09166	0.0163584	0.180983	NAPA	NSF attachment protein alpha [Source:HGNC Symbol;Acc:HGNC:7641]
ENSOARG00000024996	0.89528	0.0164024	0.181354	uc_338	TUC338 [Source:RFAM;Acc:RF02271]
ENSOARG00000003777	0.943711	0.0164433	0.181689	HGSNAT	heparan-alpha-glucosaminide N-acetyltransferase [Source:HGNC Symbol;Acc:HGNC:26527]
ENSOARG00000016147	1.04717	0.0164596	0.181753	ERCC3	ERCC excision repair 3, TFIIH core complex helicase subunit [Source:HGNC Symbol;Acc:HGNC:3435]
ENSOARG00000011996	0.921248	0.0164923	0.181991	ASB11	ankyrin repeat and SOCS box containing 11 [Source:HGNC Symbol;Acc:HGNC:17186]
ENSOARG00000009478	1.0616	0.0165024	0.181991	NFX1	nuclear transcription factor, X-box binding 1 [Source:HGNC Symbol;Acc:HGNC:7803]
ENSOARG00000025175	1.05576	0.0165354	0.182162	TOB2	protein Tob2 [Source:RefSeq peptide;Acc:NP_001233138]
ENSOARG00000026628	0.917314	0.0165494	0.182162
ENSOARG00000012050	0.940356	0.0165496	0.182162	CCDC77	coiled-coil domain containing 77 [Source:HGNC Symbol;Acc:HGNC:28203]
ENSOARG00000001355	1.11776	0.0167133	0.183743
ENSOARG00000002907	0.873813	0.0167145	0.183743
ENSOARG00000011171	0.917089	0.0167256	0.183747	ITK	IL2 inducible T-cell kinase [Source:HGNC Symbol;Acc:HGNC:6171]
ENSOARG00000020855	0.910944	0.0167596	0.184003	CREBL2	cAMP responsive element binding protein like 2 [Source:HGNC Symbol;Acc:HGNC:2350]
ENSOARG00000013135	0.92436	0.0167922	0.184243	YBEY	ybeY metallopeptidase (putative) [Source:HGNC Symbol;Acc:HGNC:1299]
ENSOARG00000008872	0.882461	0.0168794	0.185041	C3orf18	chromosome 3 open reading frame 18 [Source:HGNC Symbol;Acc:HGNC:24837]
ENSOARG00000012873	1.0779	0.0168864	0.185041	TMEM216	transmembrane protein 216 [Source:HGNC Symbol;Acc:HGNC:25018]
ENSOARG00000001942	0.911012	0.0169134	0.185142	C9orf116	chromosome 9 open reading frame 116 [Source:HGNC Symbol;Acc:HGNC:28435]
ENSOARG00000020448	0.874169	0.0169171	0.185142	SPTBN5	spectrin beta, non-erythrocytic 5 [Source:HGNC Symbol;Acc:HGNC:15680]
ENSOARG00000025386	0.895296	0.0170051	0.185922
ENSOARG00000020880	0.943074	0.0170143	0.185922	SETDB1	SET domain bifurcated 1 [Source:HGNC Symbol;Acc:HGNC:10761]
ENSOARG00000014370	0.933666	0.0170208	0.185922	SMCO4	single-pass membrane protein with coiled-coil domains 4 [Source:HGNC Symbol;Acc:HGNC:24810]
ENSOARG00000001262	1.10412	0.0170369	0.185979	BCL2L1	BCL2 like 1 [Source:HGNC Symbol;Acc:HGNC:992]
ENSOARG00000011026	1.08446	0.0170516	0.186022	PDSS2	decaprenyl diphosphate synthase subunit 2 [Source:HGNC Symbol;Acc:HGNC:23041]
ENSOARG00000003739	1.0803	0.0171081	0.18652
ENSOARG00000006863	0.93528	0.0171608	0.186977	AGA	aspartylglucosaminidase [Source:HGNC Symbol;Acc:HGNC:318]
ENSOARG00000015975	1.0571	0.0172116	0.187412	BRD9	bromodomain containing 9 [Source:HGNC Symbol;Acc:HGNC:25818]
ENSOARG00000006762	0.899609	0.0172272	0.187462	ZNF318	zinc finger protein 318 [Source:HGNC Symbol;Acc:HGNC:13578]
ENSOARG00000019003	0.927656	0.0172516	0.18761
ENSOARG00000009440	0.933704	0.0172773	0.187771	MAP4K2	mitogen-activated protein kinase kinase kinase kinase 2 [Source:HGNC Symbol;Acc:HGNC:6864]
ENSOARG00000009256	0.873239	0.0173009	0.187908	CD3G	CD3g molecule [Source:HGNC Symbol;Acc:HGNC:1675]
ENSOARG00000004419	0.908088	0.0173654	0.18849	TCAIM	T-cell activation inhibitor, mitochondrial [Source:HGNC Symbol;Acc:HGNC:25241]
ENSOARG00000009800	1.12308	0.0173975	0.188703	FCER1G	Fc fragment of IgE receptor Ig [Source:HGNC Symbol;Acc:HGNC:3611]
ENSOARG00000014191	1.08526	0.0174228	0.188703
ENSOARG00000016347	1.06259	0.0174277	0.188703	RAP1GDS1	Rap1 GTPase-GDP dissociation stimulator 1 [Source:HGNC Symbol;Acc:HGNC:9859]
ENSOARG00000013277	0.89546	0.0174288	0.188703	TLE2	transducin like enhancer of split 2 [Source:HGNC Symbol;Acc:HGNC:11838]
ENSOARG00000006825	1.11973	0.0174424	0.188731	IQCF1	IQ motif containing F1 [Source:HGNC Symbol;Acc:HGNC:28607]
ENSOARG00000018125	0.90991	0.017473	0.188944	NEXMIF	neurite extension and migration factor [Source:HGNC Symbol;Acc:HGNC:29433]
ENSOARG00000007077	1.12701	0.0175011	0.189128	SH3BGRL2	SH3 domain binding glutamate rich protein like 2 [Source:HGNC Symbol;Acc:HGNC:15567]
ENSOARG00000003658	1.08085	0.0175456	0.189402	ABCF2	ATP binding cassette subfamily F member 2 [Source:HGNC Symbol;Acc:HGNC:71]
ENSOARG00000001402	0.877626	0.0175524	0.189402
ENSOARG00000012947	1.13301	0.0175594	0.189402
ENSOARG00000014042	1.11515	0.0176082	0.189809	MYO1B	myosin IB [Source:HGNC Symbol;Acc:HGNC:7596]
ENSOARG00000017086	1.12809	0.0176478	0.189981
ENSOARG00000000874	1.07621	0.0176601	0.189981	FBXO6	F-box protein 6 [Source:HGNC Symbol;Acc:HGNC:13585]
ENSOARG00000005807	0.944094	0.0176723	0.189981	MTFR1L	mitochondrial fission regulator 1 like [Source:HGNC Symbol;Acc:HGNC:28836]
ENSOARG00000020294	1.07758	0.0176762	0.189981	NFYC	nuclear transcription factor Y subunit gamma [Source:HGNC Symbol;Acc:HGNC:7806]
ENSOARG00000000808	1.09682	0.0176953	0.189981	ZC3H3	zinc finger CCCH-type containing 3 [Source:HGNC Symbol;Acc:HGNC:28972]
ENSOARG00000002200	1.07606	0.0177037	0.189981	NUP98	nucleoporin 98 [Source:HGNC Symbol;Acc:HGNC:8068]
ENSOARG00000001335	1.12861	0.0177087	0.189981
ENSOARG00000000926	0.938529	0.0177124	0.189981	ENOPH1	enolase-phosphatase 1 [Source:HGNC Symbol;Acc:HGNC:24599]
ENSOARG00000001250	0.899649	0.0177274	0.190023	FAM166A	family with sequence similarity 166 member A [Source:HGNC Symbol;Acc:HGNC:33818]
ENSOARG00000025033	0.874108	0.0177536	0.190037	U6	U6 spliceosomal RNA [Source:RFAM;Acc:RF00026]
ENSOARG00000020745	1.06091	0.0177713	0.190037	WBP11	WW domain binding protein 11 [Source:HGNC Symbol;Acc:HGNC:16461]
ENSOARG00000006493	0.932728	0.0177737	0.190037	ATG16L2	autophagy related 16 like 2 [Source:HGNC Symbol;Acc:HGNC:25464]
ENSOARG00000018049	0.879062	0.0177762	0.190037	ASIC1	acid sensing ion channel subunit 1 [Source:HGNC Symbol;Acc:HGNC:100]
ENSOARG00000005048	0.918839	0.0177868	0.190037	RNF214	ring finger protein 214 [Source:HGNC Symbol;Acc:HGNC:25335]
ENSOARG00000017527	0.925604	0.0177949	0.190037	ADHFE1	alcohol dehydrogenase, iron containing 1 [Source:HGNC Symbol;Acc:HGNC:16354]
ENSOARG00000021667	0.915451	0.0178279	0.190271	TUG1_4	Taurine upregulated gene 1 conserved region 4 [Source:RFAM;Acc:RF01892]
ENSOARG00000000807	1.09267	0.0178445	0.190331	PXDC1	PX domain containing 1 [Source:HGNC Symbol;Acc:HGNC:21361]
[truncated: 15,601 more rows]

## Sheet: Ad5-FMDV - T0h vs T4h
Ensembl90 Gene ID	Fold change	raw pValue	adj pValue (BH)	Gene symbol	Gene description
[truncated: 17,240 more rows]

[truncated: 3 more sheets: Ad5-FMDV - T0h vs T24h, Ad5-FMDV+ISA206VG - T0h vs T4h, Ad5-FMDV+ISA206VG - T0h vs T24h]
