# Supplementary material for: The antibody response induced FMDV vaccines in sheep correlates with early transcriptomic responses in blood
Source: NPJ Vaccines. 2020 Jan 3;5:1. doi: 10.1038/s41541-019-0151-3 (PMC6941976; doi:10.1038/s41541-019-0151-3)
Supplement: Supplementary file 4 — Supplementary data set 2 [file 41541_2019_151_MOESM4_ESM.xlsx]

## Sheet: Feuil1
Enriched BTM - iFMDV_FC024
Module	Enrichment_p_value	Module_size	Overlap_size	Overlap_genes	# genes down-regulated (T24h vs T0h)	# genes up-regulated (T24h vs T0h)	Average FoldChange (T24h vs T0h)
enriched in monocytes (II) (M11.0)	2.7782e-11	165	26	NCF2,NCF1,PLAUR,CCR1,SLC31A2,C5AR1,PTAFR,F13A1,RAB31,ENSOARG00000014846,CSF1R,FGR,SLC7A7,LYN,FCGRT,CRISPLD2,HK3,CSF3R,HCK,SMPDL3A,RBM47,SYK,TLR2,ITGAM,TLR4,TGFBI	2	24	1.14878
Monocyte surface signature (S4)	5.01676e-07	80	14	PECAM1,CSF3R,SLC7A7,MGAM,ADGRE1,ENSOARG00000014846,TLR2,CCR1,C5AR1,PTAFR,ITGAM,TLR4,FCGRT,STEAP4	1	13	1.1649
blood coagulation (M11.1)	4.81292e-06	21	7	PECAM1,SYK,SLC7A7,ITGAM,PLAUR,F13A1,LYN	1	6	1.10957
TLR and inflammatory signaling (M16)	2.75321e-05	36	8	CSF3R,KCNJ15,MGAM,FGR,TLR2,CXCR2,C5AR1,TLR4	0	8	1.18231
regulation of signal transduction (M3)	0.000107114	43	8	SYK,WLS,CSF1R,TLR2,CCR1,TIAM2,C5AR1,LYN	0	8	1.16124
enriched in neutrophils (I) (M37.1)	0.000515135	41	7	KCNJ15,MGAM,CXCR1,C5AR1,PTAFR,CSF3R,STEAP4	0	7	1.18731
transmembrane transport (I) (M87)	0.00087703	22	5	TLR2,HK3,SLC31A2,TLR4,SLC7A7	2	3	1.04446
cell cycle and transcription (M4.0)	0.00120039	313	22	NCF2,NCF1,ENSOARG00000009527,PLAUR,CCR1,SLC31A2,C5AR1,PTAFR,RAB31,ENSOARG00000014846,CSF1R,FGR,SLC7A7,FCGRT,CSF3R,HCK,RBM47,SYK,TLR2,SIRPB2,TLR4,TGFBI	2	20	1.15101
recruitment of neutrophils (M132)	0.00221272	8	3	CXCR1,C5AR1,PTAFR	0	3	1.19972
enriched in monocytes (IV) (M118.0)	0.00378315	57	7	ENSOARG00000010812,NAIP,MGAM,PTX3,ADGRE1,CXCR2,STEAP4	0	7	1.20489
B cell development (M9)	0.00449875	10	3	LYN,TLR4,CBFA2T3	0	3	1.16084
TBA (M48)	0.0060257	11	3	LYN,PTAFR,TLR4	0	3	1.18491
enriched in activated dendritic cells (II) (M165)	0.00658343	34	5	CSF2RB,MX2,RSAD2,ATF3,RBM47	0	5	1.20414
