# Supplementary material for: The antibody response induced FMDV vaccines in sheep correlates with early transcriptomic responses in blood
Source: NPJ Vaccines. 2020 Jan 3;5:1. doi: 10.1038/s41541-019-0151-3 (PMC6941976; doi:10.1038/s41541-019-0151-3)
Supplement: Supplementary file 5 — Supplementary data set 3 [file 41541_2019_151_MOESM5_ESM.xlsx]

## Sheet: Feuil1
Enriched BTM - Ad5-FMDV_FC024
Module	Enrichment_p_value	Module_size	Overlap_size	Overlap_genes	# genes down-regulated (T24h vs T0h)	# genes up-regulated (T24h vs T0h)	Average FoldChange (T24h vs T0h)
cell cycle and transcription (M4.0)	3.66256e-18	313	147	APOBEC3Z1,BUB1B,PLK1,FCGR1A,KIF2C,SKA1,TPX2,POC1A,ENSOARG00000014846,DLGAP5,ENSOARG00000009527,BRCA1,MPEG1,CENPM,TBXAS1,SIRPA,DIAPH3,SPAG5,MYBL2,ITGAX,CENPA,CSF3R,CENPW,SLC15A3,KIFC1,LST1,RBM47,SYK,H2AFX,TLR2,CCNF,CDKN3,TLR4,NCAPH,FOXM1,TCF19,SPC24,CD1D,NCAPG2,STMN1,DTL,ZWINT,ENSOARG00000007215,FEN1,PLXNB2,NEK2,CCNE2,EXO1,RNF130,TROAP,BUB1,TICRR,TFEC,CDC25A,GLT1D1,ENSOARG00000005523,TK1,GRN,GINS2…	101	46	0.930045
cell cycle (I) (M4.1)	2.51148e-13	144	77	BRCA1,NCAPG2,STMN1,DTL,RFC5,ZWINT,BIRC5,CEP55,KIF15,RAD54L,FEN1,KIF11,FANCD2,CHAF1B,BUB1B,BRIP1,PRC1,CDC20,NDC80,POLA2,CDC6,SKA1,TPX2,MYBL2,CCNA2,PLK1,NUSAP1,RACGAP1,EXO1,CDT1,CKS1B,CDCA2,CDCA3,ENSOARG00000012000,KIF2C,AURKB,RFC4,PTTG1,CDCA8,HJURP,AURKA,PCNA,GINS2,CENPM,BUB1,OIP5,MND1,CKS2,CDC25A,SPAG5,DLGAP5,CENPA,NCAPD3,CENPW,NEK2,UHRF1,KIFC1,E2F7,CCNB2,CCNB1,UBE2C,H2AFX,E2F8,TUBG1,TYMS,CCNF,CD…	77	0	0.759242
viral sensing & immunity; IRF2 targets network (II) (M111.1)	1.2082e-06	10	10	TAP1,DDX58,BST-2A,PSMB10,ZBP1,PSMB8,CXCL10,USP18,IFIT2,TNFSF13B	0	10	2.20752
enriched in monocytes (II) (M11.0)	5.20142e-06	165	68	KCNE3,CD1D,CSF2RA,ENSOARG00000005523,MPEG1,SHTN1,NCF1,TLR5,ENSOARG00000007215,TREM1,FCGR1A,ENSOARG00000009499,FGL2,MYOF,TBXAS1,PLXNB2,SERPINA1,FCER1G,KYNU,SIRPA,NLRP3,ENSOARG00000014846,P2RY13,SCPEP1,PLA2G7,S100A9,NFE2,NOD2,RNF130,LYN,FCGRT,PLXDC2,ENSOARG00000007634,CRISPLD2,EPB41L3,S100A8,TFEC,CDA,APOBR,ITGAX,AQP9,CYBB,ASGR2,PADI2,FES,CSF3R,GRN,SLC15A3,PRAM1,CPVL,DMXL2,LRP1,SGK1,LST1,RBM47,SYK,L…	16	52	1.21473
type I interferon response (M127)	1.02157e-05	11	10	TAP1,IFIH1,IRF7,ENSOARG00000008178,PLSCR1,HERC5,USP18,RSAD2,IFIT1,PARP9	0	10	2.34276
immune activation - generic cluster (M37.0)	2.29517e-05	308	110	KCNE3,ENSOARG00000007679,CHI3L1,EMILIN2,ENSOARG00000012916,RETN,PSD3,INHBA,LYN,NFE2,CRISPLD2,HAL,DYSF,CD22,AQP9,TSPAN2,FAM69B,CCDC150,LY96,CDA,ORM1,SLPI,TLR1,TLR7,TLR5,LAT,CD3E,CSF2RB,ENSOARG00000007758,ENSOARG00000015209,ICOSLG,IL1R1,LRRK2,SCD,CCNE1,JUP,GRAP2,PCBP3,TACSTD2,PLXDC2,SERPINB10,VNN1,NCAPD2,NCAPD3,PAX5,CORO2A,TCN1,FAM105A,CD19,SH2D1A,FAM46A,CD7,TREM1,CD2,MCTP1,NLRP3,PLA2G7,CIITA,SLA2,…	42	68	1.15224
TLR and inflammatory signaling (M16)	3.03045e-05	36	21	ITGAX,ENSOARG00000009499,KCNJ15,DYSF,TLR2,FCGR1A,APOBR,AQP9,ENSOARG00000001031,CXCR2,TLR1,TLR6,TLR7,TLR4,TLR5,LY96,WDFY3,NFE2,P2RY13,CSF3R,FES	1	20	1.46158
RIG-1 like receptor signaling (M68)	3.65546e-05	10	9	IFIH1,IRF7,DHX58,TRIM25,NFKBIA,DDX58,TNF,ISG15,CXCL10	0	9	2.48471
PLK1 signaling events (M4.2)	7.08001e-05	35	20	GINS2,CLSPN,TPX2,BUB1,TUBG1,BUB1B,PLK1,SGO1,CEP55,CDC20,KIF14,RAD51AP1,HJURP,AURKA,NUSAP1,PRC1,MYBL2,NDC80,ASF1B,KIF20A	19	1	0.784809
cell division stimulated CD4+ T cells (M46)	8.85695e-05	28	17	TYMS,ZNRF1,APOBEC3Z1,UHRF1,SHCBP1,ZWINT,DTL,CDT1,KIF4A,ENSOARG00000020743,CDCA3,RRM2,RAD51,GNB4,CDC45,GGH,KIF20A	15	2	0.865988
antiviral IFN signature (M75)	0.000236788	20	13	ANXA3,FCER1A,DHX58,DDX58,IFIH1,SERPING1,HERC5,IRF7,PML,CXCL10,IL1B,RSAD2,IFIT1	1	12	2.36052
E2F transcription factor network (M8)	0.000294326	18	12	BRCA1,CCNA2,ORC6,ZWINT,UBE2C,ORC1,RAD54L,ENSOARG00000012000,ENSOARG00000020743,ENSOARG00000008548,CDC25A,CDC6	12	0	0.768734
mitotic cell cycle (M4.7)	0.000476642	21	13	CCNB2,CCNB1,CCNA2,SHCBP1,PLK1,CDC25A,EXO1,CDT1,E2F8,TUBG1,FOXM1,CEP72,NEK2	13	0	0.737744
blood coagulation (M11.1)	0.000476642	21	13	ITGAX,PECAM1,FCER1G,F5,SIRPA,SERPINA1,SYK,GNB4,LOC101104705,PSAP,TREM1,LYN,ENSOARG00000010631	2	11	1.23575
enriched in activated dendritic cells (II) (M165)	0.00058932	34	18	CSF2RB,IFIH1,CSF2RA,PARP9,RBM47,RSAD2,CCL8,MX2,DOCK4,SIGLEC1,IFIT2,SERPING1,HERC5,ATF3,DSE,IFIT3,ENSOARG00000013206,IFIT1	0	18	2.16458
transcription regulation in cell development (M49)	0.000633605	45	22	MYH10,STMN1,SPTB,VCAN,PLCG1,SOD2,PLXNB2,ANK1,KIF4A,FHL2,LYN,BRCA1,ARHGEF12,TAL1,FES,ACHE,CCNB1,LST1,TMOD1,CDC20,TYMS,PAK1	11	11	1.00217
Monocyte surface signature (S4)	0.00067171	80	34	TNFSF12,KCNE3,TMEM154,CCR2,PTAFR,FCGR1A,CYBRD1,MCTP1,LTBR,PECAM1,MARCO,FCER1A,BRI3,ENSOARG00000014846,TREM1,P2RY13,VSIR,PLXND1,FCGRT,ENSOARG00000007634,DYSF,ASGR2,CSF3R,MCEMP1,LRP1,TNFRSF1B,SLC40A1,TLR2,TLR1,NRROS,TLR4,TLR5,LOC101105208,STEAP4	9	25	1.24612
viral sensing & immunity; IRF2 targets network (I) (M111.0)	0.000781401	17	11	TAP1,KYNU,BST-2A,ZBP1,IFI35,TLR7,FES,PSMB8,USP18,TNFSF13B,CXCL16	0	11	1.79618
innate antiviral response (M150)	0.00142337	11	8	TAP1,IRF7,APOBEC3Z1,PLSCR1,EIF2AK2,RSAD2,IFIT1,SP100	0	8	2.56787
regulation of antigen presentation and immune response (M5.0)	0.00153308	74	31	FYN,NFKBIA,PLCG1,CD247,MAP2K6,FCGR1A,FYB1,UBASH3A,FCER1G,HLA-DOA,SLA2,CD86,GRAP2,LYN,PAK1,JUN,LY96,LCP2,ENSOARG00000001031,SYK,CD3E,TLR2,TLR1,TLR6,TLR7,TLR4,TLR5,CD19,CD3D,LCK,HLA-DMA	11	20	1.12823
Resting dendritic cell surface signature (S10)	0.00154394	71	30	CLEC10A,CD1E,ACE,CCRL2,ABHD12,TREM2,PTGFRN,IL1R1,MCUR1,FCER1A,PSEN2,TMEM255A,CD86,LPCAT2,TACSTD2,PLXND1,PLXDC2,SFXN3,ITPRIPL2,EMP1,SRD5A3,TMEM144,ABCC3,P2RY6,NRP1,ITGAX,PLD3,SLCO2B1,CH25H,HLA-DMA	15	15	1.07691
cell cycle (II) (M4.10)	0.00260406	14	9	BRCA1,CCNB2,CCNB1,DTL,CCNE2,CDC25A,CCNE1,GINS2,RRM2	8	1	0.792365
mitotic cell cycle in stimulated CD4 T cells (M4.11)	0.00331237	12	8	STMN1,CDCA3,RAD54L,HASPIN,SUV39H1,AURKB,TK1,CCNA2	8	0	0.759948
mitotic cell cycle - DNA replication (M4.4)	0.00352473	30	15	PCNA,POLA2,TPX2,OIP5,KIF15,ORC6,EXO1,CDT1,MCM7,MND1,CDK2,POLE2,PRIM2,CDC45,CDC6	15	0	0.746209
DNA repair (M76)	0.00357939	22	12	PCNA,BRCA1,RAD51,RFC5,MRE11,H2AFX,FANCG,POLD3,FEN1,POLE2,FANCD2,RFC4	10	2	0.866473
putative targets of PAX3 (M89.1)	0.00411001	10	7	NR4A2,EGR3,CD83,INHBA,RGS1,EGR2,ATF3	0	7	1.60706
innate activation by cytosolic DNA sensing (M13)	0.00411001	10	7	DDX58,IRF7,ZBP1,NFKBIA,LOC101105208,CXCL10,IL1B	0	7	2.39454
Ran mediated mitosis (M15)	0.00668808	13	8	TPX2,BUB1B,PLK1,H2AFX,KIF15,AURKA,AURKB,KIF2C	8	0	0.759648
