# Supplementary material for: The antibody response induced FMDV vaccines in sheep correlates with early transcriptomic responses in blood
Source: NPJ Vaccines. 2020 Jan 3;5:1. doi: 10.1038/s41541-019-0151-3 (PMC6941976; doi:10.1038/s41541-019-0151-3)
Supplement: Supplementary file 6 — Supplementary data set 4 [file 41541_2019_151_MOESM6_ESM.xlsx]

## Sheet: Feuil1
Enriched BTM - Ad5-FMDV+ISA206VG_FC024
Module	Enrichment_p_value	Module_size	Overlap_size	Overlap_genes	# genes down-regulated (T24h vs T0h)	# genes up-regulated (T24h vs T0h)	Average FoldChange (T24h vs T0h)
type I interferon response (M127)	2.33887e-12	11	11	TAP1,IFIH1,IRF7,ENSOARG00000008178,PLSCR1,ENSOARG00000008115,HERC5,USP18,RSAD2,IFIT1,PARP9	0	11	1.89176
viral sensing & immunity; IRF2 targets network (II) (M111.1)	2.7216e-11	10	10	TAP1,DDX58,BST-2A,PSMB10,ZBP1,PSMB8,CXCL10,USP18,IFIT2,TNFSF13B	0	10	1.80372
enriched in activated dendritic cells (II) (M165)	3.89979e-07	34	14	CSF2RB,IFIH1,CSF2RA,PARP9,RSAD2,CCL8,MX2,IFIT2,SERPING1,HERC5,ATF3,IFIT3,ENSOARG00000013206,IFIT1	0	14	1.77295
innate antiviral response (M150)	4.72607e-07	11	8	TAP1,IRF7,APOBEC3Z1,PLSCR1,EIF2AK2,RSAD2,IFIT1,SP100	0	8	2.03029
antiviral IFN signature (M75)	2.23252e-06	20	10	DDX58,IRF7,DHX58,IFIH1,SERPING1,HERC5,PML,CXCL10,RSAD2,IFIT1	0	10	2.10648
RIG-1 like receptor signaling (M68)	3.96462e-06	10	7	IFIH1,IRF7,DHX58,TRIM25,DDX58,ISG15,CXCL10	0	7	2.17437
viral sensing & immunity; IRF2 targets network (I) (M111.0)	4.31448e-05	17	8	TAP1,BST-2A,ZBP1,IFI35,FES,PSMB8,USP18,TNFSF13B	0	8	1.74366
activated dendritic cells (M67)	7.38643e-05	10	6	DDX58,IRF7,PLSCR1,IFIH1,SERPING1,RSAD2	0	6	2.23602
enriched in monocytes (II) (M11.0)	8.17369e-05	165	30	NCF1,CSF2RA,ENSOARG00000005523,ENSOARG00000007215,SLC31A2,TREM1,MYOF,FCER1G,ENSOARG00000014846,P2RY13,S100A9,APOBR,FCGRT,MPEG1,NOD2,AQP9,CYBB,ASGR2,FES,CSF3R,PRAM1,ITGAX,CDA,LST1,ENSOARG00000002004,RIN2,TLR2,ANPEP,TLR4,PTAFR	5	25	1.236
Monocyte surface signature (S4)	0.000156547	80	18	LTBR,TLR2,MARCO,CSF3R,DYSF,PECAM1,ENSOARG00000014846,CYBRD1,P2RY13,LOC101102014,ASGR2,TREM1,TLR4,PLXND1,PTAFR,FCGRT,STEAP4,MCEMP1	3	15	1.28511
Activated (LPS) dendritic cell surface signature (S11)	0.000661265	35	10	CSF2RB,TGFA,ANTXR2,IFI6,CD274,SLC31A2,IL3RA,TMEM140,PDCD1LG2,TNFSF13B	1	9	1.48285
TLR and inflammatory signaling (M16)	0.000844952	36	10	ITGAX,CSF3R,DYSF,P2RY13,TLR2,FES,TLR4,APOBR,AQP9,ANPEP	0	10	1.41304
enriched in myeloid cells and monocytes (M81)	0.0027697	35	9	PTGS1,ENSOARG00000009527,ENSOARG00000007758,SELP,TLR4,ENSOARG00000007679,CHI3L1,FCER1G,PRAM1	1	8	1.34205
recruitment of neutrophils (M132)	0.00325757	8	4	LOC101102014,CXCR1,CCR3,PTAFR	0	4	1.3006
TBA (M121)	0.00545579	9	4	TAP1,GPR183,IL15,PLSCR1	1	3	1.49676
innate activation by cytosolic DNA sensing (M13)	0.00846251	10	4	CXCL10,DDX58,IRF7,ZBP1	0	4	2.40301
inflammatory response (M33)	0.00846251	10	4	FCER1G,ARRB2,TLR4,APOBR	1	3	1.16227
enriched in neutrophils (I) (M37.1)	0.00854785	41	9	CDA,REPS2,LOC101102014,CXCR1,PTAFR,CHI3L1,TREM1,CSF3R,STEAP4	2	7	1.21248
Resting dendritic cell surface signature (S10)	0.00871601	71	13	CLEC10A,ITGAX,CD1E,PSEN2,TMEM255A,CCRL2,TMEM144,LPCAT2,SFXN3,TACSTD2,PLXND1,P2RY6,MCUR1	5	8	1.1198
