# Supplementary material for: The antibody response induced FMDV vaccines in sheep correlates with early transcriptomic responses in blood
Source: NPJ Vaccines. 2020 Jan 3;5:1. doi: 10.1038/s41541-019-0151-3 (PMC6941976; doi:10.1038/s41541-019-0151-3)
Supplement: Supplementary file 7 — Supplementary data set 5 [file 41541_2019_151_MOESM7_ESM.xlsx]

## Sheet: Feuil1
Vaccine correlation - iFMDV
BTM	Size	GSEA Normalized enrichment score (NES)	GSEA pv	GSEA FDR	Spearman correlation analysis : rho	Spearman correlation test : p-value
PLATELET ACTIVATION & BLOOD COAGULATION (M199)	10	-2.27931	0	0.0104347	-0.757576	0.0121108
CHAPERONIN MEDIATED PROTEIN FOLDING (I) (M204.0)	15	3.05452	0	0	0.672727	0.0340938
CHAPERONIN MEDIATED PROTEIN FOLDING (II) (M204.1)	11	2.39552	0	0.00238563	0.648485	0.0435644
ENRICHED FOR TF MOTIF TNCATNTCCYR (M232)	12	2.1774	0.00201613	0.00897364	0.721212	0.0200029
CELL DIVISION (M37.3)	10	1.9136	0.00409836	0.0329399	0.660606	0.0382264
PURINE NUCLEOTIDE BIOSYNTHESIS (M212)	13	1.92624	0.00772201	0.0314609	0.745455	0.0146936
ENRICHED IN T CELLS (I) (M7.0)	47	-1.82354	0.013308	0.0798366	-0.636364	0.0488449
NUCLEOTIDE METABOLISM (M181)	11	1.82716	0.014553	0.0521308	0.648485	0.0435644
NUCLEAR PORE COMPLEX (M106.0)	17	1.74429	0.0225873	0.0703175	0.745455	0.0146936
T CELL SURFACE SIGNATURE (S0)	24	-1.70506	0.0243408	0.114563	-0.672727	0.0340938
T CELL DIFFERENTIATION (TH2) (M19)	14	-1.71141	0.0262172	0.113169	-0.709091	0.0224135
GOLGI MEMBRANE (I) (M113)	10	-1.57296	0.0316832	0.181264	-0.806061	0.00556751
