# Supplementary material for: The antibody response induced FMDV vaccines in sheep correlates with early transcriptomic responses in blood
Source: NPJ Vaccines. 2020 Jan 3;5:1. doi: 10.1038/s41541-019-0151-3 (PMC6941976; doi:10.1038/s41541-019-0151-3)
Supplement: Supplementary file 8 — Supplementary data set 6 [file 41541_2019_151_MOESM8_ESM.xlsx]

## Sheet: Feuil1
Vaccine correlation - Ad5-FMDV
BTM	Size	GSEA Normalized enrichment score (NES)	GSEA pv	GSEA FDR	Spearman correlation analysis : rho	Spearman correlation test : p-value
CELL CYCLE (I) (M4.1)	144	-7.04669	0	0	-0.806061	0.00668676
CELL CYCLE AND TRANSCRIPTION (M4.0)	308	-6.70353	0	0	-0.878788	0.00111924
PLK1 SIGNALING EVENTS (M4.2)	35	-4.2859	0	0	-0.745455	0.0157842
E2F TRANSCRIPTION FACTOR NETWORK (M8)	18	-3.92623	0	0	-0.830303	0.00416129
MITOTIC CELL DIVISION (M6)	32	-3.7077	0	0	-0.842424	0.00321423
CELL CYCLE (III) (M103)	49	-3.4081	0	0	-0.842424	0.00321423
MITOTIC CELL CYCLE (M4.7)	21	-3.4046	0	0	-0.830303	0.00416129
CELL DIVISION STIMULATED CD4+ T CELLS (M46)	28	-3.27765	0	0	-0.806061	0.00668676
MITOTIC CELL CYCLE - DNA REPLICATION (M4.4)	29	-3.17659	0	0	-0.745455	0.0157842
RAN MEDIATED MITOSIS (M15)	13	-2.71732	0	6.29371e-05	-0.818182	0.00522313
CELL DIVISION - E2F TRANSCRIPTION NETWORK (M4.8)	18	-2.60197	0	0.000265163	-0.69697	0.0273497
ENRICHED FOR CELL MIGRATION (M122)	11	-2.56749	0	0.000362015	-0.684848	0.0313101
TRANSCRIPTION REGULATION IN CELL DEVELOPMENT (M49)	46	-2.4858	0	0.000766617	-0.660606	0.0399483
CELL CYCLE (II) (M4.10)	14	-2.48347	0	0.00074266	-0.672727	0.0351844
MITOTIC CELL CYCLE IN STIMULATED CD4 T CELLS (M4.11)	13	-2.42483	0	0.00134323	-0.636364	0.049878
DNA REPAIR (M76)	22	-2.29892	0	0.0031632	-0.660606	0.0399483
COMPLEMENT ACTIVATION (I) (M112.0)	13	-2.21417	0	0.00490706	-0.636364	0.049878
C-MYC TRANSCRIPTIONAL NETWORK (M4.12)	11	-2.20854	0	0.00497767	-0.769697	0.0115368
ENRICHED IN EXTRACELLULAR MATRIX & ASSOCIATED PROTEINS (M202)	11	-1.96922	0.00790514	0.0188398	-0.648485	0.0444253
TBA (SOURCE: B CELLS) (M217)	10	-1.95827	0	0.0199224	-0.842424	0.00321423
