# Supplementary material for: The antibody response induced FMDV vaccines in sheep correlates with early transcriptomic responses in blood
Source: NPJ Vaccines. 2020 Jan 3;5:1. doi: 10.1038/s41541-019-0151-3 (PMC6941976; doi:10.1038/s41541-019-0151-3)
Supplement: Supplementary file 9 — Supplementary data set 7 [file 41541_2019_151_MOESM9_ESM.xlsx]

## Sheet: Feuil1
Vaccine correlation - Ad5-FMDV+ISA206VG
BTM	Size	GSEA Normalized enrichment score (NES)	GSEA pvalue	GSEA FDR	Spearman correlation analysis : rho	Spearman correlation test : p-value
CD28 COSTIMULATION (M12)	10	-2.2366	0.00200803	0.0166539	-0.769697	0.0096714
ENRICHED IN B CELLS (II) (M47.1)	33	2.72773	0	0.00331865	0.648485	0.0431913
ENRICHED IN NEUTROPHILS (II) (M163)	12	-2.08621	0.00403226	0.0282042	-0.636364	0.04807
ENRICHED IN T CELLS (I) (M7.0)	47	-2.3818	0	0.00716395	-0.684848	0.0296169
