# Supplementary material for: The antibody response induced FMDV vaccines in sheep correlates with early transcriptomic responses in blood
Source: NPJ Vaccines. 2020 Jan 3;5:1. doi: 10.1038/s41541-019-0151-3 (PMC6941976; doi:10.1038/s41541-019-0151-3)
Supplement: Supplementary file 10 — Supplementary data set 8 [file 41541_2019_151_MOESM10_ESM.xlsx]

## Sheet: Supplementary data 1.Oarv3.1_En
Ovine UTR update
Ensembl Gene ID	Modification type	Old coordinates	New coordinates
ENSOARG00000000016	5'UTR added		MT:5248-5331
ENSOARG00000000017	5'UTR added		MT:6945-6975
ENSOARG00000000033	3'UTR added		MT:11640-13557
ENSOARG00000000036	3'UTR added		MT:15372-16611
ENSOARG00000000037	5'UTR added		MT:15437-16600
ENSOARG00000000038	5'UTR added		21:43310014-43310097
ENSOARG00000000040	3'UTR added		12:27326567-27330461
ENSOARG00000000040	5'UTR added		12:27367203-27367377
ENSOARG00000000043	3'UTR added		22:37233154-37237299
ENSOARG00000000048	5'UTR added		11:19651176-19651399
ENSOARG00000000056	3'UTR added		12:40061052-40063819
ENSOARG00000000056	5'UTR added		12:40068935-40082214
ENSOARG00000000065	3'UTR added		20:48533375-48534770
ENSOARG00000000065	5'UTR added		20:48569656-48569692
ENSOARG00000000078	3'UTR added		6:70234613-70236727
ENSOARG00000000080	3'UTR added		11:50675651-50677199
ENSOARG00000000080	5'UTR modified	11:50661874-50661888	11:50659272-50661888
ENSOARG00000000082	3'UTR added		22:13545452-13548223
ENSOARG00000000082	5'UTR added		22:13494200-13512353
ENSOARG00000000085	3'UTR modified	23:40271517-40272234	23:40271517-40275435
ENSOARG00000000089	3'UTR added		24:25009599-25010619
ENSOARG00000000089	5'UTR added		24:25089542-25089667
ENSOARG00000000090	3'UTR modified	5:6540563-6540627	5:6539710-6540627
ENSOARG00000000090	5'UTR added		5:6569349-6569367
ENSOARG00000000092	3'UTR added		19:51331448-51332522
ENSOARG00000000092	5'UTR added		19:51310202-51312711
ENSOARG00000000095	5'UTR added		9:76237200-76238585
ENSOARG00000000096	3'UTR modified	8:61293172-61293254	8:61290218-61293254
ENSOARG00000000096	5'UTR modified	8:61312351-61313162	8:61312351-61321954
ENSOARG00000000100	3'UTR added		1:17837796-17840227
ENSOARG00000000100	5'UTR added		1:17843739-17845114
ENSOARG00000000106	3'UTR added		18:60405149-60405859
ENSOARG00000000106	5'UTR modified	18:60336286-60336586	18:60336189-60336586
ENSOARG00000000109	3'UTR added		10:53368552-53372122
ENSOARG00000000110	3'UTR added		24:37133652-37136420
ENSOARG00000000113	3'UTR added		22:37542174-37543327
ENSOARG00000000115	3'UTR added		14:57193974-57194941
ENSOARG00000000115	5'UTR added		14:57180445-57187782
ENSOARG00000000117	3'UTR added		6:36003932-36005465
ENSOARG00000000117	5'UTR modified	6:36125623-36125662	6:36125623-36141159
ENSOARG00000000118	3'UTR added		11:42764087-42764755
ENSOARG00000000118	5'UTR added		11:42762742-42763483
ENSOARG00000000120	3'UTR added		14:57225142-57482753
ENSOARG00000000120	5'UTR added		14:57218738-57220286
ENSOARG00000000125	3'UTR added		X:35121690-35123597
ENSOARG00000000125	5'UTR added		X:35132631-35132745
ENSOARG00000000128	3'UTR added		21:43332967-43333613
ENSOARG00000000128	5'UTR added		21:43335052-43335260
ENSOARG00000000129	5'UTR added		9:14059551-14066879
ENSOARG00000000134	3'UTR added		14:57342671-57343337
ENSOARG00000000134	5'UTR modified	14:57428155-57428222	14:57428155-57428327
ENSOARG00000000137	3'UTR added		20:30503191-30504528
ENSOARG00000000139	3'UTR added		26:25765902-25766844
ENSOARG00000000142	3'UTR modified	15:33230597-33234177	15:33220626-33234177
ENSOARG00000000147	5'UTR added		4:111658379-111658499
ENSOARG00000000151	3'UTR added		2:133093927-133103108
ENSOARG00000000151	5'UTR modified	2:133005922-133005983	2:133000647-133005983
ENSOARG00000000154	3'UTR added		14:57676296-57678322
ENSOARG00000000154	5'UTR added		14:57658450-57662401
ENSOARG00000000155	5'UTR added		3:150801029-150801359
ENSOARG00000000156	3'UTR added		19:47728432-47735252
ENSOARG00000000156	5'UTR modified	19:47762858-47762970	19:47762858-47766704
ENSOARG00000000157	3'UTR added		21:43337722-43337839
ENSOARG00000000157	5'UTR added		21:43335635-43335822
ENSOARG00000000159	3'UTR added		24:2159157-2159514
ENSOARG00000000161	3'UTR added		4:51411181-51411737
ENSOARG00000000163	3'UTR added		26:25924952-25927243
ENSOARG00000000169	5'UTR added		11:52469502-52476012
ENSOARG00000000170	3'UTR added		2:133816723-133818179
ENSOARG00000000170	5'UTR added		2:133813691-133814092
ENSOARG00000000175	3'UTR added		11:52829104-52830836
ENSOARG00000000175	5'UTR added		11:52828336-52828413
ENSOARG00000000176	3'UTR added		11:12998105-12998376
ENSOARG00000000180	5'UTR added		11:53802650-53802712
ENSOARG00000000184	3'UTR added		5:107812561-107814252
ENSOARG00000000184	5'UTR modified	5:107540852-107540853	5:107540849-107540853
ENSOARG00000000187	3'UTR added		15:71653595-71655635
ENSOARG00000000187	5'UTR added		15:71627522-71627684
ENSOARG00000000191	3'UTR added		3:61769404-61771279
ENSOARG00000000191	5'UTR added		3:61761323-61762111
ENSOARG00000000192	5'UTR modified	14:57685819-57685877	14:57681809-57685877
ENSOARG00000000194	3'UTR added		2:133908860-133912119
ENSOARG00000000194	5'UTR modified	2:133841980-133842079	2:133830982-133842079
ENSOARG00000000197	3'UTR added		4:10618562-10619569
ENSOARG00000000197	5'UTR added		4:10482377-10482483
ENSOARG00000000198	3'UTR added		20:30523296-30524485
ENSOARG00000000198	5'UTR added		20:30529828-30529953
ENSOARG00000000201	3'UTR added		10:54245040-54246345
ENSOARG00000000201	5'UTR added		10:54286077-54286148
ENSOARG00000000203	3'UTR added		14:57727966-57729230
ENSOARG00000000203	5'UTR added		14:57709698-57721375
ENSOARG00000000205	3'UTR added		14:24862223-24863385
ENSOARG00000000205	5'UTR added		14:24875607-24875740
ENSOARG00000000206	3'UTR added		11:59516238-59517932
ENSOARG00000000206	5'UTR added		11:59519151-59520051
ENSOARG00000000208	3'UTR added		1:215043875-215044925
ENSOARG00000000212	3'UTR added		14:57766155-57769171
ENSOARG00000000213	3'UTR added		4:111706781-111719189
ENSOARG00000000216	3'UTR modified	13:67175329-67175574	13:67175329-67178242
ENSOARG00000000218	3'UTR added		5:49882051-49882259
ENSOARG00000000220	3'UTR added		12:27412597-27413870
ENSOARG00000000220	5'UTR added		12:27501660-27501697
ENSOARG00000000221	3'UTR added		14:57774466-57774772
ENSOARG00000000221	5'UTR modified	14:57784534-57784650	14:57784534-57786207
ENSOARG00000000226	3'UTR added		5:107825227-107832741
ENSOARG00000000226	5'UTR added		5:107841391-107841532
ENSOARG00000000227	3'UTR added		7:81390121-81391342
ENSOARG00000000227	5'UTR modified	7:81374139-81374146	7:81358876-81374146
ENSOARG00000000229	3'UTR added		26:27309474-27315107
ENSOARG00000000230	3'UTR modified	12:48571511-48573402	12:48571263-48573402
ENSOARG00000000237	3'UTR added		20:13874087-13875561
ENSOARG00000000242	3'UTR added		14:24887593-24889494
ENSOARG00000000242	5'UTR added		14:24875588-24875639
ENSOARG00000000244	3'UTR modified	2:234402247-234403556	2:234402247-234403913
ENSOARG00000000244	5'UTR added		2:234389572-234395540
ENSOARG00000000248	3'UTR added		19:57630844-57634589
ENSOARG00000000248	5'UTR added		19:57680154-57729224
ENSOARG00000000250	3'UTR added		6:6177771-6183893
ENSOARG00000000250	5'UTR added		6:6177358-6177566
ENSOARG00000000251	3'UTR added		13:50271005-50272221
ENSOARG00000000251	5'UTR added		13:50244179-50244851
ENSOARG00000000257	3'UTR added		1:215075148-215079467
ENSOARG00000000258	3'UTR added		11:50727948-50728316
ENSOARG00000000258	5'UTR added		11:50769137-50784881
ENSOARG00000000261	3'UTR added		2:234402345-234402629
ENSOARG00000000261	5'UTR added		2:234410048-234410473
ENSOARG00000000265	3'UTR added		1:2318587-2370639
ENSOARG00000000265	5'UTR added		1:2371126-2371313
ENSOARG00000000266	3'UTR added		18:62842721-62847215
ENSOARG00000000266	5'UTR added		18:62930961-62946957
ENSOARG00000000269	3'UTR modified	6:95833905-95834247	6:95832813-95834247
ENSOARG00000000269	5'UTR modified	6:96508887-96508928	6:96508887-96508976
ENSOARG00000000270	3'UTR added		7:81395657-81396283
ENSOARG00000000270	5'UTR modified	7:81437741-81438182	7:81437741-81439687
ENSOARG00000000271	5'UTR added		15:33348390-33493707
ENSOARG00000000276	3'UTR added		2:134391804-134401761
ENSOARG00000000276	5'UTR added		2:134283567-134365411
ENSOARG00000000281	3'UTR added		2:234414513-234419071
ENSOARG00000000281	5'UTR added		2:234410155-234410505
ENSOARG00000000284	3'UTR added		4:111802095-111802117
ENSOARG00000000284	5'UTR added		4:111829407-111834769
ENSOARG00000000285	3'UTR modified	5:13733596-13735284	5:13730633-13735284
ENSOARG00000000286	3'UTR added		19:10821793-10822576
ENSOARG00000000286	5'UTR added		19:10718613-10718919
ENSOARG00000000288	3'UTR added		20:48985957-48986250
ENSOARG00000000288	5'UTR added		20:48971688-48971786
ENSOARG00000000291	5'UTR added		17:2715376-2715545
ENSOARG00000000294	3'UTR added		22:37899465-37908607
ENSOARG00000000294	5'UTR added		22:37973790-37974175
ENSOARG00000000298	3'UTR added		2:134490200-134492166
ENSOARG00000000299	5'UTR modified	14:58131535-58131608	14:58131535-58133455
ENSOARG00000000301	3'UTR added		5:6573821-6575256
ENSOARG00000000301	5'UTR added		5:6580519-6580581
ENSOARG00000000302	3'UTR added		14:24897563-24899370
ENSOARG00000000302	5'UTR added		14:24889909-24890156
ENSOARG00000000304	3'UTR added		1:4399928-4400643
ENSOARG00000000304	5'UTR added		1:4401733-4412503
ENSOARG00000000306	3'UTR added		6:13373145-13379705
ENSOARG00000000306	5'UTR added		6:13368542-13372583
ENSOARG00000000307	3'UTR added		13:50282267-50288585
ENSOARG00000000310	3'UTR added		14:58164161-58166968
ENSOARG00000000310	5'UTR modified	14:58177071-58177613	14:58177071-58179151
ENSOARG00000000315	3'UTR added		13:37667899-37668787
ENSOARG00000000315	5'UTR added		13:37655906-37656301
ENSOARG00000000316	3'UTR added		17:35025261-35025778
ENSOARG00000000317	3'UTR modified	5:29248192-29249247	5:29248192-29250333
ENSOARG00000000317	5'UTR added		5:29236236-29236249
ENSOARG00000000318	3'UTR added		11:27447266-27447326
ENSOARG00000000318	5'UTR added		11:27434847-27434977
ENSOARG00000000319	3'UTR added		7:81517561-81525310
ENSOARG00000000319	5'UTR modified	7:81474497-81474613	7:81467762-81474613
ENSOARG00000000320	3'UTR added		1:215136878-215139339
ENSOARG00000000321	3'UTR added		22:13604260-13608416
ENSOARG00000000322	3'UTR added		11:33921072-33921858
ENSOARG00000000322	5'UTR modified	11:33925345-33925961	11:33925345-33925964
ENSOARG00000000324	3'UTR added		2:134483983-134497202
ENSOARG00000000326	3'UTR added		12:48653967-48658865
ENSOARG00000000329	3'UTR modified	5:29278341-29279868	5:29267123-29279868
ENSOARG00000000333	3'UTR added		18:29423579-29423805
ENSOARG00000000336	3'UTR added		3:61808774-61813587
ENSOARG00000000336	5'UTR added		3:61775567-61775661
ENSOARG00000000339	3'UTR added		2:134564828-134565159
ENSOARG00000000340	3'UTR added		24:2257983-2260593
ENSOARG00000000340	5'UTR added		24:2254069-2254104
ENSOARG00000000343	3'UTR added		14:24897310-24899695
ENSOARG00000000343	5'UTR modified	14:24905599-24905785	14:24905599-24905900
ENSOARG00000000345	3'UTR modified	15:33790747-33794217	15:33790747-33795971
ENSOARG00000000347	3'UTR added		24:37140053-37140795
ENSOARG00000000347	5'UTR added		24:37227405-37227808
ENSOARG00000000348	3'UTR added		6:21961625-21961750
ENSOARG00000000349	3'UTR added		26:27769929-27772232
ENSOARG00000000349	5'UTR added		26:27839702-27846927
ENSOARG00000000355	3'UTR added		20:26339179-26339347
ENSOARG00000000356	3'UTR added		4:111854861-111856704
ENSOARG00000000358	3'UTR added		7:81597600-81602884
ENSOARG00000000359	3'UTR added		14:58190766-58191274
ENSOARG00000000362	5'UTR added		3:151035874-151036027
ENSOARG00000000363	5'UTR added		11:33953495-33953540
ENSOARG00000000369	3'UTR added		22:50740407-50742906
ENSOARG00000000369	5'UTR added		22:50733307-50733608
ENSOARG00000000371	3'UTR added		X:122000116-122000359
ENSOARG00000000371	5'UTR added		X:121999233-121999295
ENSOARG00000000372	3'UTR added		10:54909682-54918356
ENSOARG00000000372	5'UTR added		10:54994261-54994788
ENSOARG00000000373	3'UTR added		25:39056722-39060651
ENSOARG00000000378	3'UTR added		X:122039484-122039876
ENSOARG00000000378	5'UTR added		X:122037663-122038905
ENSOARG00000000380	3'UTR added		11:27451037-27451571
ENSOARG00000000381	3'UTR added		19:47835572-47845420
ENSOARG00000000381	5'UTR added		19:47798257-47798271
ENSOARG00000000382	3'UTR added		8:61916495-61917634
ENSOARG00000000383	3'UTR added		2:234415230-234415527
ENSOARG00000000384	3'UTR added		26:27862257-27864862
ENSOARG00000000384	5'UTR added		26:27853377-27853653
ENSOARG00000000387	5'UTR added		4:87141029-87145176
ENSOARG00000000388	5'UTR added		6:36190951-36191043
ENSOARG00000000389	3'UTR added		1:102248744-102253640
ENSOARG00000000389	5'UTR modified	1:102290042-102290866	1:102291700-102296169
ENSOARG00000000392	3'UTR added		6:35513636-35522261
ENSOARG00000000392	5'UTR added		6:35448639-35511292
ENSOARG00000000394	3'UTR added		14:24930655-24931675
ENSOARG00000000394	5'UTR added		14:24942838-24943002
ENSOARG00000000395	3'UTR added		26:27860557-27862769
ENSOARG00000000395	5'UTR added		26:27870636-27871313
ENSOARG00000000399	3'UTR added		18:29425340-29428282
ENSOARG00000000399	5'UTR added		18:29515083-29515085
ENSOARG00000000400	3'UTR added		2:234420420-234420778
ENSOARG00000000400	5'UTR added		2:234423295-234427947
ENSOARG00000000401	3'UTR added		18:63072312-63073871
ENSOARG00000000405	3'UTR modified	13:67314705-67316553	13:67314705-67319234
ENSOARG00000000405	5'UTR modified	13:67238843-67238943	13:67209491-67238943
ENSOARG00000000409	3'UTR added		19:51371216-51371812
ENSOARG00000000409	5'UTR modified	19:51368156-51368163	19:51356623-51368163
ENSOARG00000000411	3'UTR added		6:35637901-35640663
ENSOARG00000000411	5'UTR added		6:35642236-35643638
ENSOARG00000000412	3'UTR added		7:81646467-81649732
ENSOARG00000000413	3'UTR added		11:50810781-50811967
ENSOARG00000000413	5'UTR added		11:50815820-50818126
ENSOARG00000000414	3'UTR modified	1:17897426-17897505	1:17892745-17897505
ENSOARG00000000415	3'UTR added		26:27893296-27894451
ENSOARG00000000415	5'UTR added		26:27902671-27903614
ENSOARG00000000417	3'UTR added		1:102299292-102299371
ENSOARG00000000417	5'UTR added		1:102296543-102297136
ENSOARG00000000418	3'UTR modified	1:215310842-215311459	1:215310842-215319932
ENSOARG00000000418	5'UTR added		1:215239721-215239783
ENSOARG00000000420	3'UTR modified	10:55134797-55134798	10:55134797-55140265
ENSOARG00000000420	5'UTR added		10:55066003-55066450
ENSOARG00000000421	3'UTR added		X:122074008-122074178
ENSOARG00000000421	5'UTR added		X:122074996-122114308
ENSOARG00000000422	3'UTR added		12:48654348-48656820
ENSOARG00000000422	5'UTR added		12:48684257-48756847
ENSOARG00000000423	5'UTR modified	20:30551907-30551949	20:30551907-30552632
ENSOARG00000000428	5'UTR added		9:44014901-44015223
ENSOARG00000000432	3'UTR added		1:102311454-102311555
ENSOARG00000000433	3'UTR added		6:36027273-36028669
ENSOARG00000000433	5'UTR added		6:36026485-36026690
ENSOARG00000000439	3'UTR added		24:25321498-25323537
ENSOARG00000000439	5'UTR modified	24:25108738-25108793	24:25089728-25089822
ENSOARG00000000443	5'UTR added		14:58289701-58301098
ENSOARG00000000445	3'UTR added		X:122175968-122177185
ENSOARG00000000445	5'UTR added		X:122173881-122175022
ENSOARG00000000446	3'UTR added		3:61896590-61900798
ENSOARG00000000446	5'UTR added		3:61818526-61818670
ENSOARG00000000447	3'UTR added		6:36193230-36229573
ENSOARG00000000451	3'UTR added		2:134814063-134814476
ENSOARG00000000451	5'UTR added		2:134648944-134649141
ENSOARG00000000454	3'UTR added		1:18054142-18055734
ENSOARG00000000454	5'UTR added		1:17985054-17985089
ENSOARG00000000458	3'UTR added		19:47970531-47976774
ENSOARG00000000459	3'UTR added		6:37137644-37145552
ENSOARG00000000460	3'UTR added		25:40748327-40750795
ENSOARG00000000460	5'UTR added		25:40825442-40825911
ENSOARG00000000461	3'UTR added		13:21168330-21174223
ENSOARG00000000461	5'UTR added		13:21289100-21289263
ENSOARG00000000462	3'UTR modified	7:81648720-81649463	7:81648009-81649463
ENSOARG00000000462	5'UTR modified	7:81772181-81772312	7:81772181-81820245
ENSOARG00000000463	5'UTR added		1:102342573-102415298
ENSOARG00000000469	3'UTR added		2:134971837-134973277
ENSOARG00000000469	5'UTR added		2:134917390-134926164
ENSOARG00000000470	3'UTR added		6:37276440-37278638
ENSOARG00000000470	5'UTR added		6:37279290-37288994
ENSOARG00000000472	3'UTR added		1:215416559-215419029
ENSOARG00000000472	5'UTR added		1:215450062-215450144
ENSOARG00000000473	5'UTR modified	14:24960829-24960917	14:24958689-24960917
ENSOARG00000000475	3'UTR added		8:62093354-62095579
ENSOARG00000000476	3'UTR added		26:27928167-27928793
ENSOARG00000000476	5'UTR added		26:27932446-27932773
ENSOARG00000000478	3'UTR added		6:37331827-37336143
ENSOARG00000000479	3'UTR modified	15:71788626-71788841	15:71788626-71790071
ENSOARG00000000479	5'UTR added		15:71664144-71664212
ENSOARG00000000480	3'UTR modified	20:13876968-13878463	20:13876311-13878463
ENSOARG00000000483	3'UTR added		22:22198266-22198545
ENSOARG00000000483	5'UTR added		22:22190444-22192335
ENSOARG00000000484	3'UTR added		11:19653688-19654085
ENSOARG00000000485	3'UTR added		6:44244497-44245563
ENSOARG00000000485	5'UTR added		6:44237692-44243761
ENSOARG00000000488	3'UTR added		11:50823971-50830223
ENSOARG00000000488	5'UTR added		11:51148992-51149780
ENSOARG00000000490	3'UTR modified	2:234431411-234434092	2:234430960-234434092
ENSOARG00000000490	5'UTR modified	2:234443031-234443062	2:234443031-234443863
ENSOARG00000000491	5'UTR added		24:2272751-2275663
ENSOARG00000000498	3'UTR modified	19:11208789-11213039	19:11208789-11213385
ENSOARG00000000500	3'UTR added		13:50607607-50613503
ENSOARG00000000500	5'UTR added		13:50499459-50566400
ENSOARG00000000503	3'UTR added		1:9651319-9651941
ENSOARG00000000503	5'UTR added		1:9652218-9655585
ENSOARG00000000506	3'UTR added		5:6607094-6608302
ENSOARG00000000506	5'UTR added		5:6616590-6616907
ENSOARG00000000510	3'UTR added		8:62120706-62121226
ENSOARG00000000510	5'UTR added		8:62144779-62144798
ENSOARG00000000514	3'UTR added		4:111953222-111955849
ENSOARG00000000514	5'UTR added		4:111933048-111937442
ENSOARG00000000515	3'UTR added		1:18347968-18349226
ENSOARG00000000517	3'UTR added		14:25071451-25073557
ENSOARG00000000517	5'UTR modified	14:25059450-25059482	14:25037670-25059482
ENSOARG00000000519	3'UTR added		5:49972088-49973842
ENSOARG00000000519	5'UTR modified	5:49940044-49940673	5:49882649-49940673
ENSOARG00000000520	3'UTR added		6:57961674-57991534
ENSOARG00000000523	3'UTR added		11:27467134-27467284
ENSOARG00000000530	3'UTR added		6:36197354-36197432
ENSOARG00000000530	5'UTR added		6:36244297-36244349
ENSOARG00000000531	5'UTR added		5:13925018-13952679
ENSOARG00000000532	3'UTR added		1:10433496-10435469
ENSOARG00000000532	5'UTR added		1:10436151-10436874
ENSOARG00000000535	5'UTR added		18:29548992-29559297
ENSOARG00000000536	3'UTR added		20:26350773-26352038
ENSOARG00000000536	5'UTR modified	20:26346320-26347256	20:26342766-26347256
ENSOARG00000000539	3'UTR added		7:81856124-81869696
ENSOARG00000000539	5'UTR added		7:81853853-81854058
ENSOARG00000000541	3'UTR added		19:48028707-48032512
ENSOARG00000000541	5'UTR added		19:47978365-47978523
ENSOARG00000000552	5'UTR added		6:58037167-58057475
ENSOARG00000000557	3'UTR modified	20:49015023-49015096	20:49010643-49015096
ENSOARG00000000557	5'UTR added		20:49037889-49037948
ENSOARG00000000558	3'UTR modified	3:61963724-61963772	3:61963724-61964754
ENSOARG00000000558	5'UTR added		3:61917179-61917326
ENSOARG00000000562	5'UTR added		7:81886529-81886694
ENSOARG00000000569	3'UTR added		8:62780535-62784781
ENSOARG00000000571	3'UTR added		6:59220635-59224400
ENSOARG00000000571	5'UTR added		6:59178950-59220058
ENSOARG00000000575	3'UTR added		22:38199183-38200802
ENSOARG00000000576	3'UTR added		9:14084721-14086276
ENSOARG00000000576	5'UTR modified	9:14090279-14090320	9:14090279-14091508
ENSOARG00000000578	3'UTR modified	2:135465988-135467093	2:135462433-135467093
ENSOARG00000000578	5'UTR added		2:135478983-135479300
ENSOARG00000000580	3'UTR added		11:33937885-33948347
ENSOARG00000000582	3'UTR added		X:122649201-122652375
ENSOARG00000000582	5'UTR added		X:122666182-122666469
ENSOARG00000000585	3'UTR added		11:51206394-51210465
ENSOARG00000000585	5'UTR added		11:51200800-51200859
ENSOARG00000000592	3'UTR added		20:15031608-15033546
ENSOARG00000000594	3'UTR added		X:122748245-122754626
ENSOARG00000000594	5'UTR added		X:122722686-122722775
ENSOARG00000000600	3'UTR added		19:57869256-57870451
ENSOARG00000000600	5'UTR added		19:57878656-57878834
ENSOARG00000000601	3'UTR added		24:2301983-2314948
ENSOARG00000000601	5'UTR added		24:2295649-2300370
ENSOARG00000000602	3'UTR added		24:37373035-37374224
ENSOARG00000000605	3'UTR modified	19:51401593-51401708	19:51401593-51401791
ENSOARG00000000605	5'UTR added		19:51378180-51378856
ENSOARG00000000607	5'UTR added		24:2326401-2326579
ENSOARG00000000609	3'UTR added		X:35691163-35701364
ENSOARG00000000612	3'UTR added		8:62930521-62931848
ENSOARG00000000612	5'UTR added		8:62944376-62944597
ENSOARG00000000615	3'UTR added		13:37664015-37671895
ENSOARG00000000615	5'UTR added		13:37676692-37677011
ENSOARG00000000616	5'UTR added		14:25076025-25076170
ENSOARG00000000618	3'UTR added		10:69450133-69452805
ENSOARG00000000619	3'UTR added		5:6618033-6621953
ENSOARG00000000622	3'UTR added		2:234448532-234453670
ENSOARG00000000623	3'UTR added		1:102569052-102569161
ENSOARG00000000623	5'UTR added		1:102571216-102571871
ENSOARG00000000624	3'UTR added		1:18383719-18383896
ENSOARG00000000624	5'UTR added		1:18364285-18364839
ENSOARG00000000627	3'UTR added		17:55303201-55305546
ENSOARG00000000627	5'UTR modified	17:55134009-55134015	17:55131748-55134015
ENSOARG00000000634	3'UTR added		7:82037688-82042889
ENSOARG00000000634	5'UTR modified	7:82004199-82004393	7:82004051-82004393
ENSOARG00000000636	3'UTR added		5:49975531-49977432
ENSOARG00000000636	5'UTR added		5:50091786-50091868
ENSOARG00000000637	3'UTR added		3:263806-264532
ENSOARG00000000637	5'UTR added		3:336446-375209
ENSOARG00000000639	3'UTR added		4:111983702-111984878
ENSOARG00000000641	3'UTR added		1:102574868-102575034
ENSOARG00000000642	3'UTR added		2:234507536-234507734
ENSOARG00000000642	5'UTR added		2:234526799-234534225
ENSOARG00000000644	3'UTR added		13:67342480-67342927
ENSOARG00000000647	3'UTR added		22:13771254-13772895
ENSOARG00000000647	5'UTR added		22:13731015-13731293
ENSOARG00000000648	3'UTR added		1:18388837-18389724
ENSOARG00000000648	5'UTR added		1:18385816-18386210
ENSOARG00000000653	3'UTR added		22:22198534-22199098
ENSOARG00000000654	3'UTR added		12:40137739-40138004
ENSOARG00000000654	5'UTR modified	12:40133324-40133335	12:40133250-40133335
ENSOARG00000000662	3'UTR added		24:2358306-2358807
ENSOARG00000000662	5'UTR added		24:2354239-2354638
ENSOARG00000000663	3'UTR added		22:50751657-50751734
ENSOARG00000000665	5'UTR added		1:18391390-18391692
ENSOARG00000000666	3'UTR added		2:234534593-234546466
ENSOARG00000000666	5'UTR added		2:234570185-234570549
ENSOARG00000000667	3'UTR added		12:131223-133590
ENSOARG00000000667	5'UTR added		12:116035-116217
ENSOARG00000000668	5'UTR modified	3:390459-390689	3:390459-391004
ENSOARG00000000669	3'UTR added		11:27466160-27467678
ENSOARG00000000669	5'UTR added		11:27470630-27471234
ENSOARG00000000674	5'UTR added		1:102590223-102592646
ENSOARG00000000676	3'UTR added		24:2362517-2367413
ENSOARG00000000680	5'UTR added		7:82069145-82088488
ENSOARG00000000683	3'UTR modified	2:234667818-234670102	2:234667818-234670232
ENSOARG00000000683	5'UTR modified	2:234659227-234659824	2:234537898-234659824
ENSOARG00000000685	5'UTR modified	1:18396379-18397155	1:18396377-18397155
ENSOARG00000000687	3'UTR added		12:79084033-79084613
ENSOARG00000000687	5'UTR added		12:79091699-79091843
ENSOARG00000000689	5'UTR added		13:60358956-60359903
ENSOARG00000000694	3'UTR added		21:43380915-43383136
ENSOARG00000000694	5'UTR added		21:43367032-43369140
ENSOARG00000000695	3'UTR added		11:33959418-33963380
ENSOARG00000000695	5'UTR added		11:33979429-33979545
ENSOARG00000000698	3'UTR added		13:22040517-22042164
ENSOARG00000000699	3'UTR added		14:25128705-25128885
ENSOARG00000000701	3'UTR modified	26:31670855-31673403	26:31670855-31674216
ENSOARG00000000701	5'UTR modified	26:31657407-31657421	26:31655919-31657421
ENSOARG00000000705	3'UTR added		1:18409853-18411009
ENSOARG00000000712	3'UTR added		X:67885637-67890699
ENSOARG00000000712	5'UTR added		X:68044842-68045084
ENSOARG00000000718	5'UTR added		10:69590151-69590313
ENSOARG00000000722	3'UTR added		5:31818139-31819801
ENSOARG00000000722	5'UTR modified	5:31921672-31921872	5:31921672-31921938
ENSOARG00000000725	3'UTR added		2:135532321-135534772
ENSOARG00000000725	5'UTR modified	2:135689715-135689748	2:135689715-135690085
ENSOARG00000000726	3'UTR added		7:82193687-82194714
ENSOARG00000000729	3'UTR modified	19:48052211-48056296	19:48052211-48056557
ENSOARG00000000729	5'UTR modified	19:48037537-48037563	19:48037441-48037563
ENSOARG00000000731	5'UTR added		14:58616282-58694293
ENSOARG00000000732	3'UTR added		19:57901554-57902661
ENSOARG00000000732	5'UTR added		19:57878793-57878968
ENSOARG00000000735	3'UTR added		1:102649046-102649778
ENSOARG00000000735	5'UTR added		1:102640805-102641832
ENSOARG00000000736	3'UTR added		24:2363171-2363505
ENSOARG00000000736	5'UTR added		24:2367548-2373350
ENSOARG00000000737	3'UTR added		3:61996321-61996846
ENSOARG00000000737	5'UTR added		3:61965420-61965534
ENSOARG00000000739	3'UTR added		1:18410102-18411283
ENSOARG00000000739	5'UTR added		1:18416317-18420652
ENSOARG00000000740	3'UTR added		7:25516717-25517828
ENSOARG00000000740	5'UTR added		7:25519428-25519432
ENSOARG00000000742	3'UTR added		18:29728007-29729768
ENSOARG00000000745	3'UTR modified	9:44129405-44131069	9:44129405-44132951
ENSOARG00000000747	3'UTR added		24:2416698-2417369
ENSOARG00000000750	3'UTR added		13:50610302-50616963
ENSOARG00000000753	3'UTR added		18:29731319-29731598
ENSOARG00000000753	5'UTR modified	18:29749630-29749668	18:29749630-29752891
ENSOARG00000000754	3'UTR added		26:31694056-31695434
ENSOARG00000000756	3'UTR added		7:27436752-27439463
ENSOARG00000000756	5'UTR added		7:27441540-27445901
ENSOARG00000000757	3'UTR added		1:215608927-215619019
ENSOARG00000000757	5'UTR modified	1:215632969-215633124	1:215632969-215633633
ENSOARG00000000758	3'UTR added		1:102672597-102675244
ENSOARG00000000761	5'UTR modified	7:82213252-82213401	7:82196461-82213401
ENSOARG00000000763	3'UTR modified	17:65811689-65811692	17:65811689-65813789
ENSOARG00000000763	5'UTR added		17:65791364-65805011
ENSOARG00000000766	3'UTR added		11:51239525-51243367
ENSOARG00000000766	5'UTR added		11:51257815-51260420
ENSOARG00000000768	3'UTR added		17:2740180-2744407
ENSOARG00000000768	5'UTR added		17:2724045-2724304
ENSOARG00000000769	5'UTR modified	25:41249937-41249952	25:41249937-41249954
ENSOARG00000000770	3'UTR added		15:33875221-33877223
ENSOARG00000000770	5'UTR modified	15:33882307-33882399	15:33882307-33898257
ENSOARG00000000774	5'UTR added		22:38229330-38229333
ENSOARG00000000775	3'UTR added		3:411218-411222
ENSOARG00000000786	3'UTR added		7:32912468-32915575
ENSOARG00000000787	3'UTR modified	1:102673647-102673665	1:102672179-102673665
ENSOARG00000000787	5'UTR added		1:102679915-102679992
ENSOARG00000000788	3'UTR added		24:37607165-37609058
ENSOARG00000000793	3'UTR added		3:441514-442507
ENSOARG00000000793	5'UTR added		3:419611-421581
ENSOARG00000000797	3'UTR added		24:37608645-37608926
ENSOARG00000000797	5'UTR added		24:37614657-37614754
ENSOARG00000000800	5'UTR added		5:14034902-14035306
ENSOARG00000000801	3'UTR added		1:18644207-18644891
ENSOARG00000000801	5'UTR modified	1:18635016-18635060	1:18634698-18635060
ENSOARG00000000803	3'UTR added		23:41586343-41587574
ENSOARG00000000804	3'UTR added		14:25148235-25151165
ENSOARG00000000804	5'UTR added		14:25130113-25131589
ENSOARG00000000805	3'UTR added		1:215641506-215641579
ENSOARG00000000805	5'UTR added		1:215635180-215639850
ENSOARG00000000807	3'UTR added		20:49156290-49157148
ENSOARG00000000807	5'UTR added		20:49149890-49151655
ENSOARG00000000808	3'UTR added		9:14162257-14163193
ENSOARG00000000809	3'UTR added		11:41900274-41901939
ENSOARG00000000811	3'UTR added		12:27543024-27543461
ENSOARG00000000813	3'UTR added		24:37672098-37673653
ENSOARG00000000813	5'UTR modified	24:37641864-37642088	24:37641581-37642088
ENSOARG00000000818	3'UTR added		15:48836777-48840981
ENSOARG00000000818	5'UTR added		15:48824324-48828041
ENSOARG00000000820	3'UTR added		20:15073865-15080461
ENSOARG00000000821	3'UTR added		10:69619582-69621738
ENSOARG00000000821	5'UTR added		10:69593468-69593545
ENSOARG00000000822	3'UTR added		7:39748708-39748860
ENSOARG00000000822	5'UTR added		7:39749182-39750593
ENSOARG00000000823	3'UTR modified	1:18669548-18669647	1:18644646-18645175
ENSOARG00000000823	5'UTR added		1:18777288-18777543
ENSOARG00000000824	3'UTR added		6:96821476-96828291
ENSOARG00000000824	5'UTR added		6:96833648-96833785
ENSOARG00000000826	3'UTR added		7:82269183-82269519
ENSOARG00000000826	5'UTR added		7:82255599-82255655
ENSOARG00000000827	3'UTR added		25:41354116-41354229
ENSOARG00000000832	3'UTR added		7:39751930-39754719
ENSOARG00000000832	5'UTR added		7:39749527-39750588
ENSOARG00000000838	3'UTR added		7:39947658-39949231
ENSOARG00000000838	5'UTR added		7:39947044-39947129
ENSOARG00000000840	3'UTR added		17:65818030-65819870
ENSOARG00000000840	5'UTR modified	17:65842019-65842502	17:65842019-65844025
ENSOARG00000000846	3'UTR added		8:63588211-63589132
ENSOARG00000000846	5'UTR added		8:63573170-63577563
ENSOARG00000000852	3'UTR added		20:15070512-15079875
ENSOARG00000000852	5'UTR modified	20:15084203-15084243	20:15084203-15085316
ENSOARG00000000853	3'UTR added		19:11518469-11518473
ENSOARG00000000855	3'UTR added		3:62280228-62281525
ENSOARG00000000858	3'UTR added		1:102703165-102704224
ENSOARG00000000858	5'UTR added		1:102690831-102690911
ENSOARG00000000860	3'UTR added		7:82269452-82273117
ENSOARG00000000860	5'UTR added		7:82284252-82285498
ENSOARG00000000862	3'UTR added		14:58835193-58837197
ENSOARG00000000862	5'UTR added		14:58828275-58834144
ENSOARG00000000865	3'UTR added		24:2417282-2417719
ENSOARG00000000865	5'UTR added		24:2418731-2419163
ENSOARG00000000869	3'UTR added		24:37678949-37682386
ENSOARG00000000869	5'UTR added		24:37727997-37728140
ENSOARG00000000874	3'UTR added		12:40137987-40138217
ENSOARG00000000874	5'UTR added		12:40142858-40158155
ENSOARG00000000875	3'UTR added		5:6644970-6646330
ENSOARG00000000876	3'UTR added		12:186688-189077
ENSOARG00000000881	3'UTR added		18:29931297-29934333
ENSOARG00000000881	5'UTR added		18:29884408-29884576
ENSOARG00000000884	3'UTR added		15:33986444-33991500
ENSOARG00000000888	5'UTR modified	11:24772202-24772292	11:24772202-24772886
ENSOARG00000000890	3'UTR modified	X:36134666-36134669	X:36134666-36135989
ENSOARG00000000890	5'UTR added		X:36005495-36005525
ENSOARG00000000891	3'UTR added		23:41785984-41788323
ENSOARG00000000893	3'UTR added		7:47253091-47254588
ENSOARG00000000893	5'UTR added		7:47255504-47256226
ENSOARG00000000894	3'UTR added		20:15108803-15111338
ENSOARG00000000894	5'UTR modified	20:15092902-15092974	20:15084785-15092974
ENSOARG00000000903	3'UTR added		9:76449634-76451387
ENSOARG00000000903	5'UTR modified	9:76438194-76438289	9:76408574-76438289
ENSOARG00000000909	3'UTR added		24:2421781-2421896
ENSOARG00000000909	5'UTR added		24:2418837-2419134
ENSOARG00000000910	5'UTR added		13:60411408-60411546
ENSOARG00000000912	3'UTR added		25:41521582-41522439
ENSOARG00000000912	5'UTR added		25:41537927-41538062
ENSOARG00000000915	3'UTR added		2:234842089-234842106
ENSOARG00000000916	3'UTR added		7:56364614-56365552
ENSOARG00000000920	3'UTR added		3:523621-524348
ENSOARG00000000920	5'UTR added		3:446242-446616
ENSOARG00000000924	5'UTR modified	15:24400003-24400281	15:24307988-24400281
ENSOARG00000000925	3'UTR added		7:58331122-58332265
ENSOARG00000000925	5'UTR added		7:58332833-58333022
ENSOARG00000000927	5'UTR added		20:26383265-26383286
ENSOARG00000000928	3'UTR added		8:63674229-63674520
ENSOARG00000000934	3'UTR modified	X:125002371-125002435	X:124997106-125002435
ENSOARG00000000934	5'UTR modified	X:125031374-125031435	X:125031374-125060596
ENSOARG00000000935	3'UTR modified	10:70001587-70001778	10:69971412-69973234
ENSOARG00000000938	3'UTR added		7:64440839-64445667
ENSOARG00000000938	5'UTR added		7:64426875-64439515
ENSOARG00000000939	3'UTR added		13:50660351-50674516
ENSOARG00000000939	5'UTR modified	13:50681140-50681206	13:50681140-50687068
ENSOARG00000000940	3'UTR modified	7:82334615-82335864	7:82333573-82335864
ENSOARG00000000940	5'UTR added		7:82346420-82354018
ENSOARG00000000941	3'UTR modified	1:19093790-19094156	1:19093790-19094188
ENSOARG00000000942	3'UTR added		11:51262743-51264705
ENSOARG00000000942	5'UTR added		11:51387905-51390377
ENSOARG00000000943	3'UTR added		7:67938771-68009772
ENSOARG00000000943	5'UTR added		7:68010292-68104319
ENSOARG00000000944	3'UTR added		15:49100149-49105481
ENSOARG00000000944	5'UTR modified	15:49090555-49090581	15:49089190-49090581
ENSOARG00000000945	5'UTR added		3:525598-525716
ENSOARG00000000948	3'UTR added		15:72147445-72151235
ENSOARG00000000948	5'UTR added		15:71980298-71980442
ENSOARG00000000950	3'UTR modified	3:205535075-205535076	3:205535075-205535423
ENSOARG00000000952	5'UTR modified	13:37682285-37682425	13:37682109-37682425
ENSOARG00000000955	3'UTR added		14:58932186-58932401
ENSOARG00000000958	3'UTR added		7:70313647-70316097
ENSOARG00000000960	3'UTR added		24:25621249-25623246
ENSOARG00000000960	5'UTR added		24:25693133-25709156
ENSOARG00000000963	3'UTR added		1:19083130-19097383
ENSOARG00000000963	5'UTR added		1:19114831-19115002
ENSOARG00000000964	3'UTR added		5:14063811-14064222
ENSOARG00000000965	3'UTR added		22:50809722-50810195
ENSOARG00000000965	5'UTR added		22:50813016-50813017
ENSOARG00000000966	3'UTR added		7:82470058-82472036
ENSOARG00000000966	5'UTR added		7:82354419-82354749
ENSOARG00000000968	3'UTR modified	12:62399210-62400853	12:62396280-62400853
ENSOARG00000000968	5'UTR modified	12:62564554-62564692	12:62610933-62612769
ENSOARG00000000971	3'UTR added		23:41886204-41889893
ENSOARG00000000977	3'UTR added		3:62298703-62300218
ENSOARG00000000978	3'UTR modified	19:11519034-11519101	19:11518758-11519101
ENSOARG00000000982	3'UTR added		22:22264100-22264731
ENSOARG00000000982	5'UTR modified	22:22258628-22258702	22:22249692-22258702
ENSOARG00000000983	3'UTR added		7:72761338-72762012
ENSOARG00000000983	5'UTR added		7:72763174-72810375
ENSOARG00000000986	3'UTR modified	26:31749499-31750422	26:31749476-31750422
ENSOARG00000000986	5'UTR added		26:31754089-31754168
ENSOARG00000000989	3'UTR added		1:19173987-19174343
ENSOARG00000000991	3'UTR added		7:73535773-73540757
ENSOARG00000000991	5'UTR added		7:73533872-73534500
ENSOARG00000000993	3'UTR added		3:62437197-62438089
ENSOARG00000000995	3'UTR modified	4:87993675-87994737	4:87992108-87994737
ENSOARG00000000996	3'UTR modified	18:29975988-29980231	18:29975988-29982280
ENSOARG00000000996	5'UTR modified	18:29970995-29971018	18:29968729-29971018
ENSOARG00000000998	3'UTR added		13:67419085-67419316
ENSOARG00000001001	3'UTR added		11:19658953-19659072
ENSOARG00000001003	3'UTR added		5:338228-343429
ENSOARG00000001003	5'UTR modified	5:408580-408630	5:408580-408805
ENSOARG00000001004	3'UTR added		26:31760023-31763033
ENSOARG00000001004	5'UTR added		26:31777596-31788090
ENSOARG00000001006	3'UTR added		7:73584537-73585794
ENSOARG00000001006	5'UTR added		7:73567427-73582394
ENSOARG00000001011	3'UTR modified	3:62603216-62603224	3:62603216-62605784
ENSOARG00000001011	5'UTR modified	3:62591918-62592793	3:62591761-62592793
ENSOARG00000001013	3'UTR added		9:76718818-76724604
ENSOARG00000001013	5'UTR modified	9:76691761-76691852	9:76691599-76691852
ENSOARG00000001014	3'UTR added		2:136166466-136169784
ENSOARG00000001016	3'UTR modified	14:59131690-59131691	14:59131687-59131691
ENSOARG00000001016	5'UTR added		14:59139038-59139096
ENSOARG00000001020	3'UTR added		X:37275108-37279070
ENSOARG00000001020	5'UTR modified	X:37301933-37301972	X:37301933-37320606
ENSOARG00000001022	3'UTR modified	X:125120102-125120103	X:125120102-125125155
ENSOARG00000001022	5'UTR added		X:125092937-125093140
ENSOARG00000001026	3'UTR modified	11:24824478-24825331	11:24824478-24828779
ENSOARG00000001026	5'UTR modified	11:24800461-24800474	11:24799604-24800474
ENSOARG00000001030	3'UTR added		7:82526722-82539859
ENSOARG00000001030	5'UTR added		7:82554034-82554154
ENSOARG00000001031	3'UTR added		19:11553765-11558383
ENSOARG00000001031	5'UTR added		19:11551366-11552443
ENSOARG00000001032	3'UTR added		7:76222372-76234650
ENSOARG00000001032	5'UTR added		7:76235158-76249819
ENSOARG00000001033	5'UTR added		5:50121753-50121803
ENSOARG00000001034	3'UTR modified	3:62629303-62629409	3:62597069-62629409
ENSOARG00000001034	5'UTR added		3:62705070-62705117
ENSOARG00000001037	3'UTR added		23:41914905-41917857
ENSOARG00000001037	5'UTR modified	23:41898884-41899583	23:41898664-41899583
ENSOARG00000001038	3'UTR added		11:34035053-34035777
ENSOARG00000001038	5'UTR added		11:34043763-34043870
ENSOARG00000001039	3'UTR modified	3:151070755-151070784	3:151068355-151070784
ENSOARG00000001039	5'UTR modified	3:151077072-151077096	3:151077072-151086673
ENSOARG00000001040	3'UTR added		15:24458250-24458554
ENSOARG00000001045	3'UTR added		13:22053119-22055133
ENSOARG00000001045	5'UTR added		13:22244167-22244502
ENSOARG00000001048	3'UTR added		7:77169163-77193033
ENSOARG00000001048	5'UTR added		7:77025639-77168859
ENSOARG00000001051	3'UTR added		8:63675461-63676666
ENSOARG00000001051	5'UTR modified	8:63765436-63765556	8:63765436-63765559
ENSOARG00000001057	3'UTR added		19:57903950-57905458
ENSOARG00000001057	5'UTR added		19:57913500-57922946
ENSOARG00000001060	3'UTR modified	6:70562488-70562530	6:70561176-70562530
ENSOARG00000001060	5'UTR added		6:70607423-70607680
ENSOARG00000001066	3'UTR added		24:37857237-37857666
ENSOARG00000001067	3'UTR added		10:70519035-70602683
ENSOARG00000001069	3'UTR added		1:217440403-217442019
ENSOARG00000001069	5'UTR modified	1:217358248-217358345	1:217358245-217358345
ENSOARG00000001070	3'UTR modified	X:125123761-125125596	X:125120648-125125596
ENSOARG00000001070	5'UTR added		X:125148818-125149029
ENSOARG00000001072	3'UTR added		17:35500956-35502510
ENSOARG00000001074	3'UTR added		4:112197088-112199707
ENSOARG00000001074	5'UTR added		4:112153226-112153703
ENSOARG00000001075	3'UTR added		13:50712552-50713212
ENSOARG00000001076	3'UTR modified	7:82687433-82687463	7:82686689-82687463
ENSOARG00000001076	5'UTR added		7:82696116-82696399
ENSOARG00000001077	3'UTR modified	23:41997777-41997876	23:41997777-42002483
ENSOARG00000001077	5'UTR modified	23:41973772-41974052	23:41950742-41974052
ENSOARG00000001081	3'UTR added		5:14074595-14074845
ENSOARG00000001081	5'UTR added		5:14066102-14066279
ENSOARG00000001082	3'UTR added		11:27533440-27535472
ENSOARG00000001082	5'UTR modified	11:27539145-27539333	11:27539145-27539949
ENSOARG00000001087	3'UTR added		17:65863995-65864334
ENSOARG00000001087	5'UTR added		17:65843730-65844066
ENSOARG00000001089	3'UTR added		19:11660801-11663565
ENSOARG00000001089	5'UTR added		19:11578591-11578991
ENSOARG00000001090	3'UTR modified	12:40162356-40162357	12:40161705-40162357
ENSOARG00000001091	3'UTR added		14:59142341-59143093
ENSOARG00000001091	5'UTR added		14:59156377-59156496
ENSOARG00000001093	3'UTR added		19:51501666-51502279
ENSOARG00000001093	5'UTR added		19:51495349-51498014
ENSOARG00000001102	5'UTR added		1:19195976-19196065
ENSOARG00000001107	3'UTR added		14:25350066-25354750
ENSOARG00000001107	5'UTR added		14:25335416-25336000
ENSOARG00000001108	3'UTR added		14:59157818-59158310
ENSOARG00000001108	5'UTR added		14:59177367-59177438
ENSOARG00000001110	3'UTR added		24:25828371-25830253
ENSOARG00000001110	5'UTR added		24:25803947-25823255
ENSOARG00000001112	3'UTR added		13:37718897-37719855
ENSOARG00000001114	5'UTR added		10:70631817-70736743
ENSOARG00000001115	3'UTR added		22:22266803-22268573
ENSOARG00000001115	5'UTR added		22:22283226-22283306
ENSOARG00000001119	3'UTR modified	13:37788411-37788425	13:37788411-37799593
ENSOARG00000001123	3'UTR added		15:72205336-72207667
ENSOARG00000001123	5'UTR added		15:72162592-72164702
ENSOARG00000001124	3'UTR added		26:31911145-31911608
ENSOARG00000001124	5'UTR added		26:31887129-31887462
ENSOARG00000001127	3'UTR added		14:59193886-59194502
ENSOARG00000001127	5'UTR added		14:59204547-59207112
ENSOARG00000001128	3'UTR added		21:43385574-43396061
ENSOARG00000001128	5'UTR added		21:43397509-43401308
ENSOARG00000001131	5'UTR modified	4:112226366-112226417	4:112219822-112226417
ENSOARG00000001132	3'UTR modified	5:50110745-50110745	5:50110745-50111898
ENSOARG00000001133	3'UTR added		X:125189142-125199096
ENSOARG00000001133	5'UTR modified	X:125211755-125212665	X:125211755-125213419
ENSOARG00000001136	3'UTR added		1:19230059-19233368
ENSOARG00000001136	5'UTR added		1:19227324-19227520
ENSOARG00000001138	3'UTR added		6:36251605-36252540
ENSOARG00000001138	5'UTR added		6:36306671-36306833
ENSOARG00000001139	3'UTR added		11:34047059-34049910
ENSOARG00000001139	5'UTR added		11:34061345-34061516
ENSOARG00000001140	3'UTR modified	4:112262485-112266408	4:112199458-112266408
ENSOARG00000001142	3'UTR added		12:27806537-27809784
ENSOARG00000001142	5'UTR added		12:27912335-27913327
ENSOARG00000001146	3'UTR added		8:63810873-63811277
ENSOARG00000001146	5'UTR added		8:63796446-63801649
ENSOARG00000001155	3'UTR added		8:63909190-63913393
ENSOARG00000001155	5'UTR added		8:63870379-63897954
ENSOARG00000001158	3'UTR added		24:25866028-25866850
ENSOARG00000001158	5'UTR added		24:25870793-25871049
ENSOARG00000001160	3'UTR added		5:50124062-50124894
ENSOARG00000001160	5'UTR added		5:50151638-50153131
ENSOARG00000001161	5'UTR added		24:2452629-2452783
ENSOARG00000001163	3'UTR added		10:70863832-70868914
ENSOARG00000001166	3'UTR added		1:140600663-140604519
ENSOARG00000001166	5'UTR added		1:140524250-140597191
ENSOARG00000001168	3'UTR added		23:42014108-42015204
ENSOARG00000001168	5'UTR added		23:42044226-42051398
ENSOARG00000001169	3'UTR added		10:70941860-70992195
ENSOARG00000001186	3'UTR modified	3:205707101-205709408	3:205707101-205709409
ENSOARG00000001186	5'UTR added		3:205622173-205622219
ENSOARG00000001191	3'UTR added		4:98787222-98792700
ENSOARG00000001191	5'UTR added		4:98773322-98786714
ENSOARG00000001194	3'UTR added		12:40172745-40173753
ENSOARG00000001195	3'UTR added		20:15150603-15160750
ENSOARG00000001195	5'UTR added		20:15112095-15113735
ENSOARG00000001198	3'UTR added		11:27540436-27540712
ENSOARG00000001198	5'UTR added		11:27544549-27546016
ENSOARG00000001199	5'UTR modified	3:62799733-62799741	3:62799733-62812511
ENSOARG00000001202	3'UTR added		1:19255856-19256362
ENSOARG00000001202	5'UTR added		1:19250860-19251262
ENSOARG00000001206	3'UTR added		4:11216543-11217494
ENSOARG00000001206	5'UTR added		4:11225775-11230661
ENSOARG00000001207	3'UTR added		19:11704317-11704456
ENSOARG00000001208	3'UTR added		26:31956962-31960071
ENSOARG00000001208	5'UTR added		26:31928922-31929133
ENSOARG00000001212	3'UTR added		11:34074110-34074536
ENSOARG00000001213	3'UTR added		11:24855474-24858008
ENSOARG00000001216	3'UTR added		4:104792740-104796684
ENSOARG00000001216	5'UTR added		4:104790561-104791788
ENSOARG00000001220	3'UTR added		1:19263211-19265038
ENSOARG00000001220	5'UTR added		1:19258359-19258855
ENSOARG00000001221	5'UTR added		10:71148856-71168143
ENSOARG00000001222	3'UTR modified	24:2522581-2523213	24:2522581-2527841
ENSOARG00000001227	3'UTR added		19:57928162-57929140
ENSOARG00000001227	5'UTR added		19:57923006-57923044
ENSOARG00000001228	3'UTR added		X:68438079-68439630
ENSOARG00000001228	5'UTR added		X:68363418-68428050
ENSOARG00000001232	3'UTR modified	10:71221827-71223980	10:71221827-71347329
ENSOARG00000001235	3'UTR added		X:125274500-125293806
ENSOARG00000001235	5'UTR added		X:125332541-125340281
ENSOARG00000001236	3'UTR added		17:65861085-65864104
ENSOARG00000001236	5'UTR modified	17:65877479-65877487	17:65877479-65880021
ENSOARG00000001238	3'UTR added		5:32126617-32129679
ENSOARG00000001240	3'UTR added		2:234945593-234946629
ENSOARG00000001243	3'UTR added		23:42217504-42220973
ENSOARG00000001243	5'UTR added		23:42166998-42170177
ENSOARG00000001244	3'UTR modified	1:217661235-217662285	1:217660816-217662285
ENSOARG00000001244	5'UTR modified	1:217691099-217691116	1:217691099-217742426
ENSOARG00000001246	3'UTR added		7:82853916-82858377
ENSOARG00000001246	5'UTR modified	7:82883829-82883939	7:82898945-82901398
ENSOARG00000001247	3'UTR added		4:105420107-105420113
ENSOARG00000001250	3'UTR added		3:655282-671450
ENSOARG00000001259	3'UTR added		18:30226763-30228374
ENSOARG00000001260	5'UTR added		14:25473830-25474489
ENSOARG00000001261	3'UTR added		9:76740057-76741375
ENSOARG00000001262	3'UTR added		13:60530221-60531756
ENSOARG00000001262	5'UTR modified	13:60581604-60581987	13:60581604-60582969
ENSOARG00000001264	3'UTR added		1:19269971-19270474
ENSOARG00000001264	5'UTR added		1:19284542-19286576
ENSOARG00000001265	3'UTR added		1:102770584-102770696
ENSOARG00000001265	5'UTR added		1:102766066-102766207
ENSOARG00000001269	3'UTR modified	26:31957713-31960576	26:31956705-31960576
ENSOARG00000001269	5'UTR added		26:31966285-31966576
ENSOARG00000001271	3'UTR added		3:696632-697971
ENSOARG00000001271	5'UTR modified	3:693612-693709	3:691112-693709
ENSOARG00000001273	3'UTR added		11:24856742-24857060
ENSOARG00000001273	5'UTR added		11:24859367-24859432
ENSOARG00000001274	5'UTR added		13:50734787-50763425
ENSOARG00000001277	3'UTR added		12:344411-345249
ENSOARG00000001278	5'UTR added		21:43398891-43400155
ENSOARG00000001284	3'UTR added		7:82911347-82915075
ENSOARG00000001284	5'UTR added		7:82901465-82902355
ENSOARG00000001290	3'UTR modified	3:62839195-62840507	3:62817918-62840507
ENSOARG00000001290	5'UTR added		3:62871655-62879683
ENSOARG00000001295	3'UTR added		11:34074913-34074938
ENSOARG00000001295	5'UTR modified	11:34093631-34093741	11:34093631-34093769
ENSOARG00000001299	3'UTR added		1:217793994-217794921
ENSOARG00000001299	5'UTR added		1:217741486-217764334
ENSOARG00000001300	3'UTR added		19:11755410-11761547
ENSOARG00000001301	3'UTR added		15:49270875-49271308
ENSOARG00000001301	5'UTR added		15:49310126-49310435
ENSOARG00000001302	3'UTR added		22:50829828-50829998
ENSOARG00000001302	5'UTR modified	22:50815910-50815942	22:50813504-50815942
ENSOARG00000001307	3'UTR added		23:42281611-42288319
ENSOARG00000001311	3'UTR modified	11:27616819-27616932	11:27616819-27618981
ENSOARG00000001311	5'UTR added		11:27570219-27586114
ENSOARG00000001314	3'UTR added		14:59293417-59293920
ENSOARG00000001314	5'UTR added		14:59297485-59300548
ENSOARG00000001316	3'UTR added		3:62949087-62951220
ENSOARG00000001316	5'UTR modified	3:62876756-62876770	3:62872068-62876770
ENSOARG00000001317	3'UTR added		26:31986554-31987067
ENSOARG00000001317	5'UTR added		26:31996041-31996421
ENSOARG00000001319	3'UTR added		24:2563722-2563727
ENSOARG00000001319	5'UTR modified	24:2556052-2556136	24:2555841-2556136
ENSOARG00000001322	5'UTR added		18:30230233-30230356
ENSOARG00000001325	3'UTR added		26:32020759-32027342
ENSOARG00000001325	5'UTR added		26:31996226-31996569
ENSOARG00000001326	3'UTR modified	X:37786882-37789188	X:37786882-37789241
ENSOARG00000001332	3'UTR added		8:66637043-66638685
ENSOARG00000001332	5'UTR added		8:66565129-66565200
ENSOARG00000001337	3'UTR added		4:51784192-51786038
ENSOARG00000001338	3'UTR added		1:154630344-154633838
ENSOARG00000001338	5'UTR added		1:154634343-154637293
ENSOARG00000001346	3'UTR added		21:43408008-43408135
ENSOARG00000001352	3'UTR added		12:62696835-62705446
ENSOARG00000001352	5'UTR added		12:62647691-62647758
ENSOARG00000001354	3'UTR added		13:22523038-22523367
ENSOARG00000001354	5'UTR added		13:22519415-22519517
ENSOARG00000001355	3'UTR added		13:68971514-68972582
ENSOARG00000001359	3'UTR added		26:32057109-32059915
ENSOARG00000001359	5'UTR added		26:32033034-32034417
ENSOARG00000001363	3'UTR added		24:2574248-2575111
ENSOARG00000001363	5'UTR added		24:2569893-2571944
ENSOARG00000001366	5'UTR modified	X:125378108-125378120	X:125376027-125376119
ENSOARG00000001371	3'UTR added		21:47570328-47576075
ENSOARG00000001371	5'UTR modified	21:47584576-47584581	21:47584576-47590895
ENSOARG00000001372	3'UTR added		10:71443473-71443539
ENSOARG00000001378	3'UTR modified	23:42536233-42536308	23:42536233-42538192
ENSOARG00000001381	3'UTR added		12:28041287-28041968
ENSOARG00000001381	5'UTR added		12:28020872-28026459
ENSOARG00000001383	3'UTR added		3:205756417-205758940
ENSOARG00000001383	5'UTR added		3:205744265-205744778
ENSOARG00000001384	3'UTR modified	24:37884399-37884438	24:37883440-37884438
ENSOARG00000001384	5'UTR added		24:37907389-37907864
ENSOARG00000001386	3'UTR added		24:25871434-25871850
ENSOARG00000001386	5'UTR added		24:25880118-25880692
ENSOARG00000001390	3'UTR added		6:70813656-70815354
ENSOARG00000001390	5'UTR added		6:70798649-70798756
ENSOARG00000001391	3'UTR added		11:19679163-19681857
ENSOARG00000001396	3'UTR added		1:19289392-19291158
ENSOARG00000001397	3'UTR added		8:66862249-66864931
ENSOARG00000001401	3'UTR added		3:781558-781651
ENSOARG00000001406	3'UTR modified	13:69373259-69374150	13:69373259-69374438
ENSOARG00000001409	3'UTR added		14:25625674-25627067
ENSOARG00000001409	5'UTR added		14:25621138-25621354
ENSOARG00000001411	3'UTR added		17:55310283-55313641
ENSOARG00000001411	5'UTR modified	17:55322507-55322592	17:55322507-55322940
ENSOARG00000001414	3'UTR added		22:22392804-22396024
ENSOARG00000001414	5'UTR added		22:22286563-22291389
ENSOARG00000001419	3'UTR added		13:60651660-60654832
ENSOARG00000001419	5'UTR modified	13:60597536-60597681	13:60596977-60597681
ENSOARG00000001426	3'UTR modified	7:82993628-82993759	7:82993628-82994197
ENSOARG00000001426	5'UTR added		7:82931401-82931663
ENSOARG00000001428	3'UTR added		14:59371916-59371965
ENSOARG00000001428	5'UTR added		14:59374233-59374445
ENSOARG00000001430	3'UTR added		26:32057033-32061352
ENSOARG00000001432	3'UTR added		14:25717355-25719309
ENSOARG00000001437	5'UTR added		4:112561915-112565982
ENSOARG00000001438	3'UTR added		13:50754041-50754694
ENSOARG00000001438	5'UTR added		13:50748905-50751306
ENSOARG00000001442	3'UTR added		18:63750505-63750947
ENSOARG00000001442	5'UTR added		18:63624380-63638616
ENSOARG00000001446	5'UTR added		1:19433739-19433988
ENSOARG00000001447	3'UTR added		26:32065016-32071475
ENSOARG00000001448	3'UTR added		5:14098456-14098681
ENSOARG00000001448	5'UTR added		5:14075174-14076135
ENSOARG00000001455	3'UTR added		19:11824084-11885935
ENSOARG00000001456	3'UTR added		5:629217-630016
ENSOARG00000001460	3'UTR modified	22:38271865-38272054	22:38271865-38273410
ENSOARG00000001461	3'UTR modified	5:50383408-50384593	5:50383408-50388654
ENSOARG00000001461	5'UTR added		5:50369200-50369484
ENSOARG00000001462	5'UTR added		15:34048940-34048941
ENSOARG00000001463	3'UTR added		13:22532653-22534883
ENSOARG00000001464	3'UTR modified	X:37848692-37848692	X:37842169-37848692
ENSOARG00000001466	5'UTR added		5:2165962-2177719
ENSOARG00000001468	3'UTR added		25:42375082-42379456
ENSOARG00000001468	5'UTR modified	25:42344697-42344745	25:42344691-42344745
ENSOARG00000001469	3'UTR added		14:59402318-59402586
ENSOARG00000001469	5'UTR added		14:59406802-59407564
ENSOARG00000001470	5'UTR added		9:14370798-14373369
ENSOARG00000001472	3'UTR added		1:19439596-19439777
ENSOARG00000001472	5'UTR added		1:19436083-19436349
ENSOARG00000001474	3'UTR added		5:2271996-2274015
ENSOARG00000001474	5'UTR added		5:2274397-2274472
ENSOARG00000001476	3'UTR added		18:30510605-30560173
ENSOARG00000001478	3'UTR added		X:125516283-125520560
ENSOARG00000001482	3'UTR added		24:2671000-2672449
ENSOARG00000001482	5'UTR added		24:2681352-2682579
ENSOARG00000001483	3'UTR added		26:32188417-32188958
ENSOARG00000001483	5'UTR modified	26:32174799-32174832	26:32173720-32174832
ENSOARG00000001485	5'UTR added		2:136680842-136680882
ENSOARG00000001486	3'UTR modified	1:102804423-102807074	1:102803366-102807074
ENSOARG00000001486	5'UTR modified	1:102817308-102817308	1:102817308-102837436
ENSOARG00000001492	5'UTR added		4:112567930-112567949
ENSOARG00000001497	3'UTR modified	4:52096960-52098322	4:52096849-52098322
ENSOARG00000001497	5'UTR added		4:52160944-52161130
ENSOARG00000001499	3'UTR modified	12:28125995-28126559	12:28125995-28126601
ENSOARG00000001499	5'UTR added		12:28078747-28101054
ENSOARG00000001500	3'UTR added		7:83062619-83064238
ENSOARG00000001500	5'UTR added		7:83044616-83045442
ENSOARG00000001505	3'UTR modified	8:67132812-67132883	8:67130309-67132883
ENSOARG00000001505	5'UTR modified	8:67162282-67162667	8:67172902-67227553
ENSOARG00000001507	3'UTR added		14:25723874-25729395
ENSOARG00000001507	5'UTR added		14:25720459-25720527
ENSOARG00000001508	3'UTR added		4:11692713-11693525
ENSOARG00000001508	5'UTR added		4:11656640-11656769
ENSOARG00000001510	3'UTR added		11:24921843-24923166
ENSOARG00000001510	5'UTR modified	11:24865097-24865164	11:24859588-24865164
ENSOARG00000001511	3'UTR modified	11:41903051-41904669	11:41902740-41904669
ENSOARG00000001511	5'UTR added		11:41934840-41977075
ENSOARG00000001512	3'UTR added		19:11901191-11901833
ENSOARG00000001512	5'UTR added		19:11986517-11986555
ENSOARG00000001513	3'UTR added		11:51403114-51403869
ENSOARG00000001516	3'UTR added		2:235085243-235085857
ENSOARG00000001518	5'UTR added		15:72365113-72365359
ENSOARG00000001519	3'UTR added		20:30857204-30859855
ENSOARG00000001519	5'UTR modified	20:30872466-30872610	20:30873790-30874032
ENSOARG00000001523	3'UTR added		3:205755737-205758727
ENSOARG00000001523	5'UTR added		3:205778650-205778780
ENSOARG00000001525	3'UTR added		7:83065162-83066586
ENSOARG00000001525	5'UTR added		7:83079601-83081171
ENSOARG00000001527	3'UTR added		4:89121011-89122081
ENSOARG00000001527	5'UTR modified	4:89215610-89215616	4:89215610-89216788
ENSOARG00000001528	3'UTR added		1:19740426-19740779
ENSOARG00000001529	3'UTR modified	22:22423338-22423339	22:22423338-22423340
ENSOARG00000001531	5'UTR modified	18:31017265-31017325	18:31017265-31067963
ENSOARG00000001532	3'UTR modified	6:70863446-70868383	6:70863446-70870252
ENSOARG00000001532	5'UTR added		6:70847360-70847517
ENSOARG00000001536	3'UTR added		8:67802748-67804520
ENSOARG00000001536	5'UTR added		8:67830608-67830703
ENSOARG00000001538	3'UTR added		3:842944-843215
ENSOARG00000001539	3'UTR added		15:25193745-25196639
ENSOARG00000001539	5'UTR added		15:25337565-25556293
ENSOARG00000001541	3'UTR modified	8:67862527-67864361	8:67862527-67877720
ENSOARG00000001541	5'UTR added		8:67830738-67830982
ENSOARG00000001542	5'UTR modified	4:112703348-112703355	4:112701884-112703355
ENSOARG00000001544	5'UTR added		20:49485392-49493515
ENSOARG00000001548	3'UTR added		17:65956578-65956702
ENSOARG00000001552	5'UTR added		3:880512-880598
ENSOARG00000001555	3'UTR added		24:25888249-25890361
ENSOARG00000001557	5'UTR added		24:2700938-2701046
ENSOARG00000001560	5'UTR added		25:42542940-42577945
ENSOARG00000001561	3'UTR added		1:19753335-19764840
ENSOARG00000001561	5'UTR added		1:19749891-19750095
ENSOARG00000001563	3'UTR added		3:63089297-63093124
ENSOARG00000001563	5'UTR added		3:63121410-63121646
ENSOARG00000001565	3'UTR added		6:97264452-97265118
ENSOARG00000001565	5'UTR added		6:97315083-97315261
ENSOARG00000001566	3'UTR added		7:83170704-83171691
ENSOARG00000001566	5'UTR added		7:83164459-83164645
ENSOARG00000001567	3'UTR modified	14:25725504-25725689	14:25723335-25725689
ENSOARG00000001567	5'UTR modified	14:25781739-25781912	14:25781739-25809382
ENSOARG00000001570	3'UTR modified	18:31077309-31077349	18:31077309-31079689
ENSOARG00000001571	3'UTR added		21:47626026-47626249
ENSOARG00000001571	5'UTR added		21:47597426-47597875
ENSOARG00000001572	3'UTR added		24:37915134-37916448
ENSOARG00000001572	5'UTR added		24:37907601-37907714
ENSOARG00000001573	3'UTR added		13:60680718-60681583
ENSOARG00000001573	5'UTR added		13:60667307-60667340
ENSOARG00000001574	3'UTR added		12:487222-489620
ENSOARG00000001574	5'UTR added		12:485290-485438
ENSOARG00000001579	3'UTR added		4:112712562-112712982
ENSOARG00000001584	3'UTR added		1:102884161-102885580
ENSOARG00000001584	5'UTR modified	1:102896968-102896976	1:102896968-102898580
ENSOARG00000001589	3'UTR added		4:112731984-112734085
ENSOARG00000001589	5'UTR added		4:112722920-112726599
ENSOARG00000001590	3'UTR added		11:34193266-34194576
ENSOARG00000001590	5'UTR added		11:34205304-34220579
ENSOARG00000001591	3'UTR modified	8:67869377-67870744	8:67866504-67870744
ENSOARG00000001591	5'UTR added		8:67891659-67891921
ENSOARG00000001595	3'UTR added		26:32601001-32605923
ENSOARG00000001595	5'UTR added		26:32544917-32545193
ENSOARG00000001599	3'UTR added		22:38271616-38276025
ENSOARG00000001599	5'UTR added		22:38291690-38291815
ENSOARG00000001600	3'UTR added		20:15158614-15158836
ENSOARG00000001602	3'UTR added		6:70865281-70873035
ENSOARG00000001602	5'UTR modified	6:70934199-70934289	6:70987570-70988859
ENSOARG00000001603	3'UTR added		2:235145926-235147784
ENSOARG00000001603	5'UTR modified	2:235135457-235136265	2:235135263-235136265
ENSOARG00000001608	3'UTR added		X:125569423-125570287
ENSOARG00000001610	3'UTR added		1:102901690-102902116
ENSOARG00000001610	5'UTR added		1:102911250-102911506
ENSOARG00000001611	3'UTR added		2:136867567-136869344
ENSOARG00000001613	5'UTR added		23:42923906-43042711
ENSOARG00000001618	3'UTR added		2:235126971-235147612
ENSOARG00000001618	5'UTR modified	2:235189364-235189418	2:235189364-235198277
ENSOARG00000001619	3'UTR added		7:83180205-83180620
ENSOARG00000001620	5'UTR modified	X:125600847-125600872	X:125600847-125609372
ENSOARG00000001622	3'UTR modified	24:2735747-2736655	24:2735747-2737572
ENSOARG00000001622	5'UTR added		24:2730316-2731127
ENSOARG00000001626	3'UTR added		6:36418027-36422099
ENSOARG00000001626	5'UTR modified	6:36404281-36404354	6:36397689-36404354
ENSOARG00000001627	3'UTR added		19:58259744-58261215
ENSOARG00000001627	5'UTR added		19:58277746-58277946
ENSOARG00000001630	3'UTR added		1:102911813-102912810
ENSOARG00000001632	3'UTR added		15:49312301-49313827
ENSOARG00000001632	5'UTR added		15:49506184-49506745
ENSOARG00000001634	3'UTR added		8:68215272-68217254
ENSOARG00000001637	3'UTR modified	12:522962-523240	12:521547-523240
ENSOARG00000001638	3'UTR added		X:125616790-125616825
ENSOARG00000001639	3'UTR added		1:161288908-161294167
ENSOARG00000001639	5'UTR added		1:161287402-161287830
ENSOARG00000001641	3'UTR added		13:50772385-50775087
ENSOARG00000001641	5'UTR added		13:50759878-50767086
ENSOARG00000001644	3'UTR added		15:72536303-72537366
ENSOARG00000001644	5'UTR added		15:72393342-72393968
ENSOARG00000001645	3'UTR added		4:112742687-112742779
ENSOARG00000001645	5'UTR modified	4:112744984-112744989	4:112744984-112750484
ENSOARG00000001647	3'UTR added		X:125615205-125622069
ENSOARG00000001647	5'UTR added		X:125631717-125631996
ENSOARG00000001650	3'UTR added		18:31175078-31175771
ENSOARG00000001650	5'UTR added		18:31125139-31150140
ENSOARG00000001651	3'UTR added		7:83233046-83239953
ENSOARG00000001651	5'UTR modified	7:83224831-83224849	7:83223964-83224849
ENSOARG00000001652	3'UTR added		5:50434301-50436232
ENSOARG00000001652	5'UTR added		5:50417576-50421572
ENSOARG00000001653	3'UTR added		5:706158-709303
ENSOARG00000001653	5'UTR modified	5:654702-654751	5:654609-654751
ENSOARG00000001654	3'UTR added		14:59501413-59502288
ENSOARG00000001659	3'UTR added		25:42860216-42860773
ENSOARG00000001659	5'UTR modified	25:42606155-42606175	25:42598319-42606175
ENSOARG00000001662	3'UTR modified	5:32422984-32423035	5:32422984-32423448
ENSOARG00000001662	5'UTR added		5:32350095-32350136
ENSOARG00000001663	3'UTR modified	3:63430523-63430532	3:63430523-63431187
ENSOARG00000001663	5'UTR modified	3:63331226-63331343	3:63330843-63331343
ENSOARG00000001667	3'UTR added		24:37914711-37916079
ENSOARG00000001668	3'UTR added		4:52441977-52446737
ENSOARG00000001670	3'UTR added		17:65978844-65979020
ENSOARG00000001670	5'UTR added		17:65971526-65972471
ENSOARG00000001671	3'UTR added		24:2778179-2783323
ENSOARG00000001671	5'UTR modified	24:2750354-2750542	24:2750351-2750542
ENSOARG00000001673	3'UTR added		15:34305712-34305793
ENSOARG00000001675	3'UTR modified	8:68243895-68244497	8:68243895-68244789
ENSOARG00000001675	5'UTR added		8:68227827-68228041
ENSOARG00000001677	3'UTR added		1:164407288-164407559
ENSOARG00000001677	5'UTR added		1:164403250-164406012
ENSOARG00000001684	3'UTR added		11:34359072-34359249
ENSOARG00000001684	5'UTR added		11:34330715-34332998
ENSOARG00000001685	3'UTR added		1:19910564-19911121
ENSOARG00000001685	5'UTR added		1:19905592-19905712
ENSOARG00000001688	3'UTR added		3:891921-892644
ENSOARG00000001688	5'UTR added		3:893678-893889
ENSOARG00000001693	3'UTR modified	18:31191409-31192758	18:31189338-31192758
ENSOARG00000001695	3'UTR modified	12:62698786-62700555	12:62696645-62700555
ENSOARG00000001695	5'UTR modified	12:62737174-62737356	12:62737174-62737407
ENSOARG00000001696	3'UTR added		18:63857543-63862629
ENSOARG00000001696	5'UTR added		18:63833503-63833503
ENSOARG00000001697	3'UTR added		14:59504294-59504889
ENSOARG00000001697	5'UTR added		14:59502383-59502774
ENSOARG00000001700	3'UTR added		13:69417130-69419055
ENSOARG00000001700	5'UTR added		13:69387920-69403561
ENSOARG00000001702	5'UTR added		1:19922233-19922843
ENSOARG00000001703	3'UTR added		14:25849139-25851221
ENSOARG00000001704	3'UTR added		26:32725336-32728830
ENSOARG00000001704	5'UTR added		26:32676446-32676472
ENSOARG00000001708	3'UTR added		1:164471134-164474550
ENSOARG00000001708	5'UTR added		1:164470614-164470959
ENSOARG00000001710	3'UTR modified	24:25905178-25906457	24:25902353-25906457
ENSOARG00000001710	5'UTR added		24:25915072-25915302
ENSOARG00000001711	3'UTR added		4:91664334-91691544
ENSOARG00000001711	5'UTR modified	4:91713285-91713342	4:91713285-91714412
ENSOARG00000001712	3'UTR added		2:235223257-235224848
ENSOARG00000001712	5'UTR added		2:235198611-235198618
ENSOARG00000001713	3'UTR added		14:59520844-59521319
ENSOARG00000001713	5'UTR added		14:59506984-59507053
ENSOARG00000001717	3'UTR modified	14:25868550-25869382	14:25868252-25869382
ENSOARG00000001717	5'UTR added		14:25890498-25890801
ENSOARG00000001718	3'UTR added		23:43089037-43090282
ENSOARG00000001718	5'UTR modified	23:43097642-43097775	23:43103472-43104172
ENSOARG00000001721	3'UTR added		15:49528437-49532546
ENSOARG00000001721	5'UTR added		15:49517106-49527692
ENSOARG00000001722	3'UTR added		5:50448837-50450275
ENSOARG00000001722	5'UTR modified	5:50459129-50459134	5:50459129-50460145
ENSOARG00000001724	5'UTR modified	24:2843572-2843837	24:2842950-2843837
ENSOARG00000001725	3'UTR added		23:43137182-43139528
ENSOARG00000001727	3'UTR added		12:40283583-40284457
ENSOARG00000001731	3'UTR added		23:43155614-43155753
ENSOARG00000001734	3'UTR modified	8:68285502-68289589	8:68285502-68296395
ENSOARG00000001735	3'UTR added		13:50771857-50774129
ENSOARG00000001738	3'UTR added		7:83236114-83238673
ENSOARG00000001738	5'UTR added		7:83315880-83316108
ENSOARG00000001739	5'UTR added		23:43167156-43167419
ENSOARG00000001744	3'UTR added		20:15166993-15167235
ENSOARG00000001744	5'UTR added		20:15171616-15171687
ENSOARG00000001747	3'UTR added		11:51427634-51429962
ENSOARG00000001749	3'UTR added		8:68287938-68288654
ENSOARG00000001749	5'UTR modified	8:68293636-68293964	8:68317956-68344149
ENSOARG00000001750	3'UTR added		18:31254954-31260745
ENSOARG00000001750	5'UTR modified	18:31419220-31419382	18:31425524-31425697
ENSOARG00000001752	3'UTR added		26:32741306-32746128
ENSOARG00000001753	3'UTR added		20:49531782-49533885
ENSOARG00000001753	5'UTR added		20:49539945-49543187
ENSOARG00000001754	3'UTR modified	4:53431345-53431425	4:53429021-53431425
ENSOARG00000001754	5'UTR modified	4:53524920-53525051	4:53524920-53525388
ENSOARG00000001757	3'UTR added		13:60691079-60691452
ENSOARG00000001759	3'UTR added		3:65858635-65859246
ENSOARG00000001759	5'UTR added		3:65770616-65770634
ENSOARG00000001762	5'UTR added		1:102926407-102926978
ENSOARG00000001763	3'UTR added		2:136696744-136697009
ENSOARG00000001770	3'UTR added		23:43175853-43176400
ENSOARG00000001770	5'UTR added		23:43194126-43194283
ENSOARG00000001775	3'UTR added		17:66892190-66892377
ENSOARG00000001777	3'UTR added		1:102930567-102931285
ENSOARG00000001777	5'UTR added		1:102934886-102938078
ENSOARG00000001778	3'UTR added		21:47802321-47802700
ENSOARG00000001779	3'UTR added		5:50570223-50577214
ENSOARG00000001783	3'UTR added		7:83400139-83400950
ENSOARG00000001783	5'UTR added		7:83397528-83397871
ENSOARG00000001784	3'UTR added		22:38294109-38294978
ENSOARG00000001784	5'UTR added		22:38303236-38303243
ENSOARG00000001785	3'UTR added		26:32741366-32743825
ENSOARG00000001785	5'UTR added		26:32749886-32750119
ENSOARG00000001786	3'UTR added		8:68504897-68507945
ENSOARG00000001786	5'UTR added		8:68449246-68503733
ENSOARG00000001790	3'UTR added		20:15199412-15201230
ENSOARG00000001790	5'UTR modified	20:15208301-15208369	20:15208301-15209772
ENSOARG00000001791	3'UTR added		24:2889966-2892321
ENSOARG00000001792	3'UTR added		15:72893404-72894610
ENSOARG00000001792	5'UTR modified	15:72837788-72837839	15:72836867-72837839
ENSOARG00000001793	5'UTR modified	1:19965267-19965270	1:19960831-19965270
ENSOARG00000001794	3'UTR added		15:49529666-49530350
ENSOARG00000001794	5'UTR modified	15:49543116-49543249	15:49543116-49543737
ENSOARG00000001796	3'UTR added		7:83569328-83570477
ENSOARG00000001796	5'UTR modified	7:83532012-83532103	7:83526990-83532103
ENSOARG00000001798	3'UTR added		23:43232906-43244620
ENSOARG00000001798	5'UTR added		23:43194381-43229142
ENSOARG00000001803	3'UTR added		24:38002134-38006122
ENSOARG00000001803	5'UTR modified	24:37966909-37967088	24:37966765-37967088
ENSOARG00000001808	3'UTR added		10:72144170-72144199
ENSOARG00000001812	3'UTR added		7:83654246-83654629
ENSOARG00000001813	3'UTR added		1:102939647-102940118
ENSOARG00000001814	3'UTR added		4:91867575-91884683
ENSOARG00000001814	5'UTR added		4:91888093-91888445
ENSOARG00000001816	3'UTR added		26:32845506-32846823
ENSOARG00000001816	5'UTR added		26:32746445-32750490
ENSOARG00000001819	5'UTR added		11:19712678-19713339
ENSOARG00000001820	3'UTR added		1:20011947-20012749
ENSOARG00000001821	3'UTR added		6:97356067-97361322
ENSOARG00000001822	3'UTR added		22:22485543-22487405
ENSOARG00000001822	5'UTR added		22:22468828-22476848
ENSOARG00000001823	5'UTR added		14:59548097-59548304
ENSOARG00000001825	3'UTR added		24:25932127-25933158
ENSOARG00000001827	3'UTR modified	18:63869774-63869797	18:63869770-63869797
ENSOARG00000001827	5'UTR added		18:63881959-63882153
ENSOARG00000001828	3'UTR added		11:34365539-34366945
ENSOARG00000001833	3'UTR added		21:95240-99888
ENSOARG00000001833	5'UTR modified	21:150640-150657	21:150640-150660
ENSOARG00000001834	3'UTR added		7:83738512-83861894
ENSOARG00000001837	3'UTR added		23:43242122-43245447
ENSOARG00000001837	5'UTR added		23:43324894-43367402
ENSOARG00000001841	5'UTR modified	13:22894095-22894220	13:22894095-22894223
ENSOARG00000001844	3'UTR added		3:65858424-65858702
ENSOARG00000001845	3'UTR added		1:103039548-103049266
ENSOARG00000001845	5'UTR added		1:103067658-103067785
ENSOARG00000001846	3'UTR added		17:51375134-51375791
ENSOARG00000001846	5'UTR added		17:51338237-51371108
ENSOARG00000001850	3'UTR modified	12:48983041-48984359	12:48983041-48985582
ENSOARG00000001850	5'UTR modified	12:48963220-48963265	12:48952922-48963265
ENSOARG00000001854	3'UTR added		4:91895223-91895332
ENSOARG00000001854	5'UTR added		4:91892849-91893377
ENSOARG00000001856	5'UTR added		5:7246667-7247021
ENSOARG00000001858	3'UTR added		12:951498-954589
ENSOARG00000001861	3'UTR added		23:43393259-43395029
ENSOARG00000001865	3'UTR added		13:38671552-38673554
ENSOARG00000001865	5'UTR added		13:38574382-38609365
ENSOARG00000001866	3'UTR added		11:34412220-34412690
ENSOARG00000001866	5'UTR added		11:34421978-34429015
ENSOARG00000001868	3'UTR added		14:33598226-33614361
ENSOARG00000001868	5'UTR added		14:33596351-33596565
ENSOARG00000001869	3'UTR added		20:15222615-15223393
ENSOARG00000001869	5'UTR added		20:15237354-15237513
ENSOARG00000001872	3'UTR added		17:55713530-55714370
ENSOARG00000001872	5'UTR added		17:55726503-55727049
ENSOARG00000001873	3'UTR added		19:12344975-12348517
ENSOARG00000001873	5'UTR added		19:12299000-12299023
ENSOARG00000001874	3'UTR added		8:69133482-69135620
ENSOARG00000001874	5'UTR added		8:68645331-68645617
ENSOARG00000001875	3'UTR added		11:51427205-51428461
ENSOARG00000001878	3'UTR added		20:26502040-26502170
ENSOARG00000001881	5'UTR added		7:83877587-83877976
ENSOARG00000001882	3'UTR modified	24:2933776-2934571	24:2933776-2938362
ENSOARG00000001882	5'UTR added		24:2904533-2905055
ENSOARG00000001883	3'UTR added		1:224195125-224205875
ENSOARG00000001883	5'UTR added		1:224237853-224238327
ENSOARG00000001885	3'UTR added		2:136893863-136894360
ENSOARG00000001885	5'UTR modified	2:136947248-136947256	2:136947248-136948517
ENSOARG00000001890	3'UTR added		18:63904908-63905012
ENSOARG00000001890	5'UTR added		18:63892827-63892882
ENSOARG00000001896	3'UTR added		11:42096103-42098454
ENSOARG00000001896	5'UTR modified	11:42039565-42039698	11:42039498-42039698
ENSOARG00000001899	5'UTR modified	2:235373394-235373404	2:235369259-235373404
ENSOARG00000001902	3'UTR added		25:42976455-42977109
ENSOARG00000001902	5'UTR added		25:42979268-42989925
ENSOARG00000001903	3'UTR added		17:66981371-66984854
ENSOARG00000001903	5'UTR added		17:67041770-67041859
ENSOARG00000001906	3'UTR added		15:26890270-26890585
ENSOARG00000001906	5'UTR added		15:26916768-26917045
ENSOARG00000001909	3'UTR added		1:182737006-182745302
ENSOARG00000001909	5'UTR added		1:182745411-182745504
ENSOARG00000001910	3'UTR added		25:42995031-42998613
ENSOARG00000001910	5'UTR added		25:43009628-43029008
ENSOARG00000001911	3'UTR added		1:20012317-20013740
ENSOARG00000001911	5'UTR added		1:20017389-20018001
ENSOARG00000001913	3'UTR added		14:59575049-59575646
ENSOARG00000001913	5'UTR added		14:59569892-59569980
ENSOARG00000001914	3'UTR added		6:36556825-36556876
ENSOARG00000001914	5'UTR modified	6:36514210-36514219	6:36486990-36514219
ENSOARG00000001915	3'UTR added		9:14636152-14636259
ENSOARG00000001916	3'UTR added		6:97361620-97364148
ENSOARG00000001918	3'UTR added		14:33605204-33608205
ENSOARG00000001918	5'UTR added		14:33633407-33666116
ENSOARG00000001922	3'UTR added		24:38006174-38009257
ENSOARG00000001923	3'UTR added		11:34446428-34447521
ENSOARG00000001923	5'UTR added		11:34428620-34428939
ENSOARG00000001925	3'UTR added		1:103073977-103074409
ENSOARG00000001927	3'UTR added		1:224448051-224452519
ENSOARG00000001930	3'UTR added		23:43434201-43434718
ENSOARG00000001930	5'UTR added		23:43479973-43480161
ENSOARG00000001932	3'UTR added		5:35084212-35086708
ENSOARG00000001932	5'UTR added		5:35265385-35265403
ENSOARG00000001945	3'UTR added		3:67614195-67614895
ENSOARG00000001946	3'UTR modified	4:45335674-45335791	4:45333082-45335791
ENSOARG00000001946	5'UTR added		4:45410633-45410781
ENSOARG00000001948	5'UTR added		X:126151548-126152387
ENSOARG00000001949	3'UTR modified	5:51668136-51671936	5:51668136-51671943
ENSOARG00000001949	5'UTR added		5:51190255-51190659
ENSOARG00000001955	3'UTR added		19:48131409-48132722
ENSOARG00000001955	5'UTR added		19:48108383-48108386
ENSOARG00000001956	3'UTR added		18:32126900-32128687
ENSOARG00000001956	5'UTR added		18:32136867-32137695
ENSOARG00000001962	3'UTR added		14:33652923-33663861
ENSOARG00000001962	5'UTR added		14:33632716-33634982
ENSOARG00000001964	3'UTR added		19:58411303-58412563
ENSOARG00000001964	5'UTR added		19:58322223-58335710
ENSOARG00000001965	3'UTR added		21:47833643-47833857
ENSOARG00000001969	5'UTR modified	19:51569715-51569729	19:51569715-51569854
ENSOARG00000001970	3'UTR added		8:70016678-70024297
ENSOARG00000001970	5'UTR modified	8:70031507-70031522	8:70031507-70031527
ENSOARG00000001972	3'UTR added		19:12346905-12348732
ENSOARG00000001973	3'UTR added		15:73194810-73196829
ENSOARG00000001973	5'UTR added		15:73199969-73211734
ENSOARG00000001974	3'UTR added		5:1002394-1012383
ENSOARG00000001974	5'UTR added		5:873735-873737
ENSOARG00000001977	3'UTR added		X:72170858-72172102
ENSOARG00000001978	3'UTR modified	1:225013510-225015096	1:225013510-225020055
ENSOARG00000001980	3'UTR added		24:2934065-2938170
ENSOARG00000001980	5'UTR added		24:2954052-2966891
ENSOARG00000001983	3'UTR added		1:185125446-185127232
ENSOARG00000001983	5'UTR added		1:185128226-185129428
ENSOARG00000001985	5'UTR added		3:1247203-1247269
ENSOARG00000001988	3'UTR added		14:59612644-59616243
ENSOARG00000001988	5'UTR added		14:59603352-59603355
ENSOARG00000001991	3'UTR added		18:32187848-32188337
ENSOARG00000001991	5'UTR added		18:32164321-32173542
ENSOARG00000001992	3'UTR added		7:84189921-84190614
ENSOARG00000001992	5'UTR modified	7:83879478-83879572	7:83877757-83879572
ENSOARG00000001996	3'UTR added		11:13351486-13352942
ENSOARG00000001996	5'UTR added		11:13309699-13309893
ENSOARG00000002000	3'UTR added		4:55584575-55587172
ENSOARG00000002000	5'UTR added		4:55507631-55507740
ENSOARG00000002001	3'UTR added		14:59655058-59657133
ENSOARG00000002001	5'UTR added		14:59643469-59643789
ENSOARG00000002004	3'UTR added		3:1360834-1361355
ENSOARG00000002004	5'UTR added		3:1347089-1352686
ENSOARG00000002007	3'UTR added		13:50832665-50833038
ENSOARG00000002010	3'UTR added		25:43207403-43212227
ENSOARG00000002010	5'UTR modified	25:43287144-43287197	25:43287144-43287267
ENSOARG00000002014	3'UTR added		1:20018601-20020198
ENSOARG00000002014	5'UTR modified	1:20052372-20052426	1:20052372-20083053
ENSOARG00000002015	3'UTR modified	5:14136718-14138536	5:14134363-14138536
ENSOARG00000002015	5'UTR added		5:14147088-14147259
ENSOARG00000002017	3'UTR added		12:62773298-62774781
ENSOARG00000002017	5'UTR added		12:62783442-62783462
ENSOARG00000002018	3'UTR added		22:22548267-22555328
ENSOARG00000002018	5'UTR added		22:22497898-22515302
ENSOARG00000002019	3'UTR added		24:38126618-38129565
ENSOARG00000002021	3'UTR added		24:38175159-38179818
ENSOARG00000002021	5'UTR modified	24:38166137-38166137	24:38161567-38166137
ENSOARG00000002026	3'UTR added		6:97483979-97484362
ENSOARG00000002026	5'UTR added		6:97445702-97445854
ENSOARG00000002028	5'UTR added		1:103086260-103086524
ENSOARG00000002029	5'UTR modified	6:13138637-13138701	6:13135661-13138701
ENSOARG00000002030	5'UTR modified	1:20087510-20087607	1:20085235-20087607
ENSOARG00000002033	3'UTR modified	12:49007811-49008524	12:49007811-49009339
ENSOARG00000002033	5'UTR added		12:48991054-48999184
ENSOARG00000002034	3'UTR added		11:34474689-34475742
ENSOARG00000002034	5'UTR added		11:34459463-34462719
ENSOARG00000002035	3'UTR added		18:63909165-63910327
ENSOARG00000002035	5'UTR modified	18:63930813-63930861	18:63930813-63936441
ENSOARG00000002038	3'UTR added		13:69425935-69430373
ENSOARG00000002038	5'UTR added		13:69433103-69433236
ENSOARG00000002039	3'UTR added		14:33712757-33715192
ENSOARG00000002039	5'UTR added		14:33705981-33709045
ENSOARG00000002040	3'UTR added		20:26516559-26517025
ENSOARG00000002040	5'UTR added		20:26525318-26527017
ENSOARG00000002042	3'UTR modified	2:137043196-137046177	2:137042765-137046177
ENSOARG00000002042	5'UTR modified	2:137060494-137060543	2:137060494-137075497
ENSOARG00000002045	3'UTR modified	5:51733916-51737304	5:51733087-51737304
ENSOARG00000002045	5'UTR modified	5:51849990-51850972	5:51849990-51852692
ENSOARG00000002046	3'UTR modified	X:38388097-38389068	X:38388097-38392019
ENSOARG00000002047	5'UTR modified	1:225114267-225114367	1:225114267-225114670
ENSOARG00000002048	3'UTR added		13:38700032-38700812
ENSOARG00000002048	5'UTR added		13:38683530-38683624
ENSOARG00000002050	3'UTR added		7:84193545-84194628
ENSOARG00000002050	5'UTR modified	7:84217481-84217832	7:84217481-84218541
ENSOARG00000002052	5'UTR modified	1:20126620-20126669	1:20126620-20129953
ENSOARG00000002053	3'UTR added		3:68179007-68179033
ENSOARG00000002055	5'UTR modified	20:15472349-15472364	20:15472256-15472364
ENSOARG00000002056	3'UTR added		18:32275997-32277732
ENSOARG00000002056	5'UTR added		18:32204771-32205182
ENSOARG00000002060	3'UTR added		2:137122917-137128085
ENSOARG00000002060	5'UTR added		2:137152848-137153174
ENSOARG00000002062	3'UTR added		23:43629300-43629689
ENSOARG00000002062	5'UTR added		23:43533622-43535984
ENSOARG00000002063	3'UTR modified	17:55745635-55746020	17:55740119-55746020
ENSOARG00000002065	3'UTR added		7:84333928-84334064
ENSOARG00000002066	3'UTR added		15:73482519-73489274
ENSOARG00000002066	5'UTR added		15:73389806-73389948
ENSOARG00000002067	3'UTR added		15:26917289-26919249
ENSOARG00000002067	5'UTR added		15:26927741-26927794
ENSOARG00000002069	3'UTR added		24:2968534-2969252
ENSOARG00000002069	5'UTR added		24:2984959-2987428
ENSOARG00000002073	3'UTR modified	8:70105818-70106800	8:70104712-70106800
ENSOARG00000002073	5'UTR modified	8:70179540-70179567	8:70179540-70187460
ENSOARG00000002077	3'UTR added		21:488745-496910
ENSOARG00000002079	3'UTR added		12:1255862-1264452
ENSOARG00000002079	5'UTR modified	12:1246745-1246745	12:1216764-1246745
ENSOARG00000002081	3'UTR added		1:20388273-20388326
ENSOARG00000002082	3'UTR added		14:33719939-33721891
ENSOARG00000002087	3'UTR added		5:14149084-14149215
ENSOARG00000002087	5'UTR added		5:14147279-14147395
ENSOARG00000002088	3'UTR modified	22:38550874-38552331	22:38550874-38555428
ENSOARG00000002088	5'UTR modified	22:38323057-38323146	22:38323054-38323146
ENSOARG00000002090	3'UTR added		19:48134753-48135179
ENSOARG00000002090	5'UTR modified	19:48136539-48137136	19:48136539-48137307
ENSOARG00000002094	3'UTR modified	2:235677249-235678270	2:235677249-235678808
ENSOARG00000002097	3'UTR added		4:11821182-11823051
ENSOARG00000002098	3'UTR added		5:35322707-35326020
ENSOARG00000002098	5'UTR added		5:35316518-35316737
ENSOARG00000002099	3'UTR added		14:59701173-59701678
ENSOARG00000002100	5'UTR added		5:7264523-7265240
ENSOARG00000002103	3'UTR added		X:126356881-126357761
ENSOARG00000002105	3'UTR added		7:84467537-84477377
ENSOARG00000002105	5'UTR added		7:84413033-84414588
ENSOARG00000002106	3'UTR added		17:67101675-67105432
ENSOARG00000002106	5'UTR modified	17:67512070-67512072	17:67512070-67512408
ENSOARG00000002108	5'UTR added		14:59721588-59722241
ENSOARG00000002110	3'UTR added		1:225247043-225248456
ENSOARG00000002110	5'UTR added		1:225114779-225127016
ENSOARG00000002115	3'UTR added		15:978232-980230
ENSOARG00000002115	5'UTR modified	15:1054385-1054482	15:1054385-1055413
ENSOARG00000002122	3'UTR added		1:189652076-189652861
ENSOARG00000002122	5'UTR added		1:189651591-189651775
ENSOARG00000002128	3'UTR added		4:55647938-55652513
ENSOARG00000002128	5'UTR added		4:55597330-55602197
ENSOARG00000002129	3'UTR added		3:1380457-1382754
ENSOARG00000002131	3'UTR modified	3:152359061-152362338	3:152352471-152362338
ENSOARG00000002131	5'UTR added		3:152396258-152396558
ENSOARG00000002139	3'UTR modified	13:60772668-60772689	13:60772668-60772952
ENSOARG00000002142	3'UTR added		18:64082518-64082781
ENSOARG00000002142	5'UTR added		18:63935734-63940564
ENSOARG00000002144	3'UTR added		23:43801056-43807312
ENSOARG00000002145	3'UTR added		14:33809285-33812461
ENSOARG00000002145	5'UTR added		14:33832617-33832665
ENSOARG00000002146	3'UTR added		21:537294-538255
ENSOARG00000002146	5'UTR added		21:557548-557950
ENSOARG00000002147	3'UTR added		11:27859465-27862276
ENSOARG00000002147	5'UTR added		11:27890087-27892266
ENSOARG00000002149	3'UTR added		4:92368733-92369462
ENSOARG00000002149	5'UTR added		4:91947768-91948778
ENSOARG00000002150	3'UTR modified	13:38700000-38702705	13:38685821-38702705
ENSOARG00000002153	3'UTR modified	5:52660252-52660384	5:52659565-52660384
ENSOARG00000002153	5'UTR modified	5:52676422-52676431	5:52676422-52677111
ENSOARG00000002154	3'UTR added		19:51587783-51587860
ENSOARG00000002154	5'UTR added		19:51589755-51589763
ENSOARG00000002155	5'UTR added		21:569101-570384
ENSOARG00000002157	3'UTR added		14:59748497-59754650
ENSOARG00000002158	3'UTR added		7:85000059-85004371
ENSOARG00000002158	5'UTR modified	7:84982279-84982287	7:84980463-84982287
ENSOARG00000002161	3'UTR added		1:225467025-225468482
ENSOARG00000002161	5'UTR added		1:225438167-225447663
ENSOARG00000002162	3'UTR added		12:1260737-1262028
ENSOARG00000002164	3'UTR added		3:68359042-68360019
ENSOARG00000002164	5'UTR added		3:68319005-68319028
ENSOARG00000002165	3'UTR added		5:35327482-35327982
ENSOARG00000002165	5'UTR added		5:35332542-35333890
ENSOARG00000002169	3'UTR added		11:51479032-51481739
ENSOARG00000002169	5'UTR added		11:51467510-51467519
ENSOARG00000002170	5'UTR modified	1:103090707-103090746	1:103085910-103090746
ENSOARG00000002172	3'UTR added		5:35333527-35333784
ENSOARG00000002172	5'UTR added		5:35332716-35332835
ENSOARG00000002173	3'UTR added		6:97490409-97495355
ENSOARG00000002173	5'UTR added		6:97504162-97524729
ENSOARG00000002175	3'UTR added		24:3021960-3022264
ENSOARG00000002176	3'UTR added		10:72487509-72491291
ENSOARG00000002176	5'UTR added		10:72431405-72450481
ENSOARG00000002177	3'UTR modified	8:70821698-70821946	8:70821698-70823053
ENSOARG00000002179	3'UTR added		19:48146434-48146769
ENSOARG00000002179	5'UTR added		19:48136533-48140382
ENSOARG00000002180	3'UTR added		1:20392215-20395748
ENSOARG00000002180	5'UTR modified	1:20495220-20495223	1:20495220-20495940
ENSOARG00000002182	5'UTR added		X:126477821-126480121
ENSOARG00000002183	3'UTR added		23:43798946-43811481
ENSOARG00000002183	5'UTR added		23:43818148-43823888
ENSOARG00000002188	3'UTR modified	2:137236377-137239596	2:137236377-137239688
ENSOARG00000002188	5'UTR added		2:137153343-137192962
ENSOARG00000002191	5'UTR added		11:42105683-42105751
ENSOARG00000002192	3'UTR added		7:85007532-85009408
ENSOARG00000002194	3'UTR added		X:126517418-126519279
ENSOARG00000002194	5'UTR added		X:126514737-126515713
ENSOARG00000002195	5'UTR modified	23:43829595-43829635	23:43823810-43829635
ENSOARG00000002196	3'UTR added		14:59776409-59776573
ENSOARG00000002200	3'UTR added		15:49637871-49639493
ENSOARG00000002200	5'UTR modified	15:49563016-49563554	15:49562810-49563554
ENSOARG00000002204	3'UTR added		13:69574009-69574452
ENSOARG00000002204	5'UTR added		13:69561370-69561377
ENSOARG00000002207	3'UTR added		5:35335887-35336445
ENSOARG00000002207	5'UTR added		5:35355120-35355374
ENSOARG00000002208	3'UTR modified	5:54419010-54419542	5:54416721-54419542
ENSOARG00000002208	5'UTR added		5:54503176-54503389
ENSOARG00000002211	5'UTR modified	20:49612122-49612138	20:49610623-49612138
ENSOARG00000002212	3'UTR modified	2:137571667-137572916	2:137571667-137578502
ENSOARG00000002212	5'UTR modified	2:137458859-137458863	2:137458854-137458863
ENSOARG00000002215	3'UTR added		12:28127311-28131722
ENSOARG00000002217	3'UTR added		14:59782777-59783521
ENSOARG00000002220	3'UTR added		1:20561620-20562221
ENSOARG00000002220	5'UTR modified	1:20569847-20569897	1:20569847-20570182
ENSOARG00000002221	3'UTR added		18:32350122-32352574
ENSOARG00000002221	5'UTR modified	18:32306824-32306856	18:32285918-32306856
ENSOARG00000002228	5'UTR modified	12:49032868-49033479	12:49024698-49033479
ENSOARG00000002231	3'UTR modified	6:97556997-97557006	6:97556840-97557006
ENSOARG00000002231	5'UTR modified	6:97569888-97570005	6:97569888-97589898
ENSOARG00000002234	5'UTR added		3:206206505-206206734
ENSOARG00000002237	3'UTR added		2:137624656-137630326
ENSOARG00000002237	5'UTR added		2:137659976-137660319
ENSOARG00000002240	3'UTR added		5:35465339-35471491
ENSOARG00000002240	5'UTR added		5:35399699-35434185
ENSOARG00000002241	3'UTR added		19:12394808-12396139
ENSOARG00000002241	5'UTR added		19:12400980-12407335
ENSOARG00000002242	3'UTR added		1:20584546-20590858
ENSOARG00000002242	5'UTR added		1:20573746-20573757
ENSOARG00000002245	3'UTR added		1:200317808-200323016
ENSOARG00000002245	5'UTR added		1:200204132-200317270
ENSOARG00000002246	3'UTR added		X:73100007-73101481
ENSOARG00000002246	5'UTR modified	X:73075881-73076008	X:73075876-73076008
ENSOARG00000002247	3'UTR added		19:12423975-12424640
ENSOARG00000002248	3'UTR added		5:1098309-1099984
ENSOARG00000002248	5'UTR added		5:1064804-1065225
ENSOARG00000002251	5'UTR added		26:33532667-33532843
ENSOARG00000002256	3'UTR added		24:3021929-3022076
ENSOARG00000002256	5'UTR added		24:3041539-3041725
ENSOARG00000002259	3'UTR added		11:42131149-42131501
ENSOARG00000002259	5'UTR added		11:42127353-42127805
ENSOARG00000002261	3'UTR added		6:97640987-97648183
ENSOARG00000002261	5'UTR added		6:97671352-97671828
ENSOARG00000002264	5'UTR added		1:20618587-20619244
ENSOARG00000002269	3'UTR added		7:85198975-85199376
ENSOARG00000002269	5'UTR added		7:85201615-85208255
ENSOARG00000002271	3'UTR added		1:103134041-103134294
ENSOARG00000002278	3'UTR added		1:200713460-200716205
ENSOARG00000002278	5'UTR added		1:200712475-200712535
ENSOARG00000002279	3'UTR modified	X:126722265-126722301	X:126722265-126723336
ENSOARG00000002281	3'UTR added		5:35482932-35483018
ENSOARG00000002281	5'UTR added		5:35486346-35497390
ENSOARG00000002282	3'UTR modified	23:44956947-44959623	23:44956947-44961720
ENSOARG00000002282	5'UTR added		23:44574096-44574256
ENSOARG00000002284	3'UTR added		1:20644782-20645334
ENSOARG00000002284	5'UTR added		1:20659453-20663215
ENSOARG00000002285	3'UTR added		11:51481664-51482991
ENSOARG00000002285	5'UTR added		11:51494909-51497725
ENSOARG00000002286	3'UTR added		7:85274711-85277757
ENSOARG00000002286	5'UTR modified	7:85266557-85266608	7:85261256-85266608
ENSOARG00000002287	3'UTR added		21:47898079-47898692
ENSOARG00000002287	5'UTR added		21:47861763-47862665
ENSOARG00000002291	3'UTR added		5:14186267-14186389
ENSOARG00000002291	5'UTR added		5:14184709-14185286
ENSOARG00000002292	3'UTR added		3:68420747-68423325
ENSOARG00000002292	5'UTR added		3:68370401-68370536
ENSOARG00000002293	3'UTR modified	4:46305203-46306171	4:46306177-46311192
ENSOARG00000002293	5'UTR modified	4:46235845-46235958	4:46212976-46232743
ENSOARG00000002297	3'UTR added		15:73910463-73911279
ENSOARG00000002297	5'UTR added		15:73912655-73928458
ENSOARG00000002298	3'UTR added		14:33871168-33871380
ENSOARG00000002298	5'UTR added		14:33893179-33893264
ENSOARG00000002299	3'UTR added		24:25954282-25955188
ENSOARG00000002299	5'UTR added		24:25960496-25963131
ENSOARG00000002300	3'UTR added		9:77054624-77057423
ENSOARG00000002300	5'UTR modified	9:77839338-77839371	9:77839814-77840066
ENSOARG00000002302	3'UTR added		17:39400990-39404159
ENSOARG00000002302	5'UTR modified	17:39666598-39666694	17:39666598-39666695
ENSOARG00000002304	3'UTR modified	11:34658082-34658094	11:34658082-34662151
ENSOARG00000002304	5'UTR added		11:34635723-34648197
ENSOARG00000002309	3'UTR added		3:68423515-68424429
ENSOARG00000002311	3'UTR added		20:49648103-49648981
ENSOARG00000002317	5'UTR modified	21:625318-625323	21:625318-625350
ENSOARG00000002318	3'UTR added		1:226791357-226792410
ENSOARG00000002319	3'UTR added		25:43475991-43478102
ENSOARG00000002319	5'UTR added		25:43598204-43598487
ENSOARG00000002320	3'UTR added		4:55880570-55881268
ENSOARG00000002322	3'UTR modified	20:15590950-15591159	20:15590081-15591159
ENSOARG00000002322	5'UTR added		20:15597248-15635382
ENSOARG00000002325	5'UTR added		5:14193989-14194158
ENSOARG00000002334	3'UTR added		1:20709050-20711959
ENSOARG00000002334	5'UTR added		1:20688001-20688112
ENSOARG00000002338	3'UTR added		9:14832923-14836239
ENSOARG00000002338	5'UTR added		9:14797194-14797334
ENSOARG00000002340	3'UTR added		6:13190126-13190469
ENSOARG00000002340	5'UTR added		6:13164244-13164301
ENSOARG00000002342	3'UTR modified	5:54758848-54758880	5:54758848-54778162
ENSOARG00000002342	5'UTR modified	5:54627464-54627576	5:54625962-54627576
ENSOARG00000002343	3'UTR added		11:42138525-42140165
ENSOARG00000002343	5'UTR added		11:42132196-42132298
ENSOARG00000002344	3'UTR added		2:237241281-237242191
ENSOARG00000002344	5'UTR added		2:237205113-237205146
ENSOARG00000002345	5'UTR added		19:12564212-12564362
ENSOARG00000002348	3'UTR added		8:71627321-71632987
ENSOARG00000002348	5'UTR added		8:71462389-71462634
ENSOARG00000002352	3'UTR added		17:56420541-56423934
ENSOARG00000002352	5'UTR added		17:56454947-56455107
ENSOARG00000002353	3'UTR modified	4:92116748-92116753	4:92001443-92116753
ENSOARG00000002356	3'UTR added		1:226934594-226934742
ENSOARG00000002357	5'UTR added		24:25971129-25971606
ENSOARG00000002358	3'UTR added		22:22601337-22602312
ENSOARG00000002358	5'UTR added		22:22591942-22591999
ENSOARG00000002360	3'UTR added		6:97677349-97679405
ENSOARG00000002360	5'UTR modified	6:97731723-97732075	6:97731723-97732361
ENSOARG00000002361	3'UTR modified	26:34929884-34929898	26:34929884-34933668
ENSOARG00000002361	5'UTR added		26:34916752-34917239
ENSOARG00000002363	3'UTR added		6:71342194-71343187
ENSOARG00000002363	5'UTR modified	6:71293777-71293786	6:71288608-71293786
ENSOARG00000002365	5'UTR added		11:34675215-34676169
ENSOARG00000002368	3'UTR added		25:43618622-43621249
ENSOARG00000002368	5'UTR added		25:43598524-43598660
ENSOARG00000002369	3'UTR added		11:42137492-42139815
ENSOARG00000002369	5'UTR added		11:42143794-42143807
ENSOARG00000002373	3'UTR added		19:51633435-51635469
ENSOARG00000002373	5'UTR added		19:51611710-51612242
ENSOARG00000002378	3'UTR added		4:11869240-11869586
ENSOARG00000002378	5'UTR added		4:11936905-11937007
ENSOARG00000002379	3'UTR added		26:34963228-34965961
ENSOARG00000002381	3'UTR added		17:3874057-3874233
ENSOARG00000002381	5'UTR modified	17:4046539-4046549	17:4046539-4046749
ENSOARG00000002382	3'UTR added		7:85435465-85438072
ENSOARG00000002382	5'UTR added		7:85471887-85478717
ENSOARG00000002386	3'UTR added		15:74130610-74141080
ENSOARG00000002387	3'UTR added		5:14201149-14201244
ENSOARG00000002389	3'UTR added		3:206314846-206317858
ENSOARG00000002389	5'UTR modified	3:206303880-206303893	3:206296256-206303893
ENSOARG00000002391	3'UTR added		13:23206286-23220338
ENSOARG00000002393	5'UTR modified	24:38286121-38286321	24:38285597-38286321
ENSOARG00000002395	3'UTR added		23:45696615-45698414
ENSOARG00000002395	5'UTR added		23:45676531-45678575
ENSOARG00000002397	3'UTR added		4:113017374-113019355
ENSOARG00000002397	5'UTR modified	4:113001972-113002109	4:113001931-113002109
ENSOARG00000002398	3'UTR added		12:63070406-63073043
ENSOARG00000002398	5'UTR added		12:63187517-63187526
ENSOARG00000002400	3'UTR added		3:68659019-68668924
ENSOARG00000002401	3'UTR added		12:40512749-40514875
ENSOARG00000002409	3'UTR added		1:226937715-226939195
ENSOARG00000002409	5'UTR added		1:226987297-226987400
ENSOARG00000002410	5'UTR added		4:55921066-55921609
ENSOARG00000002411	3'UTR added		20:26527484-26527649
ENSOARG00000002411	5'UTR added		20:26537548-26537621
ENSOARG00000002415	3'UTR added		11:51498932-51499495
ENSOARG00000002415	5'UTR modified	11:51544023-51544149	11:51544023-51544151
ENSOARG00000002416	3'UTR added		13:60773887-60775486
ENSOARG00000002416	5'UTR added		13:60781585-60781787
ENSOARG00000002417	3'UTR added		25:43613103-43613825
ENSOARG00000002417	5'UTR added		25:43627628-43641848
ENSOARG00000002420	3'UTR added		7:85496612-85500441
ENSOARG00000002420	5'UTR modified	7:85479184-85479621	7:85479183-85479621
ENSOARG00000002423	3'UTR added		11:34748736-34749420
ENSOARG00000002423	5'UTR modified	11:34735526-34735688	11:34705404-34735688
ENSOARG00000002424	3'UTR added		18:32364573-32364871
ENSOARG00000002424	5'UTR added		18:32352894-32353252
ENSOARG00000002427	3'UTR modified	18:65517641-65519895	18:65517641-65520264
ENSOARG00000002427	5'UTR added		18:65397522-65422260
ENSOARG00000002429	5'UTR added		11:19724241-19724680
ENSOARG00000002433	3'UTR modified	X:38492550-38494778	X:38492550-38495157
ENSOARG00000002433	5'UTR added		X:38479823-38480152
ENSOARG00000002434	3'UTR added		12:63225793-63228518
ENSOARG00000002434	5'UTR added		12:63196532-63196634
ENSOARG00000002439	3'UTR added		20:49666335-49668957
ENSOARG00000002441	3'UTR added		19:12604794-12606808
ENSOARG00000002442	3'UTR modified	X:130024829-130025486	X:130019532-130025486
ENSOARG00000002442	5'UTR modified	X:130951826-130951909	X:130954672-131013622
ENSOARG00000002443	3'UTR added		7:85507652-85515450
ENSOARG00000002443	5'UTR added		7:85527893-85527896
ENSOARG00000002445	3'UTR added		5:14204679-14206783
ENSOARG00000002445	5'UTR added		5:14215317-14217470
ENSOARG00000002448	3'UTR added		1:103176897-103178555
ENSOARG00000002450	5'UTR added		14:60011147-60019854
ENSOARG00000002451	3'UTR added		2:237274078-237275150
ENSOARG00000002452	3'UTR added		11:13387555-13394180
ENSOARG00000002452	5'UTR added		11:13472763-13472923
ENSOARG00000002454	3'UTR added		5:54805605-54813265
ENSOARG00000002454	5'UTR added		5:54868567-54878691
ENSOARG00000002458	3'UTR added		19:12622051-12622130
ENSOARG00000002461	3'UTR modified	17:67674039-67674237	17:67670346-67674237
ENSOARG00000002461	5'UTR modified	17:67707091-67707275	17:67707091-67708485
ENSOARG00000002462	3'UTR added		26:35033632-35034641
ENSOARG00000002463	3'UTR added		1:226959881-226960235
ENSOARG00000002463	5'UTR added		1:226952243-226952732
ENSOARG00000002470	3'UTR modified	19:48144472-48147009	19:48143440-48147009
ENSOARG00000002470	5'UTR modified	19:48153421-48153558	19:48153421-48153560
ENSOARG00000002474	3'UTR added		7:85553778-85554994
ENSOARG00000002474	5'UTR modified	7:85544052-85544320	7:85543338-85544320
ENSOARG00000002475	3'UTR added		4:11945245-11946297
ENSOARG00000002475	5'UTR added		4:11937272-11937473
ENSOARG00000002476	3'UTR added		22:38585281-38596466
ENSOARG00000002476	5'UTR added		22:38623873-38635490
ENSOARG00000002477	3'UTR added		18:32365270-32365506
ENSOARG00000002477	5'UTR modified	18:32371680-32371937	18:32371680-32372125
ENSOARG00000002479	3'UTR added		11:27921603-27923287
ENSOARG00000002480	3'UTR added		24:38306271-38306920
ENSOARG00000002481	3'UTR added		13:60822790-60828890
ENSOARG00000002481	5'UTR added		13:60796278-60797385
ENSOARG00000002482	3'UTR added		8:72716425-72719488
ENSOARG00000002484	3'UTR added		24:3075694-3078244
ENSOARG00000002484	5'UTR added		24:3172844-3173022
ENSOARG00000002488	3'UTR added		3:68660969-68668498
ENSOARG00000002488	5'UTR added		3:68670124-68670345
ENSOARG00000002496	3'UTR added		24:38344198-38344303
ENSOARG00000002496	5'UTR added		24:38315655-38315660
ENSOARG00000002497	3'UTR added		3:206358450-206360552
ENSOARG00000002497	5'UTR added		3:206347857-206347968
ENSOARG00000002503	3'UTR added		24:25982897-25982898
ENSOARG00000002505	3'UTR added		15:49650974-49651634
ENSOARG00000002512	3'UTR added		18:32381363-32381604
ENSOARG00000002512	5'UTR added		18:32386855-32386924
ENSOARG00000002516	3'UTR added		3:206388233-206390782
ENSOARG00000002516	5'UTR added		3:206373713-206376133
ENSOARG00000002519	3'UTR modified	3:1791422-1791423	3:1791422-1791425
ENSOARG00000002519	5'UTR added		3:1784875-1785568
ENSOARG00000002524	3'UTR added		12:1439673-1442688
ENSOARG00000002526	5'UTR modified	17:56556215-56556318	17:56461897-56544926
ENSOARG00000002529	5'UTR modified	19:58687598-58687852	19:58687595-58687852
ENSOARG00000002530	3'UTR added		15:1072254-1073335
ENSOARG00000002530	5'UTR added		15:1055513-1070840
ENSOARG00000002531	3'UTR added		1:20883011-20884019
ENSOARG00000002533	3'UTR added		7:85579269-85583907
ENSOARG00000002533	5'UTR added		7:85603753-85606888
ENSOARG00000002534	3'UTR added		25:43737009-43737320
ENSOARG00000002534	5'UTR modified	25:43692390-43692392	25:43692314-43692392
ENSOARG00000002536	3'UTR added		14:33983540-33983659
ENSOARG00000002536	5'UTR added		14:33985398-33985472
ENSOARG00000002537	3'UTR added		1:227134289-227134338
ENSOARG00000002537	5'UTR modified	1:227490416-227490417	1:227490416-227503255
ENSOARG00000002538	3'UTR added		11:51626800-51632167
ENSOARG00000002541	3'UTR added		22:22624524-22629030
ENSOARG00000002543	3'UTR added		5:1119432-1121117
ENSOARG00000002543	5'UTR added		5:1101484-1102454
ENSOARG00000002545	5'UTR modified	2:237487271-237487293	2:237487271-237490268
ENSOARG00000002547	3'UTR modified	4:92569174-92569187	4:92566048-92569187
ENSOARG00000002547	5'UTR added		4:92600828-92600930
ENSOARG00000002548	3'UTR added		8:73189211-73190266
ENSOARG00000002548	5'UTR modified	8:73072326-73072475	8:73009612-73072475
ENSOARG00000002550	3'UTR added		24:38377255-38382710
ENSOARG00000002550	5'UTR added		24:38394471-38395724
ENSOARG00000002555	3'UTR added		21:41189193-41194803
ENSOARG00000002555	5'UTR added		21:41180273-41180600
ENSOARG00000002556	5'UTR added		12:1448085-1450942
ENSOARG00000002557	3'UTR modified	4:56019141-56019317	4:56018441-56019317
ENSOARG00000002557	5'UTR added		4:56152141-56152240
ENSOARG00000002562	3'UTR added		1:103271164-103274815
ENSOARG00000002564	3'UTR added		13:60855549-60857751
ENSOARG00000002565	3'UTR added		1:20893988-20895273
ENSOARG00000002565	5'UTR modified	1:20928228-20928409	1:20928228-20928417
ENSOARG00000002567	5'UTR modified	7:85607414-85607508	7:85607071-85607508
ENSOARG00000002568	3'UTR added		11:34762737-34767486
ENSOARG00000002568	5'UTR added		11:34768703-34771991
ENSOARG00000002571	5'UTR added		1:227176616-227176741
ENSOARG00000002578	3'UTR added		8:73508893-73513704
ENSOARG00000002578	5'UTR modified	8:73468896-73468984	8:73449965-73468984
ENSOARG00000002585	3'UTR added		1:20942765-20944834
ENSOARG00000002585	5'UTR added		1:20947798-20951396
ENSOARG00000002588	3'UTR modified	23:45805752-45806631	23:45802733-45806631
ENSOARG00000002588	5'UTR added		23:45934687-45934823
ENSOARG00000002593	3'UTR modified	7:85642041-85642269	7:85635458-85642269
ENSOARG00000002593	5'UTR added		7:85736821-85737060
ENSOARG00000002594	3'UTR added		X:73664489-73668240
ENSOARG00000002596	3'UTR added		3:68702966-68703359
ENSOARG00000002596	5'UTR modified	3:68679586-68679672	3:68679081-68679672
ENSOARG00000002597	3'UTR added		13:69614658-69617187
ENSOARG00000002597	5'UTR modified	13:69763119-69763148	13:69763119-69763314
ENSOARG00000002600	3'UTR added		12:63754042-63756963
ENSOARG00000002600	5'UTR added		12:63602296-63602427
ENSOARG00000002602	3'UTR added		15:1108720-1112435
ENSOARG00000002602	5'UTR added		15:1137782-1138189
ENSOARG00000002605	3'UTR added		3:206410480-206410732
ENSOARG00000002605	5'UTR added		3:206396028-206406537
ENSOARG00000002608	3'UTR added		8:64061591-64062391
ENSOARG00000002608	5'UTR added		8:64063184-64064280
ENSOARG00000002610	3'UTR added		11:42144762-42146683
ENSOARG00000002610	5'UTR added		11:42165574-42165889
ENSOARG00000002611	3'UTR added		1:20971503-20974130
ENSOARG00000002611	5'UTR added		1:20999874-21000064
ENSOARG00000002612	3'UTR added		11:34809860-34811000
ENSOARG00000002612	5'UTR modified	11:34791620-34792171	11:34790315-34792171
ENSOARG00000002615	3'UTR added		11:51708363-51709177
ENSOARG00000002615	5'UTR added		11:51703249-51704268
ENSOARG00000002617	3'UTR added		8:68414699-68415052
ENSOARG00000002617	5'UTR added		8:68415314-68415535
ENSOARG00000002619	3'UTR added		3:206442940-206445684
ENSOARG00000002619	5'UTR added		3:206434545-206434973
ENSOARG00000002621	3'UTR added		7:85770073-85773503
ENSOARG00000002621	5'UTR added		7:85795811-85795833
ENSOARG00000002622	3'UTR added		19:13106871-13107161
ENSOARG00000002622	5'UTR added		19:13105003-13105119
ENSOARG00000002624	3'UTR added		3:68702250-68703906
ENSOARG00000002624	5'UTR added		3:68706234-68706363
ENSOARG00000002625	3'UTR added		6:13242334-13242966
ENSOARG00000002625	5'UTR modified	6:13334209-13334347	6:13334452-13334597
ENSOARG00000002626	3'UTR added		8:73534761-73543091
ENSOARG00000002626	5'UTR modified	8:73565348-73565983	8:73565348-73575659
ENSOARG00000002627	3'UTR modified	13:50871319-50872584	13:50868267-50872584
ENSOARG00000002627	5'UTR added		13:51003429-51003591
ENSOARG00000002630	3'UTR added		6:97798670-97799972
ENSOARG00000002630	5'UTR added		6:97839998-97840347
ENSOARG00000002633	3'UTR added		4:113025093-113025301
ENSOARG00000002633	5'UTR added		4:113029358-113029627
ENSOARG00000002639	3'UTR modified	12:1461459-1461853	12:1460012-1461853
ENSOARG00000002640	3'UTR added		11:25680674-25685004
ENSOARG00000002640	5'UTR added		11:25648141-25648813
ENSOARG00000002641	3'UTR added		24:38426371-38430550
ENSOARG00000002641	5'UTR added		24:38417871-38418180
ENSOARG00000002642	3'UTR added		7:85801679-85803092
ENSOARG00000002642	5'UTR added		7:85795806-85795917
ENSOARG00000002647	5'UTR modified	19:51741088-51741106	19:51680700-51741106
ENSOARG00000002649	3'UTR added		19:58745350-58745685
ENSOARG00000002649	5'UTR modified	19:58730369-58730848	19:58717408-58730848
ENSOARG00000002654	3'UTR added		11:51747581-51750096
ENSOARG00000002658	3'UTR added		18:32439234-32440289
ENSOARG00000002658	5'UTR added		18:32450603-32451042
ENSOARG00000002660	3'UTR added		20:15690319-15702727
ENSOARG00000002661	3'UTR added		3:153356642-153363282
ENSOARG00000002661	5'UTR added		3:153399294-153399368
ENSOARG00000002662	3'UTR added		X:38598447-38600583
ENSOARG00000002665	3'UTR modified	3:1820764-1820765	3:1820764-1820768
ENSOARG00000002667	3'UTR added		15:1207806-1207858
ENSOARG00000002667	5'UTR modified	15:1201339-1201350	15:1137839-1201350
ENSOARG00000002671	3'UTR added		7:85801721-85802205
ENSOARG00000002671	5'UTR modified	7:85838330-85838370	7:85838330-85838390
ENSOARG00000002672	3'UTR added		20:15690240-15696600
ENSOARG00000002673	3'UTR added		14:34096990-34099277
ENSOARG00000002675	3'UTR added		8:73591801-73595182
ENSOARG00000002675	5'UTR added		8:73629523-73629603
ENSOARG00000002678	5'UTR added		24:38454817-38485474
ENSOARG00000002679	3'UTR modified	4:12402143-12406834	4:12402143-12408150
ENSOARG00000002679	5'UTR modified	4:12069989-12070206	4:12069984-12070206
ENSOARG00000002680	3'UTR added		22:38654528-38657703
ENSOARG00000002683	3'UTR added		5:1119324-1120309
ENSOARG00000002683	5'UTR added		5:1128623-1168425
ENSOARG00000002687	5'UTR added		11:42165874-42166003
ENSOARG00000002690	5'UTR modified	14:34105814-34105870	14:34105172-34105870
ENSOARG00000002692	3'UTR added		3:2011866-2012346
ENSOARG00000002692	5'UTR modified	3:1992533-1992645	3:1992149-1992645
ENSOARG00000002693	3'UTR added		22:22803965-22811691
ENSOARG00000002695	3'UTR added		9:15427766-15428623
ENSOARG00000002695	5'UTR modified	9:15434828-15435536	9:15439680-15445954
ENSOARG00000002698	3'UTR added		2:237580357-237590266
ENSOARG00000002700	3'UTR added		14:60242813-60245011
ENSOARG00000002704	3'UTR added		17:67717849-67717888
ENSOARG00000002704	5'UTR added		17:67708568-67708652
ENSOARG00000002706	3'UTR added		19:13194071-13195189
ENSOARG00000002711	3'UTR added		7:86025454-86027172
ENSOARG00000002711	5'UTR modified	7:85912157-85912167	7:85912135-85912167
ENSOARG00000002713	3'UTR added		15:1335986-1337795
ENSOARG00000002713	5'UTR modified	15:1334444-1334604	15:1327067-1334604
ENSOARG00000002714	5'UTR added		14:60254540-60255349
ENSOARG00000002717	5'UTR modified	14:34147388-34147887	14:34147388-34148223
ENSOARG00000002718	3'UTR added		3:206447675-206448668
ENSOARG00000002718	5'UTR added		3:206459014-206459291
ENSOARG00000002724	3'UTR added		4:92639032-92642685
ENSOARG00000002724	5'UTR added		4:92635125-92636398
ENSOARG00000002725	3'UTR added		21:41216756-41232167
ENSOARG00000002725	5'UTR added		21:41203890-41210462
ENSOARG00000002726	3'UTR added		18:32577922-32579000
ENSOARG00000002726	5'UTR modified	18:32598191-32598213	18:32598191-32603058
ENSOARG00000002727	3'UTR added		11:19754770-19755364
ENSOARG00000002727	5'UTR modified	11:19732556-19732588	11:19724170-19732588
ENSOARG00000002728	3'UTR added		15:74164422-74164646
ENSOARG00000002728	5'UTR added		15:74170254-74176010
ENSOARG00000002730	5'UTR added		14:34147252-34149167
ENSOARG00000002732	3'UTR modified	16:325918-328834	16:322164-328834
ENSOARG00000002732	5'UTR added		16:349332-349813
ENSOARG00000002733	3'UTR added		21:41261785-41268579
ENSOARG00000002733	5'UTR added		21:41278441-41300463
ENSOARG00000002735	3'UTR added		X:38632810-38638026
ENSOARG00000002736	3'UTR added		8:73670915-73671785
ENSOARG00000002736	5'UTR added		8:73648728-73648813
ENSOARG00000002738	3'UTR added		12:40657652-40658602
ENSOARG00000002740	3'UTR added		14:34156398-34156744
ENSOARG00000002742	3'UTR added		10:74021161-74025820
ENSOARG00000002743	3'UTR modified	11:28227494-28227650	11:28225485-28227650
ENSOARG00000002743	5'UTR added		11:28426201-28487893
ENSOARG00000002745	3'UTR added		1:21006528-21010018
ENSOARG00000002745	5'UTR modified	1:21044733-21045239	1:21044733-21045509
ENSOARG00000002746	3'UTR added		8:80560424-80576310
ENSOARG00000002750	3'UTR added		25:43816732-43816845
ENSOARG00000002750	5'UTR modified	25:43746460-43746576	25:43740614-43746576
ENSOARG00000002751	3'UTR added		19:48251509-48254374
ENSOARG00000002753	3'UTR added		14:60235796-60263226
ENSOARG00000002756	3'UTR added		14:34160335-34160598
ENSOARG00000002756	5'UTR added		14:34157200-34159658
ENSOARG00000002760	3'UTR added		25:43945643-43948951
ENSOARG00000002760	5'UTR added		25:43925179-43939945
ENSOARG00000002761	3'UTR added		18:32603343-32606248
ENSOARG00000002761	5'UTR added		18:32612057-32625657
ENSOARG00000002762	3'UTR added		11:42215649-42216832
ENSOARG00000002766	3'UTR added		14:34160966-34162094
ENSOARG00000002768	3'UTR added		5:14318647-14319886
ENSOARG00000002768	5'UTR added		5:14295947-14297525
ENSOARG00000002770	3'UTR added		6:97844968-97848283
ENSOARG00000002770	5'UTR added		6:97839759-97840363
ENSOARG00000002773	3'UTR added		20:50397478-50399390
ENSOARG00000002773	5'UTR added		20:49974902-50065678
ENSOARG00000002776	3'UTR modified	19:13243554-13247216	19:13243554-13247454
ENSOARG00000002776	5'UTR modified	19:13236727-13236893	19:13232922-13236893
ENSOARG00000002779	3'UTR modified	12:63827568-63830135	12:63827513-63830135
ENSOARG00000002782	3'UTR added		8:73673241-73673325
ENSOARG00000002782	5'UTR modified	8:73697728-73697740	8:73697728-73705927
ENSOARG00000002783	3'UTR added		12:1577437-1590734
ENSOARG00000002783	5'UTR modified	12:1559651-1559677	12:1559588-1559677
ENSOARG00000002788	3'UTR modified	17:51543223-51544031	17:51541102-51544031
ENSOARG00000002788	5'UTR added		17:51584055-51584069
ENSOARG00000002789	5'UTR modified	19:13294259-13294318	19:13293469-13294318
ENSOARG00000002793	3'UTR added		5:7389757-7390663
ENSOARG00000002793	5'UTR added		5:7414175-7414301
ENSOARG00000002794	3'UTR added		21:48179417-48179419
ENSOARG00000002794	5'UTR added		21:48271477-48371608
ENSOARG00000002799	3'UTR modified	3:153443766-153447369	3:153442725-153447369
ENSOARG00000002799	5'UTR added		3:153486435-153486443
ENSOARG00000002800	3'UTR added		1:103361421-103361855
ENSOARG00000002800	5'UTR added		1:103369871-103370034
ENSOARG00000002801	3'UTR added		4:113046587-113046648
ENSOARG00000002801	5'UTR added		4:113030878-113033874
ENSOARG00000002804	3'UTR modified	2:138424294-138425748	2:138423169-138425748
ENSOARG00000002804	5'UTR added		2:138625168-138625248
ENSOARG00000002805	3'UTR modified	11:34986947-34986960	11:34985538-34986960
ENSOARG00000002805	5'UTR added		11:35041381-35041531
ENSOARG00000002809	3'UTR added		2:237630206-237636956
ENSOARG00000002809	5'UTR modified	2:237661867-237661896	2:237661867-237668032
ENSOARG00000002811	3'UTR added		1:228540825-228543688
ENSOARG00000002811	5'UTR added		1:228528399-228528892
ENSOARG00000002812	3'UTR added		18:32684178-32688723
ENSOARG00000002812	5'UTR added		18:32676479-32680495
ENSOARG00000002815	3'UTR added		21:43604406-43604429
ENSOARG00000002815	5'UTR modified	21:43458201-43458397	21:43458200-43458397
ENSOARG00000002817	3'UTR added		8:88562250-88562867
ENSOARG00000002817	5'UTR added		8:88563819-88564087
ENSOARG00000002819	3'UTR added		25:43956030-43956609
ENSOARG00000002820	5'UTR modified	13:60874932-60875466	13:60873163-60875466
ENSOARG00000002821	3'UTR added		14:34187923-34188319
ENSOARG00000002828	3'UTR added		2:237712962-237722047
ENSOARG00000002828	5'UTR modified	2:237698781-237698793	2:237686499-237698793
ENSOARG00000002830	3'UTR added		8:73712856-73716241
ENSOARG00000002830	5'UTR added		8:73736760-73748880
ENSOARG00000002831	3'UTR added		4:92638994-92639862
ENSOARG00000002831	5'UTR added		4:92656030-92656209
ENSOARG00000002833	3'UTR added		14:34189974-34190458
ENSOARG00000002833	5'UTR added		14:34204164-34204210
ENSOARG00000002835	3'UTR added		10:74416859-74419911
ENSOARG00000002836	5'UTR added		12:49076838-49082812
ENSOARG00000002837	3'UTR added		17:67740377-67744352
ENSOARG00000002837	5'UTR added		17:67732253-67732412
ENSOARG00000002840	3'UTR added		5:54951563-54959213
ENSOARG00000002840	5'UTR added		5:54895479-54895686
ENSOARG00000002842	3'UTR added		14:34206284-34206464
ENSOARG00000002842	5'UTR added		14:34203755-34204790
ENSOARG00000002843	3'UTR added		2:237729655-237732245
ENSOARG00000002843	5'UTR added		2:237753932-237754148
ENSOARG00000002845	5'UTR modified	23:46061658-46061706	23:46061658-46061709
ENSOARG00000002847	3'UTR added		7:88779926-88780947
ENSOARG00000002848	3'UTR added		11:42216819-42216979
ENSOARG00000002860	3'UTR added		14:34206703-34206770
ENSOARG00000002860	5'UTR added		14:34222718-34222752
ENSOARG00000002861	3'UTR added		21:1232025-1235874
ENSOARG00000002861	5'UTR added		21:1198754-1198901
ENSOARG00000002863	3'UTR modified	20:15786895-15789609	20:15786895-15790047
ENSOARG00000002863	5'UTR added		20:15777754-15778156
ENSOARG00000002866	3'UTR added		25:44100396-44101351
ENSOARG00000002866	5'UTR added		25:44124265-44135036
ENSOARG00000002868	3'UTR added		14:60303035-60303265
ENSOARG00000002871	3'UTR added		21:41304635-41309226
ENSOARG00000002871	5'UTR added		21:41347535-41347699
ENSOARG00000002872	3'UTR added		11:35112725-35115933
ENSOARG00000002872	5'UTR modified	11:35075217-35075264	11:35041576-35042086
ENSOARG00000002876	3'UTR added		17:51588748-51589138
ENSOARG00000002876	5'UTR added		17:51617317-51617417
ENSOARG00000002877	3'UTR added		14:34242481-34243425
ENSOARG00000002877	5'UTR added		14:34223210-34227716
ENSOARG00000002878	3'UTR added		6:97841213-97847103
ENSOARG00000002878	5'UTR added		6:97862168-97862595
ENSOARG00000002884	3'UTR added		2:138648095-138649391
ENSOARG00000002884	5'UTR added		2:138639052-138639227
ENSOARG00000002885	3'UTR modified	19:13788907-13789287	19:13788907-13792740
ENSOARG00000002885	5'UTR added		19:13776393-13776447
ENSOARG00000002887	3'UTR added		9:15592381-15596656
ENSOARG00000002887	5'UTR added		9:15528064-15563987
ENSOARG00000002890	3'UTR added		8:73809517-73812413
ENSOARG00000002890	5'UTR added		8:73780666-73781502
ENSOARG00000002893	3'UTR added		4:46299989-46310802
ENSOARG00000002893	5'UTR modified	4:46453033-46453058	4:46453033-46453266
ENSOARG00000002894	3'UTR added		3:68943955-68945061
ENSOARG00000002894	5'UTR added		3:68869674-68869890
ENSOARG00000002895	3'UTR added		5:14337874-14338993
ENSOARG00000002895	5'UTR added		5:14327519-14335328
ENSOARG00000002898	3'UTR added		8:73798827-73814859
ENSOARG00000002898	5'UTR added		8:73836142-73836299
ENSOARG00000002903	3'UTR added		3:153535273-153537265
ENSOARG00000002903	5'UTR added		3:153526824-153527002
ENSOARG00000002905	3'UTR added		18:32700494-32702821
ENSOARG00000002905	5'UTR added		18:32696488-32696557
ENSOARG00000002906	3'UTR added		2:138646529-138648158
ENSOARG00000002906	5'UTR added		2:138653918-138656113
ENSOARG00000002911	5'UTR added		2:2083964-2089151
ENSOARG00000002912	3'UTR added		12:1646846-1647967
ENSOARG00000002912	5'UTR added		12:1650241-1656740
ENSOARG00000002918	3'UTR added		7:89477675-89482052
ENSOARG00000002919	3'UTR added		3:153548300-153548567
ENSOARG00000002919	5'UTR added		3:153541844-153544735
ENSOARG00000002920	3'UTR modified	18:32703166-32704854	18:32700419-32704854
ENSOARG00000002920	5'UTR added		18:32711871-32711942
ENSOARG00000002923	3'UTR modified	1:229025389-229026385	1:229024771-229026385
ENSOARG00000002923	5'UTR modified	1:229050920-229050958	1:229050920-229054113
ENSOARG00000002925	3'UTR added		14:60306902-60307001
ENSOARG00000002925	5'UTR added		14:60303355-60303652
ENSOARG00000002931	3'UTR modified	4:56623093-56624017	4:56623093-56624541
ENSOARG00000002932	3'UTR modified	24:3273039-3274166	24:3270282-3274166
ENSOARG00000002933	3'UTR added		21:1370899-1373656
ENSOARG00000002933	5'UTR added		21:1392133-1392362
ENSOARG00000002934	3'UTR added		20:15907738-15911377
ENSOARG00000002936	5'UTR added		5:1204492-1208713
ENSOARG00000002939	3'UTR added		2:237757026-237759740
ENSOARG00000002939	5'UTR added		2:237767052-237777350
ENSOARG00000002941	3'UTR added		8:73885815-73886563
ENSOARG00000002941	5'UTR added		8:73892673-73892722
ENSOARG00000002946	3'UTR added		2:10280017-10281716
ENSOARG00000002946	5'UTR added		2:10277419-10279260
ENSOARG00000002947	3'UTR added		3:154216065-154219233
ENSOARG00000002949	3'UTR added		19:48255590-48257733
ENSOARG00000002949	5'UTR added		19:48260673-48260884
ENSOARG00000002951	3'UTR added		20:26543213-26543678
ENSOARG00000002952	3'UTR added		1:103395579-103398163
ENSOARG00000002952	5'UTR added		1:103417557-103446938
ENSOARG00000002954	3'UTR added		26:35331192-35333958
ENSOARG00000002954	5'UTR added		26:35435567-35436031
ENSOARG00000002960	3'UTR modified	7:89554051-89556415	7:89549337-89556415
ENSOARG00000002960	5'UTR modified	7:89682696-89682887	7:89682696-89682890
ENSOARG00000002962	3'UTR added		17:67745590-67746177
ENSOARG00000002965	3'UTR added		14:34345063-34345473
ENSOARG00000002965	5'UTR added		14:34346278-34348870
ENSOARG00000002966	3'UTR added		17:56573704-56657317
ENSOARG00000002969	3'UTR modified	1:229197870-229198466	1:229197870-229218155
ENSOARG00000002969	5'UTR added		1:229186093-229186338
ENSOARG00000002971	3'UTR added		2:237794152-237796408
ENSOARG00000002971	5'UTR modified	2:237892604-237892816	2:237892604-237893007
ENSOARG00000002973	3'UTR added		1:103488048-103499248
ENSOARG00000002973	5'UTR added		1:103661333-103661757
ENSOARG00000002975	3'UTR added		23:46095991-46098126
ENSOARG00000002977	3'UTR added		2:11790160-11798813
ENSOARG00000002977	5'UTR added		2:11798952-11799265
ENSOARG00000002983	3'UTR added		12:49146909-49147321
ENSOARG00000002983	5'UTR added		12:49130297-49132458
ENSOARG00000002988	3'UTR added		5:14351563-14352661
ENSOARG00000002989	3'UTR added		2:237934469-237935955
ENSOARG00000002989	5'UTR modified	2:237939608-237939678	2:237939608-237940929
ENSOARG00000002993	3'UTR added		19:13795627-13795731
ENSOARG00000002993	5'UTR modified	19:14287440-14288144	19:14287440-14289084
ENSOARG00000002994	3'UTR added		24:26051804-26052065
ENSOARG00000002996	3'UTR added		14:34389989-34390422
ENSOARG00000002996	5'UTR added		14:34427752-34427796
ENSOARG00000002999	3'UTR added		25:45178592-45178943
ENSOARG00000002999	5'UTR modified	25:45176441-45176510	25:45174131-45176510
ENSOARG00000003001	3'UTR added		7:89755927-89760043
ENSOARG00000003006	3'UTR added		14:34428486-34428538
ENSOARG00000003006	5'UTR added		14:34429287-34430195
ENSOARG00000003008	3'UTR added		2:237981151-237982977
ENSOARG00000003008	5'UTR added		2:237991185-237991321
ENSOARG00000003009	3'UTR modified	22:22815930-22815978	22:22814557-22815978
ENSOARG00000003009	5'UTR modified	22:22887728-22888157	22:22887728-22909041
ENSOARG00000003012	3'UTR added		8:74585219-74587591
ENSOARG00000003014	3'UTR modified	4:92767028-92767515	4:92767028-92768409
[truncated: 15,816 more rows]
