# Supplementary material for: The antibody response induced FMDV vaccines in sheep correlates with early transcriptomic responses in blood
Source: NPJ Vaccines. 2020 Jan 3;5:1. doi: 10.1038/s41541-019-0151-3 (PMC6941976; doi:10.1038/s41541-019-0151-3)
Supplement: Supplementary file 11 — Supplementary data set 9 [file 41541_2019_151_MOESM11_ESM.xlsx]

## Sheet: Readme
This table defines for the ovine species the content of the Blood Transcriptome Modules (BTMs) as defined by Li et al. in
Li, S. et al. Molecular signatures of antibody responses derived from a systems biology study of five human vaccines. Nature immunology 15, 195-204, doi:10.1038/ni.2789 (2014).
Important note:
In Li's human definition of BTMs, 346 distinct modules are defined.
Our defintion retains 345 BTMs because module "Enriched in NK cells (KIR cluster) (M61.1)" contains a list of KIR genes for which
no one-to-one orthology with ovine species can be established.
Original content of M61.1 cluster:
	KIR2DS4
	KIR2DS5
	KIR2DS2
	KIR2DS3
	KIR2DS1
	KIR2DL3
	KIR2DL2
	KIR2DL1
	KIR2DL4
	KIR3DS1
	KIR3DL1
	KIR2DL5A
	KIR3DL3

## Sheet: BTM_Ovisaries_Ensembl90
Ovine BTMs
Module ID	Module name	Ensembl Gene ID	Gene symbol	Description	Human module size	Ovine module size
M0	targets of FOSL1/2	ENSOARG00000009627	CCL2	C-C motif chemokine ligand 2 [Source:HGNC Symbol;Acc:HGNC:10618]	12	12
M0	targets of FOSL1/2	ENSOARG00000015737	DCN	decorin [Source:HGNC Symbol;Acc:HGNC:2705]	12	12
M0	targets of FOSL1/2	ENSOARG00000006322	LIF	LIF, interleukin 6 family cytokine [Source:HGNC Symbol;Acc:HGNC:6596]	12	12
M0	targets of FOSL1/2	ENSOARG00000008473	PLAU	urokinase-type plasminogen activator precursor [Source:RefSeq peptide;Acc:NP_001157065]	12	12
M0	targets of FOSL1/2	ENSOARG00000012021	IL6	interleukin-6 precursor [Source:RefSeq peptide;Acc:NP_001009392]	12	12
M0	targets of FOSL1/2	ENSOARG00000020724	MGP	matrix Gla protein [Source:HGNC Symbol;Acc:HGNC:7060]	12	12
M0	targets of FOSL1/2	ENSOARG00000001508	COL1A2	collagen type I alpha 2 chain [Source:HGNC Symbol;Acc:HGNC:2198]	12	12
M0	targets of FOSL1/2	ENSOARG00000007908	MMP9	matrix metallopeptidase 9 [Source:HGNC Symbol;Acc:HGNC:7176]	12	12
M0	targets of FOSL1/2	ENSOARG00000005117	THBD	thrombomodulin [Source:HGNC Symbol;Acc:HGNC:11784]	12	12
M0	targets of FOSL1/2	ENSOARG00000018035	MMP2	72 kDa type IV collagenase precursor [Source:RefSeq peptide;Acc:NP_001159652]	12	12
M0	targets of FOSL1/2	ENSOARG00000014496	CXCL8	Interleukin-8 [Source:UniProtKB/Swiss-Prot;Acc:P36925]	12	12
M0	targets of FOSL1/2	ENSOARG00000005315	MMP1	matrix metallopeptidase 1 [Source:HGNC Symbol;Acc:HGNC:7155]	12	12
M1.0	integrin cell surface interactions (I)	ENSOARG00000000498	ITGA9	integrin subunit alpha 9 [Source:HGNC Symbol;Acc:HGNC:6145]	29	27
M1.0	integrin cell surface interactions (I)	ENSOARG00000019070	PDGFRA	platelet derived growth factor receptor alpha [Source:HGNC Symbol;Acc:HGNC:8803]	29	27
M1.0	integrin cell surface interactions (I)	ENSOARG00000003418	PTK2	protein tyrosine kinase 2 [Source:HGNC Symbol;Acc:HGNC:9611]	29	27
M1.0	integrin cell surface interactions (I)	ENSOARG00000005941	TNC	tenascin C [Source:HGNC Symbol;Acc:HGNC:5318]	29	27
M1.0	integrin cell surface interactions (I)	ENSOARG00000006538	PDGFRB	platelet derived growth factor receptor beta [Source:HGNC Symbol;Acc:HGNC:8804]	29	27
M1.0	integrin cell surface interactions (I)	ENSOARG00000013753	EGFR	epidermal growth factor receptor [Source:HGNC Symbol;Acc:HGNC:3236]	29	27
M1.0	integrin cell surface interactions (I)	ENSOARG00000016181	ITGA5	integrin subunit alpha 5 [Source:HGNC Symbol;Acc:HGNC:6141]	29	27
M1.0	integrin cell surface interactions (I)	ENSOARG00000007228	LAMB1	laminin subunit beta 1 [Source:HGNC Symbol;Acc:HGNC:6486]	29	27
M1.0	integrin cell surface interactions (I)	ENSOARG00000016476	COL3A1	collagen type III alpha 1 chain [Source:HGNC Symbol;Acc:HGNC:2201]	29	27
M1.0	integrin cell surface interactions (I)	ENSOARG00000014559	LAMB2	laminin subunit beta 2 [Source:HGNC Symbol;Acc:HGNC:6487]	29	27
M1.0	integrin cell surface interactions (I)	ENSOARG00000001379	CAV2	caveolin 2 [Source:HGNC Symbol;Acc:HGNC:1528]	29	27
M1.0	integrin cell surface interactions (I)	ENSOARG00000001060	KDR	vascular endothelial growth factor receptor 2 precursor [Source:RefSeq peptide;Acc:NP_001265494]	29	27
M1.0	integrin cell surface interactions (I)	ENSOARG00000011855	ITGB3		29	27
M1.0	integrin cell surface interactions (I)	ENSOARG00000016440	COL5A2	collagen type V alpha 2 chain [Source:HGNC Symbol;Acc:HGNC:2210]	29	27
M1.0	integrin cell surface interactions (I)	ENSOARG00000002129	COL5A1	collagen type V alpha 1 chain [Source:HGNC Symbol;Acc:HGNC:2209]	29	27
M1.0	integrin cell surface interactions (I)	ENSOARG00000006515	COL4A2	collagen type IV alpha 2 chain [Source:HGNC Symbol;Acc:HGNC:2203]	29	27
M1.0	integrin cell surface interactions (I)	ENSOARG00000006115	COL4A1	collagen type IV alpha 1 chain [Source:HGNC Symbol;Acc:HGNC:2202]	29	27
M1.0	integrin cell surface interactions (I)	ENSOARG00000019180	LAMC1	laminin subunit gamma 1 [Source:HGNC Symbol;Acc:HGNC:6492]	29	27
M1.0	integrin cell surface interactions (I)	ENSOARG00000019329	FN1	fibronectin 1 [Source:HGNC Symbol;Acc:HGNC:3778]	29	27
M1.0	integrin cell surface interactions (I)	ENSOARG00000010352	CCND2	G1/S-specific cyclin-D2 [Source:RefSeq peptide;Acc:NP_001120762]	29	27
M1.0	integrin cell surface interactions (I)	ENSOARG00000016607	ITGAV	integrin alpha-V precursor [Source:RefSeq peptide;Acc:NP_001107243]	29	27
M1.0	integrin cell surface interactions (I)	ENSOARG00000000778	MET	MET proto-oncogene, receptor tyrosine kinase [Source:HGNC Symbol;Acc:HGNC:7029]	29	27
M1.0	integrin cell surface interactions (I)	ENSOARG00000001508	COL1A2	collagen type I alpha 2 chain [Source:HGNC Symbol;Acc:HGNC:2198]	29	27
M1.0	integrin cell surface interactions (I)	ENSOARG00000004871	COL1A1	collagen type I alpha 1 chain [Source:HGNC Symbol;Acc:HGNC:2197]	29	27
M1.0	integrin cell surface interactions (I)	ENSOARG00000012810	COL6A1	collagen type VI alpha 1 chain [Source:HGNC Symbol;Acc:HGNC:2211]	29	27
M1.0	integrin cell surface interactions (I)	ENSOARG00000019080	COL6A3	collagen type VI alpha 3 chain [Source:HGNC Symbol;Acc:HGNC:2213]	29	27
M1.0	integrin cell surface interactions (I)	ENSOARG00000012880	COL6A2	collagen type VI alpha 2 chain [Source:HGNC Symbol;Acc:HGNC:2212]	29	27
M1.1	integrin cell surface interactions (II)	ENSOARG00000019180	LAMC1	laminin subunit gamma 1 [Source:HGNC Symbol;Acc:HGNC:6492]	12	12
M1.1	integrin cell surface interactions (II)	ENSOARG00000005941	TNC	tenascin C [Source:HGNC Symbol;Acc:HGNC:5318]	12	12
M1.1	integrin cell surface interactions (II)	ENSOARG00000019329	FN1	fibronectin 1 [Source:HGNC Symbol;Acc:HGNC:3778]	12	12
M1.1	integrin cell surface interactions (II)	ENSOARG00000021018	FBN1	fibrillin 1 [Source:HGNC Symbol;Acc:HGNC:3603]	12	12
M1.1	integrin cell surface interactions (II)	ENSOARG00000018187	COL4A5	collagen type IV alpha 5 chain [Source:HGNC Symbol;Acc:HGNC:2207]	12	12
M1.1	integrin cell surface interactions (II)	ENSOARG00000001508	COL1A2	collagen type I alpha 2 chain [Source:HGNC Symbol;Acc:HGNC:2198]	12	12
M1.1	integrin cell surface interactions (II)	ENSOARG00000006515	COL4A2	collagen type IV alpha 2 chain [Source:HGNC Symbol;Acc:HGNC:2203]	12	12
M1.1	integrin cell surface interactions (II)	ENSOARG00000006115	COL4A1	collagen type IV alpha 1 chain [Source:HGNC Symbol;Acc:HGNC:2202]	12	12
M1.1	integrin cell surface interactions (II)	ENSOARG00000004871	COL1A1	collagen type I alpha 1 chain [Source:HGNC Symbol;Acc:HGNC:2197]	12	12
M1.1	integrin cell surface interactions (II)	ENSOARG00000007228	LAMB1	laminin subunit beta 1 [Source:HGNC Symbol;Acc:HGNC:6486]	12	12
M1.1	integrin cell surface interactions (II)	ENSOARG00000008752	VWF	von Willebrand factor [Source:HGNC Symbol;Acc:HGNC:12726]	12	12
M1.1	integrin cell surface interactions (II)	ENSOARG00000014559	LAMB2	laminin subunit beta 2 [Source:HGNC Symbol;Acc:HGNC:6487]	12	12
M2.0	extracellular matrix (I)	ENSOARG00000001829	CDH11	cadherin 11 [Source:HGNC Symbol;Acc:HGNC:1750]	30	30
M2.0	extracellular matrix (I)	ENSOARG00000006538	PDGFRB	platelet derived growth factor receptor beta [Source:HGNC Symbol;Acc:HGNC:8804]	30	30
M2.0	extracellular matrix (I)	ENSOARG00000019070	PDGFRA	platelet derived growth factor receptor alpha [Source:HGNC Symbol;Acc:HGNC:8803]	30	30
M2.0	extracellular matrix (I)	ENSOARG00000015632	VCAN	versican [Source:HGNC Symbol;Acc:HGNC:2464]	30	30
M2.0	extracellular matrix (I)	ENSOARG00000007656	BGN	biglycan [Source:HGNC Symbol;Acc:HGNC:1044]	30	30
M2.0	extracellular matrix (I)	ENSOARG00000016204	AEBP1	AE binding protein 1 [Source:HGNC Symbol;Acc:HGNC:303]	30	30
M2.0	extracellular matrix (I)	ENSOARG00000016476	COL3A1	collagen type III alpha 1 chain [Source:HGNC Symbol;Acc:HGNC:2201]	30	30
M2.0	extracellular matrix (I)	ENSOARG00000020058	THBS1	thrombospondin 1 [Source:HGNC Symbol;Acc:HGNC:11785]	30	30
M2.0	extracellular matrix (I)	ENSOARG00000015727	LUM	lumican [Source:HGNC Symbol;Acc:HGNC:6724]	30	30
M2.0	extracellular matrix (I)	ENSOARG00000015737	DCN	decorin [Source:HGNC Symbol;Acc:HGNC:2705]	30	30
M2.0	extracellular matrix (I)	ENSOARG00000005037			30	30
M2.0	extracellular matrix (I)	ENSOARG00000019900	FSTL1	follistatin like 1 [Source:HGNC Symbol;Acc:HGNC:3972]	30	30
M2.0	extracellular matrix (I)	ENSOARG00000020710	NID2	nidogen 2 [Source:HGNC Symbol;Acc:HGNC:13389]	30	30
M2.0	extracellular matrix (I)	ENSOARG00000003598	NID1	nidogen 1 [Source:HGNC Symbol;Acc:HGNC:7821]	30	30
M2.0	extracellular matrix (I)	ENSOARG00000016574	PCOLCE	procollagen C-endopeptidase enhancer [Source:HGNC Symbol;Acc:HGNC:8738]	30	30
M2.0	extracellular matrix (I)	ENSOARG00000002590	SPP1	osteopontin precursor [Source:RefSeq peptide;Acc:NP_001009224]	30	30
M2.0	extracellular matrix (I)	ENSOARG00000006586	PDGFC	platelet derived growth factor C [Source:HGNC Symbol;Acc:HGNC:8801]	30	30
M2.0	extracellular matrix (I)	ENSOARG00000009580	LAMA4	laminin subunit alpha 4 [Source:HGNC Symbol;Acc:HGNC:6484]	30	30
M2.0	extracellular matrix (I)	ENSOARG00000021018	FBN1	fibrillin 1 [Source:HGNC Symbol;Acc:HGNC:3603]	30	30
M2.0	extracellular matrix (I)	ENSOARG00000016440	COL5A2	collagen type V alpha 2 chain [Source:HGNC Symbol;Acc:HGNC:2210]	30	30
M2.0	extracellular matrix (I)	ENSOARG00000002129	COL5A1	collagen type V alpha 1 chain [Source:HGNC Symbol;Acc:HGNC:2209]	30	30
M2.0	extracellular matrix (I)	ENSOARG00000006515	COL4A2	collagen type IV alpha 2 chain [Source:HGNC Symbol;Acc:HGNC:2203]	30	30
M2.0	extracellular matrix (I)	ENSOARG00000006115	COL4A1	collagen type IV alpha 1 chain [Source:HGNC Symbol;Acc:HGNC:2202]	30	30
M2.0	extracellular matrix (I)	ENSOARG00000003922	MXRA8	matrix remodeling associated 8 [Source:HGNC Symbol;Acc:HGNC:7542]	30	30
M2.0	extracellular matrix (I)	ENSOARG00000001508	COL1A2	collagen type I alpha 2 chain [Source:HGNC Symbol;Acc:HGNC:2198]	30	30
M2.0	extracellular matrix (I)	ENSOARG00000004871	COL1A1	collagen type I alpha 1 chain [Source:HGNC Symbol;Acc:HGNC:2197]	30	30
M2.0	extracellular matrix (I)	ENSOARG00000012810	COL6A1	collagen type VI alpha 1 chain [Source:HGNC Symbol;Acc:HGNC:2211]	30	30
M2.0	extracellular matrix (I)	ENSOARG00000019080	COL6A3	collagen type VI alpha 3 chain [Source:HGNC Symbol;Acc:HGNC:2213]	30	30
M2.0	extracellular matrix (I)	ENSOARG00000012880	COL6A2	collagen type VI alpha 2 chain [Source:HGNC Symbol;Acc:HGNC:2212]	30	30
M2.0	extracellular matrix (I)	ENSOARG00000018035	MMP2	72 kDa type IV collagenase precursor [Source:RefSeq peptide;Acc:NP_001159652]	30	30
M2.1	extracellular matrix (II)	ENSOARG00000014243	TNFSF13	TNF superfamily member 13 [Source:HGNC Symbol;Acc:HGNC:11928]	45	43
M2.1	extracellular matrix (II)	ENSOARG00000011076	CD40LG	CD40 ligand [Source:HGNC Symbol;Acc:HGNC:11935]	45	43
M2.1	extracellular matrix (II)	ENSOARG00000009287	MPO	myeloperoxidase [Source:HGNC Symbol;Acc:HGNC:7218]	45	43
M2.1	extracellular matrix (II)	ENSOARG00000015632	VCAN	versican [Source:HGNC Symbol;Acc:HGNC:2464]	45	43
M2.1	extracellular matrix (II)	ENSOARG00000010659	TFF3	trefoil factor 3 [Source:HGNC Symbol;Acc:HGNC:11757]	45	43
M2.1	extracellular matrix (II)	ENSOARG00000016204	AEBP1	AE binding protein 1 [Source:HGNC Symbol;Acc:HGNC:303]	45	43
M2.1	extracellular matrix (II)	ENSOARG00000006710	OLFM4	olfactomedin 4 [Source:HGNC Symbol;Acc:HGNC:17190]	45	43
M2.1	extracellular matrix (II)	ENSOARG00000016476	COL3A1	collagen type III alpha 1 chain [Source:HGNC Symbol;Acc:HGNC:2201]	45	43
M2.1	extracellular matrix (II)	ENSOARG00000000317	LOX	lysyl oxidase [Source:HGNC Symbol;Acc:HGNC:6664]	45	43
M2.1	extracellular matrix (II)	ENSOARG00000002569			45	43
M2.1	extracellular matrix (II)	ENSOARG00000005523			45	43
M2.1	extracellular matrix (II)	ENSOARG00000007785	HTRA1	HtrA serine peptidase 1 [Source:HGNC Symbol;Acc:HGNC:9476]	45	43
M2.1	extracellular matrix (II)	ENSOARG00000011007	PLA2G7	phospholipase A2 group VII [Source:HGNC Symbol;Acc:HGNC:9040]	45	43
M2.1	extracellular matrix (II)	ENSOARG00000005037			45	43
M2.1	extracellular matrix (II)	ENSOARG00000002291	RETN	Ovis aries resistin (RETN), mRNA. [Source:RefSeq mRNA;Acc:NM_001306111]	45	43
M2.1	extracellular matrix (II)	ENSOARG00000020710	NID2	nidogen 2 [Source:HGNC Symbol;Acc:HGNC:13389]	45	43
M2.1	extracellular matrix (II)	ENSOARG00000003598	NID1	nidogen 1 [Source:HGNC Symbol;Acc:HGNC:7821]	45	43
M2.1	extracellular matrix (II)	ENSOARG00000012520	CRISP3	cysteine rich secretory protein 3 [Source:HGNC Symbol;Acc:HGNC:16904]	45	43
M2.1	extracellular matrix (II)	ENSOARG00000006202	CST3	cystatin C precursor [Source:RefSeq peptide;Acc:NP_001267642]	45	43
M2.1	extracellular matrix (II)	ENSOARG00000014664	CTSH	cathepsin H [Source:HGNC Symbol;Acc:HGNC:2535]	45	43
M2.1	extracellular matrix (II)	ENSOARG00000009580	LAMA4	laminin subunit alpha 4 [Source:HGNC Symbol;Acc:HGNC:6484]	45	43
M2.1	extracellular matrix (II)	ENSOARG00000006716	ENTPD1	ectonucleoside triphosphate diphosphohydrolase 1 [Source:HGNC Symbol;Acc:HGNC:3363]	45	43
M2.1	extracellular matrix (II)	ENSOARG00000021018	FBN1	fibrillin 1 [Source:HGNC Symbol;Acc:HGNC:3603]	45	43
M2.1	extracellular matrix (II)	ENSOARG00000016440	COL5A2	collagen type V alpha 2 chain [Source:HGNC Symbol;Acc:HGNC:2210]	45	43
M2.1	extracellular matrix (II)	ENSOARG00000010041	POSTN	periostin [Source:HGNC Symbol;Acc:HGNC:16953]	45	43
M2.1	extracellular matrix (II)	ENSOARG00000002129	COL5A1	collagen type V alpha 1 chain [Source:HGNC Symbol;Acc:HGNC:2209]	45	43
M2.1	extracellular matrix (II)	ENSOARG00000006515	COL4A2	collagen type IV alpha 2 chain [Source:HGNC Symbol;Acc:HGNC:2203]	45	43
M2.1	extracellular matrix (II)	ENSOARG00000008164	GRN	granulin precursor [Source:HGNC Symbol;Acc:HGNC:4601]	45	43
M2.1	extracellular matrix (II)	ENSOARG00000015526	ACHE	acetylcholinesterase (Cartwright blood group) [Source:HGNC Symbol;Acc:HGNC:108]	45	43
M2.1	extracellular matrix (II)	ENSOARG00000009290	LRG1	leucine rich alpha-2-glycoprotein 1 [Source:HGNC Symbol;Acc:HGNC:29480]	45	43
M2.1	extracellular matrix (II)	ENSOARG00000004688	LOC101121553		45	43
M2.1	extracellular matrix (II)	ENSOARG00000014775			45	43
M2.1	extracellular matrix (II)	ENSOARG00000008143	SMPDL3A	sphingomyelin phosphodiesterase acid like 3A [Source:HGNC Symbol;Acc:HGNC:17389]	45	43
M2.1	extracellular matrix (II)	ENSOARG00000006050	ORM1		45	43
M2.1	extracellular matrix (II)	ENSOARG00000013943	ARG1	arginase 1 [Source:HGNC Symbol;Acc:HGNC:663]	45	43
M2.1	extracellular matrix (II)	ENSOARG00000009032			45	43
M2.1	extracellular matrix (II)	ENSOARG00000018670	FGL2	fibrinogen like 2 [Source:HGNC Symbol;Acc:HGNC:3696]	45	43
M2.1	extracellular matrix (II)	ENSOARG00000001508	COL1A2	collagen type I alpha 2 chain [Source:HGNC Symbol;Acc:HGNC:2198]	45	43
M2.1	extracellular matrix (II)	ENSOARG00000012521	ANGPTL2	angiopoietin like 2 [Source:HGNC Symbol;Acc:HGNC:490]	45	43
M2.1	extracellular matrix (II)	ENSOARG00000004871	COL1A1	collagen type I alpha 1 chain [Source:HGNC Symbol;Acc:HGNC:2197]	45	43
M2.1	extracellular matrix (II)	ENSOARG00000015081	TGFBI	transforming growth factor beta induced [Source:HGNC Symbol;Acc:HGNC:11771]	45	43
M2.1	extracellular matrix (II)	ENSOARG00000012880	COL6A2	collagen type VI alpha 2 chain [Source:HGNC Symbol;Acc:HGNC:2212]	45	43
M2.1	extracellular matrix (II)	ENSOARG00000018035	MMP2	72 kDa type IV collagenase precursor [Source:RefSeq peptide;Acc:NP_001159652]	45	43
M2.2	extracellular matrix (III)	ENSOARG00000001829	CDH11	cadherin 11 [Source:HGNC Symbol;Acc:HGNC:1750]	14	14
M2.2	extracellular matrix (III)	ENSOARG00000015737	DCN	decorin [Source:HGNC Symbol;Acc:HGNC:2705]	14	14
M2.2	extracellular matrix (III)	ENSOARG00000009580	LAMA4	laminin subunit alpha 4 [Source:HGNC Symbol;Acc:HGNC:6484]	14	14
M2.2	extracellular matrix (III)	ENSOARG00000015632	VCAN	versican [Source:HGNC Symbol;Acc:HGNC:2464]	14	14
M2.2	extracellular matrix (III)	ENSOARG00000021018	FBN1	fibrillin 1 [Source:HGNC Symbol;Acc:HGNC:3603]	14	14
M2.2	extracellular matrix (III)	ENSOARG00000016440	COL5A2	collagen type V alpha 2 chain [Source:HGNC Symbol;Acc:HGNC:2210]	14	14
M2.2	extracellular matrix (III)	ENSOARG00000020710	NID2	nidogen 2 [Source:HGNC Symbol;Acc:HGNC:13389]	14	14
M2.2	extracellular matrix (III)	ENSOARG00000002129	COL5A1	collagen type V alpha 1 chain [Source:HGNC Symbol;Acc:HGNC:2209]	14	14
M2.2	extracellular matrix (III)	ENSOARG00000001508	COL1A2	collagen type I alpha 2 chain [Source:HGNC Symbol;Acc:HGNC:2198]	14	14
M2.2	extracellular matrix (III)	ENSOARG00000012521	ANGPTL2	angiopoietin like 2 [Source:HGNC Symbol;Acc:HGNC:490]	14	14
M2.2	extracellular matrix (III)	ENSOARG00000016476	COL3A1	collagen type III alpha 1 chain [Source:HGNC Symbol;Acc:HGNC:2201]	14	14
M2.2	extracellular matrix (III)	ENSOARG00000008169	EDNRA	endothelin receptor type A [Source:HGNC Symbol;Acc:HGNC:3179]	14	14
M2.2	extracellular matrix (III)	ENSOARG00000016204	AEBP1	AE binding protein 1 [Source:HGNC Symbol;Acc:HGNC:303]	14	14
M2.2	extracellular matrix (III)	ENSOARG00000005315	MMP1	matrix metallopeptidase 1 [Source:HGNC Symbol;Acc:HGNC:7155]	14	14
M3	regulation of signal transduction	ENSOARG00000003418	PTK2	protein tyrosine kinase 2 [Source:HGNC Symbol;Acc:HGNC:9611]	47	43
M3	regulation of signal transduction	ENSOARG00000003264	TIMP2	TIMP metallopeptidase inhibitor 2 [Source:HGNC Symbol;Acc:HGNC:11821]	47	43
M3	regulation of signal transduction	ENSOARG00000011383	WLS	wntless Wnt ligand secretion mediator [Source:HGNC Symbol;Acc:HGNC:30238]	47	43
M3	regulation of signal transduction	ENSOARG00000020820	ECM1	extracellular matrix protein 1 [Source:HGNC Symbol;Acc:HGNC:3153]	47	43
M3	regulation of signal transduction	ENSOARG00000010978	GAB1	GRB2 associated binding protein 1 [Source:HGNC Symbol;Acc:HGNC:4066]	47	43
M3	regulation of signal transduction	ENSOARG00000014260	CCR1	C-C motif chemokine receptor 1 [Source:HGNC Symbol;Acc:HGNC:1602]	47	43
M3	regulation of signal transduction	ENSOARG00000006012	FOXO1	forkhead box O1 [Source:HGNC Symbol;Acc:HGNC:3819]	47	43
M3	regulation of signal transduction	ENSOARG00000011005	C5AR1	complement C5a receptor 1 [Source:HGNC Symbol;Acc:HGNC:1338]	47	43
M3	regulation of signal transduction	ENSOARG00000001340	APCDD1	APC down-regulated 1 [Source:HGNC Symbol;Acc:HGNC:15718]	47	43
M3	regulation of signal transduction	ENSOARG00000000432	S100A12	S100 calcium binding protein A12 [Source:HGNC Symbol;Acc:HGNC:10489]	47	43
M3	regulation of signal transduction	ENSOARG00000019806	PLXNB2	plexin B2 [Source:HGNC Symbol;Acc:HGNC:9104]	47	43
M3	regulation of signal transduction	ENSOARG00000019045	TRAT1	T-cell receptor associated transmembrane adaptor 1 [Source:HGNC Symbol;Acc:HGNC:30698]	47	43
M3	regulation of signal transduction	ENSOARG00000006358	CSF1R	colony stimulating factor 1 receptor [Source:HGNC Symbol;Acc:HGNC:2433]	47	43
M3	regulation of signal transduction	ENSOARG00000010080	SULF2	sulfatase 2 [Source:HGNC Symbol;Acc:HGNC:20392]	47	43
M3	regulation of signal transduction	ENSOARG00000016384	CDK14	cyclin dependent kinase 14 [Source:HGNC Symbol;Acc:HGNC:8883]	47	43
M3	regulation of signal transduction	ENSOARG00000004073	PSD3	pleckstrin and Sec7 domain containing 3 [Source:HGNC Symbol;Acc:HGNC:19093]	47	43
M3	regulation of signal transduction	ENSOARG00000017474	JUP	junction plakoglobin [Source:HGNC Symbol;Acc:HGNC:6207]	47	43
M3	regulation of signal transduction	ENSOARG00000011933	ADAP2	ArfGAP with dual PH domains 2 [Source:HGNC Symbol;Acc:HGNC:16487]	47	43
M3	regulation of signal transduction	ENSOARG00000017441	NOD2	nucleotide binding oligomerization domain containing 2 [Source:HGNC Symbol;Acc:HGNC:5331]	47	43
M3	regulation of signal transduction	ENSOARG00000004194	TIAM2	T-cell lymphoma invasion and metastasis 2 [Source:HGNC Symbol;Acc:HGNC:11806]	47	43
M3	regulation of signal transduction	ENSOARG00000014778	LYN	tyrosine-protein kinase Lyn [Source:RefSeq peptide;Acc:NP_001155364]	47	43
M3	regulation of signal transduction	ENSOARG00000019356	FGD4	FYVE, RhoGEF and PH domain containing 4 [Source:HGNC Symbol;Acc:HGNC:19125]	47	43
M3	regulation of signal transduction	ENSOARG00000011387	ENG	endoglin [Source:HGNC Symbol;Acc:HGNC:3349]	47	43
M3	regulation of signal transduction	ENSOARG00000007169	KLF4	Kruppel like factor 4 [Source:HGNC Symbol;Acc:HGNC:6348]	47	43
M3	regulation of signal transduction	ENSOARG00000000156	PRKCD	protein kinase C delta [Source:HGNC Symbol;Acc:HGNC:9399]	47	43
M3	regulation of signal transduction	ENSOARG00000010806	UBASH3A	ubiquitin associated and SH3 domain containing A [Source:HGNC Symbol;Acc:HGNC:12462]	47	43
M3	regulation of signal transduction	ENSOARG00000020018	SHANK3	SH3 and multiple ankyrin repeat domains 3 [Source:HGNC Symbol;Acc:HGNC:14294]	47	43
M3	regulation of signal transduction	ENSOARG00000013941	GATA3	GATA binding protein 3 [Source:HGNC Symbol;Acc:HGNC:4172]	47	43
M3	regulation of signal transduction	ENSOARG00000013932	GH	Somatotropin [Source:UniProtKB/Swiss-Prot;Acc:P67930]	47	43
M3	regulation of signal transduction	ENSOARG00000002360	HPSE	heparanase [Source:HGNC Symbol;Acc:HGNC:5164]	47	43
M3	regulation of signal transduction	ENSOARG00000020828	IL1RN	interleukin 1 receptor antagonist precursor [Source:RefSeq peptide;Acc:NP_001295524]	47	43
M3	regulation of signal transduction	ENSOARG00000007332	LRP1	LDL receptor related protein 1 [Source:HGNC Symbol;Acc:HGNC:6692]	47	43
M3	regulation of signal transduction	ENSOARG00000018738	BMP2	bone morphogenetic protein 2 [Source:HGNC Symbol;Acc:HGNC:1069]	47	43
M3	regulation of signal transduction	ENSOARG00000007814	SYK	spleen associated tyrosine kinase [Source:HGNC Symbol;Acc:HGNC:11491]	47	43
M3	regulation of signal transduction	ENSOARG00000018475	HMOX1	heme oxygenase 1 [Source:HGNC Symbol;Acc:HGNC:5013]	47	43
M3	regulation of signal transduction	ENSOARG00000015044	TLR2	toll like receptor 2 [Source:HGNC Symbol;Acc:HGNC:11848]	47	43
M3	regulation of signal transduction	ENSOARG00000002070	RGL1	ral guanine nucleotide dissociation stimulator like 1 [Source:HGNC Symbol;Acc:HGNC:30281]	47	43
M3	regulation of signal transduction	ENSOARG00000014240	CTGF	connective tissue growth factor [Source:HGNC Symbol;Acc:HGNC:2500]	47	43
M3	regulation of signal transduction	ENSOARG00000017044	ZNF423	zinc finger protein 423 [Source:HGNC Symbol;Acc:HGNC:16762]	47	43
M3	regulation of signal transduction	ENSOARG00000005017	TLR5	toll-like receptor 5 precursor [Source:RefSeq peptide;Acc:NP_001129398]	47	43
M3	regulation of signal transduction	ENSOARG00000020487	BCL6	B-cell CLL/lymphoma 6 [Source:HGNC Symbol;Acc:HGNC:1001]	47	43
M3	regulation of signal transduction	ENSOARG00000008984	CD3E	CD3e molecule [Source:HGNC Symbol;Acc:HGNC:1674]	47	43
M3	regulation of signal transduction	ENSOARG00000014894	ASAP2	ArfGAP with SH3 domain, ankyrin repeat and PH domain 2 [Source:HGNC Symbol;Acc:HGNC:2721]	47	43
M4.0	cell cycle and transcription	ENSOARG00000007061	FXYD6	FXYD domain containing ion transport regulator 6 [Source:HGNC Symbol;Acc:HGNC:4030]	335	317
M4.0	cell cycle and transcription	ENSOARG00000006033	FAM198B	family with sequence similarity 198 member B [Source:HGNC Symbol;Acc:HGNC:25312]	335	317
M4.0	cell cycle and transcription	ENSOARG00000007452	HSPA6		335	317
M4.0	cell cycle and transcription	ENSOARG00000020126	BUB1B	BUB1 mitotic checkpoint serine/threonine kinase B [Source:HGNC Symbol;Acc:HGNC:1149]	335	317
M4.0	cell cycle and transcription	ENSOARG00000017343	PLK1	polo like kinase 1 [Source:HGNC Symbol;Acc:HGNC:9077]	335	317
M4.0	cell cycle and transcription	ENSOARG00000011189	NUF2	NUF2, NDC80 kinetochore complex component [Source:HGNC Symbol;Acc:HGNC:14621]	335	317
M4.0	cell cycle and transcription	ENSOARG00000014846			335	317
M4.0	cell cycle and transcription	ENSOARG00000003264	TIMP2	TIMP metallopeptidase inhibitor 2 [Source:HGNC Symbol;Acc:HGNC:11821]	335	317
M4.0	cell cycle and transcription	ENSOARG00000015691	PLK4	polo like kinase 4 [Source:HGNC Symbol;Acc:HGNC:11397]	335	317
M4.0	cell cycle and transcription	ENSOARG00000011005	C5AR1	complement C5a receptor 1 [Source:HGNC Symbol;Acc:HGNC:1338]	335	317
M4.0	cell cycle and transcription	ENSOARG00000020667	FCGR1A	high affinity immunoglobulin gamma Fc receptor I precursor [Source:RefSeq peptide;Acc:NP_001132924]	335	317
M4.0	cell cycle and transcription	ENSOARG00000020667	FCGR1A	high affinity immunoglobulin gamma Fc receptor I precursor [Source:RefSeq peptide;Acc:NP_001132924]	335	317
M4.0	cell cycle and transcription	ENSOARG00000021079	S100A11	S100 calcium binding protein A11 [Source:HGNC Symbol;Acc:HGNC:10488]	335	317
M4.0	cell cycle and transcription	ENSOARG00000005579	SEMA4A	semaphorin 4A [Source:HGNC Symbol;Acc:HGNC:10729]	335	317
M4.0	cell cycle and transcription	ENSOARG00000001355			335	317
M4.0	cell cycle and transcription	ENSOARG00000000432	S100A12	S100 calcium binding protein A12 [Source:HGNC Symbol;Acc:HGNC:10489]	335	317
M4.0	cell cycle and transcription	ENSOARG00000001102	KIF2C	kinesin family member 2C [Source:HGNC Symbol;Acc:HGNC:6393]	335	317
M4.0	cell cycle and transcription	ENSOARG00000007215			335	317
M4.0	cell cycle and transcription	ENSOARG00000004359	SKA1	spindle and kinetochore associated complex subunit 1 [Source:HGNC Symbol;Acc:HGNC:28109]	335	317
M4.0	cell cycle and transcription	ENSOARG00000001419	TPX2	TPX2, microtubule nucleation factor [Source:HGNC Symbol;Acc:HGNC:1249]	335	317
M4.0	cell cycle and transcription	ENSOARG00000002888	SPDL1	spindle apparatus coiled-coil protein 1 [Source:HGNC Symbol;Acc:HGNC:26010]	335	317
M4.0	cell cycle and transcription	ENSOARG00000020348	NUSAP1	nucleolar and spindle associated protein 1 [Source:HGNC Symbol;Acc:HGNC:18538]	335	317
M4.0	cell cycle and transcription	ENSOARG00000005167	TYROBP	TYRO protein tyrosine kinase binding protein [Source:HGNC Symbol;Acc:HGNC:12449]	335	317
M4.0	cell cycle and transcription	ENSOARG00000018545	UBE2T	ubiquitin conjugating enzyme E2 T [Source:HGNC Symbol;Acc:HGNC:25009]	335	317
M4.0	cell cycle and transcription	ENSOARG00000003365	FGR	FGR proto-oncogene, Src family tyrosine kinase [Source:HGNC Symbol;Acc:HGNC:3697]	335	317
M4.0	cell cycle and transcription	ENSOARG00000009527			335	317
M4.0	cell cycle and transcription	ENSOARG00000016587	ESPL1	extra spindle pole bodies like 1, separase [Source:HGNC Symbol;Acc:HGNC:16856]	335	317
M4.0	cell cycle and transcription	ENSOARG00000011578	TICRR	TOPBP1 interacting checkpoint and replication regulator [Source:HGNC Symbol;Acc:HGNC:28704]	335	317
M4.0	cell cycle and transcription	ENSOARG00000021089	DLGAP5	DLG associated protein 5 [Source:HGNC Symbol;Acc:HGNC:16864]	335	317
M4.0	cell cycle and transcription	ENSOARG00000002799	IRAK3	interleukin 1 receptor associated kinase 3 [Source:HGNC Symbol;Acc:HGNC:17020]	335	317
M4.0	cell cycle and transcription	ENSOARG00000007425	SIRPA		335	317
M4.0	cell cycle and transcription	ENSOARG00000000578	CDCA7	cell division cycle associated 7 [Source:HGNC Symbol;Acc:HGNC:14628]	335	317
M4.0	cell cycle and transcription	ENSOARG00000004835	BRCA1	BRCA1, DNA repair associated [Source:HGNC Symbol;Acc:HGNC:1100]	335	317
M4.0	cell cycle and transcription	ENSOARG00000008206	CENPN	centromere protein N [Source:HGNC Symbol;Acc:HGNC:30873]	335	317
M4.0	cell cycle and transcription	ENSOARG00000018792	CENPM	centromere protein M [Source:HGNC Symbol;Acc:HGNC:18352]	335	317
M4.0	cell cycle and transcription	ENSOARG00000006321	CENPK	centromere protein K [Source:HGNC Symbol;Acc:HGNC:29479]	335	317
M4.0	cell cycle and transcription	ENSOARG00000020342	OIP5	Opa interacting protein 5 [Source:HGNC Symbol;Acc:HGNC:20300]	335	317
M4.0	cell cycle and transcription	ENSOARG00000001366	CENPI	centromere protein I [Source:HGNC Symbol;Acc:HGNC:3968]	335	317
M4.0	cell cycle and transcription	ENSOARG00000005750	CENPH	centromere protein H [Source:HGNC Symbol;Acc:HGNC:17268]	335	317
M4.0	cell cycle and transcription	ENSOARG00000008368	CENPF	centromere protein F [Source:HGNC Symbol;Acc:HGNC:1857]	335	317
M4.0	cell cycle and transcription	ENSOARG00000002819	ALOX5	arachidonate 5-lipoxygenase [Source:HGNC Symbol;Acc:HGNC:435]	335	317
M4.0	cell cycle and transcription	ENSOARG00000017441	NOD2	nucleotide binding oligomerization domain containing 2 [Source:HGNC Symbol;Acc:HGNC:5331]	335	317
M4.0	cell cycle and transcription	ENSOARG00000003547	MYBL2	MYB proto-oncogene like 2 [Source:HGNC Symbol;Acc:HGNC:7548]	335	317
M4.0	cell cycle and transcription	ENSOARG00000009130	ITGAX	integrin, alpha X (complement component 3 receptor 4 subunit) precursor [Source:RefSeq peptide;Acc:NP_001292819]	335	317
M4.0	cell cycle and transcription	ENSOARG00000018998	CENPA	centromere protein A [Source:HGNC Symbol;Acc:HGNC:1851]	335	317
M4.0	cell cycle and transcription	ENSOARG00000002718	CLEC4E	C-type lectin domain family 4 member E [Source:HGNC Symbol;Acc:HGNC:14555]	335	317
M4.0	cell cycle and transcription	ENSOARG00000001001	SPAG5		335	317
M4.0	cell cycle and transcription	ENSOARG00000013084	ZWINT	ZW10 interacting kinetochore protein [Source:HGNC Symbol;Acc:HGNC:13195]	335	317
M4.0	cell cycle and transcription	ENSOARG00000019729	CSF3R	colony stimulating factor 3 receptor [Source:HGNC Symbol;Acc:HGNC:2439]	335	317
M4.0	cell cycle and transcription	ENSOARG00000007744	CENPW	centromere protein W [Source:HGNC Symbol;Acc:HGNC:21488]	335	317
M4.0	cell cycle and transcription	ENSOARG00000015974	SLC15A3	solute carrier family 15 member 3 [Source:HGNC Symbol;Acc:HGNC:18068]	335	317
M4.0	cell cycle and transcription	ENSOARG00000007132	DEPDC1B	DEP domain containing 1B [Source:HGNC Symbol;Acc:HGNC:24902]	335	317
M4.0	cell cycle and transcription	ENSOARG00000009637	KIFC1	kinesin family member C1 [Source:HGNC Symbol;Acc:HGNC:6389]	335	317
M4.0	cell cycle and transcription	ENSOARG00000002360	HPSE	heparanase [Source:HGNC Symbol;Acc:HGNC:5164]	335	317
M4.0	cell cycle and transcription	ENSOARG00000015960	KCTD12	potassium channel tetramerization domain containing 12 [Source:HGNC Symbol;Acc:HGNC:14678]	335	317
M4.0	cell cycle and transcription	ENSOARG00000002569			335	317
M4.0	cell cycle and transcription	ENSOARG00000005523			335	317
M4.0	cell cycle and transcription	ENSOARG00000008167	LST1	leukocyte specific transcript 1 [Source:HGNC Symbol;Acc:HGNC:14189]	335	317
M4.0	cell cycle and transcription	ENSOARG00000005282	ORC1	origin recognition complex subunit 1 [Source:HGNC Symbol;Acc:HGNC:8487]	335	317
M4.0	cell cycle and transcription	ENSOARG00000015690	NSD2	nuclear receptor binding SET domain protein 2 [Source:HGNC Symbol;Acc:HGNC:12766]	335	317
M4.0	cell cycle and transcription	ENSOARG00000012711	RBM47	RNA binding motif protein 47 [Source:HGNC Symbol;Acc:HGNC:30358]	335	317
M4.0	cell cycle and transcription	ENSOARG00000017039	H2AFX	H2A histone family member X [Source:HGNC Symbol;Acc:HGNC:4739]	335	317
M4.0	cell cycle and transcription	ENSOARG00000018647	KIF23	kinesin family member 23 [Source:HGNC Symbol;Acc:HGNC:6392]	335	317
M4.0	cell cycle and transcription	ENSOARG00000001243	RAB31	RAB31, member RAS oncogene family [Source:HGNC Symbol;Acc:HGNC:9771]	335	317
M4.0	cell cycle and transcription	ENSOARG00000015044	TLR2	toll like receptor 2 [Source:HGNC Symbol;Acc:HGNC:11848]	335	317
M4.0	cell cycle and transcription	ENSOARG00000002862	CD163	CD163 molecule [Source:HGNC Symbol;Acc:HGNC:1631]	335	317
M4.0	cell cycle and transcription	ENSOARG00000018424	CCNF	cyclin F [Source:HGNC Symbol;Acc:HGNC:1591]	335	317
M4.0	cell cycle and transcription	ENSOARG00000008706	DAPK1	death associated protein kinase 1 [Source:HGNC Symbol;Acc:HGNC:2674]	335	317
M4.0	cell cycle and transcription	ENSOARG00000005792	TLR4	toll-like receptor 4 precursor [Source:RefSeq peptide;Acc:NP_001129402]	335	317
M4.0	cell cycle and transcription	ENSOARG00000016604	GLT1D1	glycosyltransferase 1 domain containing 1 [Source:HGNC Symbol;Acc:HGNC:26483]	335	317
M4.0	cell cycle and transcription	ENSOARG00000004190	CHAC2	ChaC cation transport regulator homolog 2 [Source:HGNC Symbol;Acc:HGNC:32363]	335	317
M4.0	cell cycle and transcription	ENSOARG00000019840	PTAFR	platelet activating factor receptor [Source:HGNC Symbol;Acc:HGNC:9582]	335	317
M4.0	cell cycle and transcription	ENSOARG00000018099	TLR8	toll-like receptor 8 precursor [Source:RefSeq peptide;Acc:NP_001129401]	335	317
M4.0	cell cycle and transcription	ENSOARG00000014321	TOP2A	topoisomerase (DNA) II alpha [Source:HGNC Symbol;Acc:HGNC:11989]	335	317
M4.0	cell cycle and transcription	ENSOARG00000010190	TCF19	transcription factor 19 [Source:HGNC Symbol;Acc:HGNC:11629]	335	317
M4.0	cell cycle and transcription	ENSOARG00000017725	SPC24	SPC24, NDC80 kinetochore complex component [Source:HGNC Symbol;Acc:HGNC:26913]	335	317
M4.0	cell cycle and transcription	ENSOARG00000004104	SPC25	SPC25, NDC80 kinetochore complex component [Source:HGNC Symbol;Acc:HGNC:24031]	335	317
M4.0	cell cycle and transcription	ENSOARG00000020542	CDC20	cell division cycle 20 [Source:HGNC Symbol;Acc:HGNC:1723]	335	317
M4.0	cell cycle and transcription	ENSOARG00000014243	TNFSF13	TNF superfamily member 13 [Source:HGNC Symbol;Acc:HGNC:11928]	335	317
M4.0	cell cycle and transcription	ENSOARG00000006567	RMI2	RecQ mediated genome instability 2 [Source:HGNC Symbol;Acc:HGNC:28349]	335	317
M4.0	cell cycle and transcription	ENSOARG00000007252	CD1D	CD1d molecule [Source:HGNC Symbol;Acc:HGNC:1637]	335	317
M4.0	cell cycle and transcription	ENSOARG00000007541	CSF2RA	colony stimulating factor 2 receptor alpha subunit [Source:HGNC Symbol;Acc:HGNC:2435]	335	317
M4.0	cell cycle and transcription	ENSOARG00000005764	STMN1		335	317
M4.0	cell cycle and transcription	ENSOARG00000012293	STMN1	stathmin 1 [Source:HGNC Symbol;Acc:HGNC:6510]	335	317
M4.0	cell cycle and transcription	ENSOARG00000015971	IGSF6	immunoglobulin superfamily member 6 [Source:HGNC Symbol;Acc:HGNC:5953]	335	317
M4.0	cell cycle and transcription	ENSOARG00000010843	DTL	denticleless E3 ubiquitin protein ligase homolog [Source:HGNC Symbol;Acc:HGNC:30288]	335	317
M4.0	cell cycle and transcription	ENSOARG00000002866	RASSF4	Ras association domain family member 4 [Source:HGNC Symbol;Acc:HGNC:20793]	335	317
M4.0	cell cycle and transcription	ENSOARG00000018842	TROAP	trophinin associated protein [Source:HGNC Symbol;Acc:HGNC:12327]	335	317
M4.0	cell cycle and transcription	ENSOARG00000006395	SLC31A2	solute carrier family 31 member 2 [Source:HGNC Symbol;Acc:HGNC:11017]	335	317
M4.0	cell cycle and transcription	ENSOARG00000015633	FEN1	flap structure-specific endonuclease 1 [Source:HGNC Symbol;Acc:HGNC:3650]	335	317
M4.0	cell cycle and transcription	ENSOARG00000002044	PIMREG	PICALM interacting mitotic regulator [Source:HGNC Symbol;Acc:HGNC:25483]	335	317
M4.0	cell cycle and transcription	ENSOARG00000019371	TMEM106C	transmembrane protein 106C [Source:HGNC Symbol;Acc:HGNC:28775]	335	317
M4.0	cell cycle and transcription	ENSOARG00000018670	FGL2	fibrinogen like 2 [Source:HGNC Symbol;Acc:HGNC:3696]	335	317
M4.0	cell cycle and transcription	ENSOARG00000001865	RIN2	Ras and Rab interactor 2 [Source:HGNC Symbol;Acc:HGNC:18750]	335	317
M4.0	cell cycle and transcription	ENSOARG00000014045	POLA2	DNA polymerase alpha 2, accessory subunit [Source:HGNC Symbol;Acc:HGNC:30073]	335	317
M4.0	cell cycle and transcription	ENSOARG00000018347	LY86	lymphocyte antigen 86 [Source:HGNC Symbol;Acc:HGNC:16837]	335	317
M4.0	cell cycle and transcription	ENSOARG00000019806	PLXNB2	plexin B2 [Source:HGNC Symbol;Acc:HGNC:9104]	335	317
M4.0	cell cycle and transcription	ENSOARG00000003564	STIL	STIL, centriolar assembly protein [Source:HGNC Symbol;Acc:HGNC:10879]	335	317
M4.0	cell cycle and transcription	ENSOARG00000021015	CLEC7A	C-type lectin domain containing 7A [Source:HGNC Symbol;Acc:HGNC:14558]	335	317
M4.0	cell cycle and transcription	ENSOARG00000006180	CCNE2	cyclin E2 [Source:HGNC Symbol;Acc:HGNC:1590]	335	317
M4.0	cell cycle and transcription	ENSOARG00000007232	EXO1	exonuclease 1 [Source:HGNC Symbol;Acc:HGNC:3511]	335	317
M4.0	cell cycle and transcription	ENSOARG00000008907	TIMELESS	protein timeless homolog [Source:RefSeq peptide;Acc:NP_001121625]	335	317
M4.0	cell cycle and transcription	ENSOARG00000001974	RNF130	ring finger protein 130 [Source:HGNC Symbol;Acc:HGNC:18280]	335	317
M4.0	cell cycle and transcription	ENSOARG00000005982	LOC101115345		335	317
M4.0	cell cycle and transcription	ENSOARG00000004185			335	317
M4.0	cell cycle and transcription	ENSOARG00000012535	TNS3	tensin 3 [Source:HGNC Symbol;Acc:HGNC:21616]	335	317
M4.0	cell cycle and transcription	ENSOARG00000011466	NEK2	NIMA related kinase 2 [Source:HGNC Symbol;Acc:HGNC:7745]	335	317
M4.0	cell cycle and transcription	ENSOARG00000013016	DONSON	downstream neighbor of SON [Source:HGNC Symbol;Acc:HGNC:2993]	335	317
M4.0	cell cycle and transcription	ENSOARG00000010353	HNMT	histamine N-methyltransferase [Source:HGNC Symbol;Acc:HGNC:5028]	335	317
M4.0	cell cycle and transcription	ENSOARG00000003468	WDFY3	WD repeat and FYVE domain containing 3 [Source:HGNC Symbol;Acc:HGNC:20751]	335	317
M4.0	cell cycle and transcription	ENSOARG00000011655	CHEK1	checkpoint kinase 1 [Source:HGNC Symbol;Acc:HGNC:1925]	335	317
M4.0	cell cycle and transcription	ENSOARG00000006024	GCA	grancalcin [Source:HGNC Symbol;Acc:HGNC:15990]	335	317
M4.0	cell cycle and transcription	ENSOARG00000002004			335	317
M4.0	cell cycle and transcription	ENSOARG00000007434	SUV39H2	suppressor of variegation 3-9 homolog 2 [Source:HGNC Symbol;Acc:HGNC:17287]	335	317
M4.0	cell cycle and transcription	ENSOARG00000014305	BUB1	BUB1 mitotic checkpoint serine/threonine kinase [Source:HGNC Symbol;Acc:HGNC:1148]	335	317
M4.0	cell cycle and transcription	ENSOARG00000001668	TFEC	transcription factor EC [Source:HGNC Symbol;Acc:HGNC:11754]	335	317
M4.0	cell cycle and transcription	ENSOARG00000016166	CDC25C	cell division cycle 25C [Source:HGNC Symbol;Acc:HGNC:1727]	335	317
M4.0	cell cycle and transcription	ENSOARG00000002373	CDC25A	cell division cycle 25A [Source:HGNC Symbol;Acc:HGNC:1725]	335	317
M4.0	cell cycle and transcription	ENSOARG00000013908	NCAPH	non-SMC condensin I complex subunit H [Source:HGNC Symbol;Acc:HGNC:1112]	335	317
M4.0	cell cycle and transcription	ENSOARG00000016031	SGO2	shugoshin 2 [Source:HGNC Symbol;Acc:HGNC:30812]	335	317
M4.0	cell cycle and transcription	ENSOARG00000021121	RTN1	reticulon 1 [Source:HGNC Symbol;Acc:HGNC:10467]	335	317
M4.0	cell cycle and transcription	ENSOARG00000004016	NCAPG	non-SMC condensin I complex subunit G [Source:HGNC Symbol;Acc:HGNC:24304]	335	317
M4.0	cell cycle and transcription	ENSOARG00000010475	PGLYRP1	peptidoglycan recognition protein 1 [Source:HGNC Symbol;Acc:HGNC:8904]	335	317
M4.0	cell cycle and transcription	ENSOARG00000008164	GRN	granulin precursor [Source:HGNC Symbol;Acc:HGNC:4601]	335	317
M4.0	cell cycle and transcription	ENSOARG00000002820	HCK	HCK proto-oncogene, Src family tyrosine kinase [Source:HGNC Symbol;Acc:HGNC:4840]	335	317
M4.0	cell cycle and transcription	ENSOARG00000009389	KIF18B	kinesin family member 18B [Source:HGNC Symbol;Acc:HGNC:27102]	335	317
M4.0	cell cycle and transcription	ENSOARG00000004780	KIF15	kinesin family member 15 [Source:HGNC Symbol;Acc:HGNC:17273]	335	317
M4.0	cell cycle and transcription	ENSOARG00000014858	PBK	PDZ binding kinase [Source:HGNC Symbol;Acc:HGNC:18282]	335	317
M4.0	cell cycle and transcription	ENSOARG00000011432	GINS2	GINS complex subunit 2 [Source:HGNC Symbol;Acc:HGNC:24575]	335	317
M4.0	cell cycle and transcription	ENSOARG00000020828	IL1RN	interleukin 1 receptor antagonist precursor [Source:RefSeq peptide;Acc:NP_001295524]	335	317
M4.0	cell cycle and transcription	ENSOARG00000016570	IL13RA1	interleukin 13 receptor subunit alpha 1 [Source:HGNC Symbol;Acc:HGNC:5974]	335	317
M4.0	cell cycle and transcription	ENSOARG00000007717	GINS1	GINS complex subunit 1 [Source:HGNC Symbol;Acc:HGNC:28980]	335	317
M4.0	cell cycle and transcription	ENSOARG00000010721	RNASEH2A	ribonuclease H2 subunit A [Source:HGNC Symbol;Acc:HGNC:18518]	335	317
M4.0	cell cycle and transcription	ENSOARG00000002379	GINS4	GINS complex subunit 4 [Source:HGNC Symbol;Acc:HGNC:28226]	335	317
M4.0	cell cycle and transcription	ENSOARG00000019055	NPL		335	317
M4.0	cell cycle and transcription	ENSOARG00000018169	TIPIN	TIMELESS interacting protein [Source:HGNC Symbol;Acc:HGNC:30750]	335	317
M4.0	cell cycle and transcription	ENSOARG00000015503	KIF20B	kinesin family member 20B [Source:HGNC Symbol;Acc:HGNC:7212]	335	317
M4.0	cell cycle and transcription	ENSOARG00000006520	UBE2C	ubiquitin conjugating enzyme E2 C [Source:HGNC Symbol;Acc:HGNC:15937]	335	317
M4.0	cell cycle and transcription	ENSOARG00000018475	HMOX1	heme oxygenase 1 [Source:HGNC Symbol;Acc:HGNC:5013]	335	317
M4.0	cell cycle and transcription	ENSOARG00000005169	CD93	CD93 molecule [Source:HGNC Symbol;Acc:HGNC:15855]	335	317
M4.0	cell cycle and transcription	ENSOARG00000005198	CENPS	centromere protein S [Source:HGNC Symbol;Acc:HGNC:23163]	335	317
M4.0	cell cycle and transcription	ENSOARG00000011541	MELK	maternal embryonic leucine zipper kinase [Source:HGNC Symbol;Acc:HGNC:16870]	335	317
M4.0	cell cycle and transcription	ENSOARG00000025180	CD14	monocyte differentiation antigen CD14 precursor [Source:RefSeq peptide;Acc:NP_001070677]	335	317
M4.0	cell cycle and transcription	ENSOARG00000011569	DEPDC1	DEP domain containing 1 [Source:HGNC Symbol;Acc:HGNC:22949]	335	317
M4.0	cell cycle and transcription	ENSOARG00000018501	SIRPB2	signal regulatory protein beta 2 [Source:HGNC Symbol;Acc:HGNC:16247]	335	317
M4.0	cell cycle and transcription	ENSOARG00000020607	POLE2	DNA polymerase epsilon 2, accessory subunit [Source:HGNC Symbol;Acc:HGNC:9178]	335	317
M4.0	cell cycle and transcription	ENSOARG00000009349	KNTC1	kinetochore associated 1 [Source:HGNC Symbol;Acc:HGNC:17255]	335	317
M4.0	cell cycle and transcription	ENSOARG00000019184	SORT1	sortilin 1 [Source:HGNC Symbol;Acc:HGNC:11186]	335	317
M4.0	cell cycle and transcription	ENSOARG00000001369	UBE2S	ubiquitin conjugating enzyme E2 S [Source:HGNC Symbol;Acc:HGNC:17895]	335	317
M4.0	cell cycle and transcription	ENSOARG00000015873	KIF20A	kinesin family member 20A [Source:HGNC Symbol;Acc:HGNC:9787]	335	317
M4.0	cell cycle and transcription	ENSOARG00000007932	AIF1	allograft inflammatory factor 1 [Source:HGNC Symbol;Acc:HGNC:352]	335	317
M4.0	cell cycle and transcription	ENSOARG00000002774	LOC101123541		335	317
M4.0	cell cycle and transcription	ENSOARG00000001695	NCF2	neutrophil cytosolic factor 2 [Source:HGNC Symbol;Acc:HGNC:7661]	335	317
M4.0	cell cycle and transcription	ENSOARG00000011046	NCF1	neutrophil cytosolic factor 1 [Source:HGNC Symbol;Acc:HGNC:7660]	335	317
M4.0	cell cycle and transcription	ENSOARG00000007399	SMC2	structural maintenance of chromosomes 2 [Source:HGNC Symbol;Acc:HGNC:14011]	335	317
M4.0	cell cycle and transcription	ENSOARG00000020009	POLQ	DNA polymerase theta [Source:HGNC Symbol;Acc:HGNC:9186]	335	317
M4.0	cell cycle and transcription	ENSOARG00000014562	MKI67	marker of proliferation Ki-67 [Source:HGNC Symbol;Acc:HGNC:7107]	335	317
M4.0	cell cycle and transcription	ENSOARG00000003356	RFC5	replication factor C subunit 5 [Source:HGNC Symbol;Acc:HGNC:9973]	335	317
M4.0	cell cycle and transcription	ENSOARG00000006358	CSF1R	colony stimulating factor 1 receptor [Source:HGNC Symbol;Acc:HGNC:2433]	335	317
M4.0	cell cycle and transcription	ENSOARG00000005673	TK1	thymidine kinase 1 [Source:HGNC Symbol;Acc:HGNC:11830]	335	317
M4.0	cell cycle and transcription	ENSOARG00000012899			335	317
M4.0	cell cycle and transcription	ENSOARG00000010697	RFC3	replication factor C subunit 3 [Source:HGNC Symbol;Acc:HGNC:9971]	335	317
M4.0	cell cycle and transcription	ENSOARG00000016116	KIF14	kinesin family member 14 [Source:HGNC Symbol;Acc:HGNC:19181]	335	317
M4.0	cell cycle and transcription	ENSOARG00000014260	CCR1	C-C motif chemokine receptor 1 [Source:HGNC Symbol;Acc:HGNC:1602]	335	317
M4.0	cell cycle and transcription	ENSOARG00000013803	MIS18A	MIS18 kinetochore protein A [Source:HGNC Symbol;Acc:HGNC:1286]	335	317
M4.0	cell cycle and transcription	ENSOARG00000007138	CD302	CD302 molecule [Source:HGNC Symbol;Acc:HGNC:30843]	335	317
M4.0	cell cycle and transcription	ENSOARG00000011054	FOXM1	forkhead box M1 [Source:HGNC Symbol;Acc:HGNC:3818]	335	317
M4.0	cell cycle and transcription	ENSOARG00000003968	FBXO5	F-box protein 5 [Source:HGNC Symbol;Acc:HGNC:13584]	335	317
M4.0	cell cycle and transcription	ENSOARG00000005211	FANCD2	Fanconi anemia complementation group D2 [Source:HGNC Symbol;Acc:HGNC:3585]	335	317
M4.0	cell cycle and transcription	ENSOARG00000018225	ZWILCH	zwilch kinetochore protein [Source:HGNC Symbol;Acc:HGNC:25468]	335	317
M4.0	cell cycle and transcription	ENSOARG00000005900	GMNN	geminin, DNA replication inhibitor [Source:HGNC Symbol;Acc:HGNC:17493]	335	317
M4.0	cell cycle and transcription	ENSOARG00000016110	BRIP1	BRCA1 interacting protein C-terminal helicase 1 [Source:HGNC Symbol;Acc:HGNC:20473]	335	317
M4.0	cell cycle and transcription	ENSOARG00000020743			335	317
M4.0	cell cycle and transcription	ENSOARG00000021081	WDHD1	WD repeat and HMG-box DNA binding protein 1 [Source:HGNC Symbol;Acc:HGNC:23170]	335	317
M4.0	cell cycle and transcription	ENSOARG00000009604	NDC80	NDC80, kinetochore complex component [Source:HGNC Symbol;Acc:HGNC:16909]	335	317
M4.0	cell cycle and transcription	ENSOARG00000014063	CDC6	cell division cycle 6 [Source:HGNC Symbol;Acc:HGNC:1744]	335	317
M4.0	cell cycle and transcription	ENSOARG00000015943	CDC7	cell division cycle 7 [Source:HGNC Symbol;Acc:HGNC:1745]	335	317
M4.0	cell cycle and transcription	ENSOARG00000007312	SCPEP1	serine carboxypeptidase 1 [Source:HGNC Symbol;Acc:HGNC:29507]	335	317
M4.0	cell cycle and transcription	ENSOARG00000009800	FCER1G	Fc fragment of IgE receptor Ig [Source:HGNC Symbol;Acc:HGNC:3611]	335	317
M4.0	cell cycle and transcription	ENSOARG00000006553	SPI1	Spi-1 proto-oncogene [Source:HGNC Symbol;Acc:HGNC:11241]	335	317
M4.0	cell cycle and transcription	ENSOARG00000009090	CYP1B1	cytochrome P450 family 1 subfamily B member 1 [Source:HGNC Symbol;Acc:HGNC:2597]	335	317
M4.0	cell cycle and transcription	ENSOARG00000018102	RACGAP1	Rac GTPase activating protein 1 [Source:HGNC Symbol;Acc:HGNC:9804]	335	317
M4.0	cell cycle and transcription	ENSOARG00000014713	ASPM	abnormal spindle microtubule assembly [Source:HGNC Symbol;Acc:HGNC:19048]	335	317
M4.0	cell cycle and transcription	ENSOARG00000015069	MTFR2	mitochondrial fission regulator 2 [Source:HGNC Symbol;Acc:HGNC:21115]	335	317
M4.0	cell cycle and transcription	ENSOARG00000005908	ERCC6L	ERCC excision repair 6 like, spindle assembly checkpoint helicase [Source:HGNC Symbol;Acc:HGNC:20794]	335	317
M4.0	cell cycle and transcription	ENSOARG00000013512	CDT1	chromatin licensing and DNA replication factor 1 [Source:HGNC Symbol;Acc:HGNC:24576]	335	317
M4.0	cell cycle and transcription	ENSOARG00000003292	CKS1B	CDC28 protein kinase regulatory subunit 1B [Source:HGNC Symbol;Acc:HGNC:19083]	335	317
M4.0	cell cycle and transcription	ENSOARG00000012797	MCM4	minichromosome maintenance complex component 4 [Source:HGNC Symbol;Acc:HGNC:6947]	335	317
M4.0	cell cycle and transcription	ENSOARG00000020112	CD86	T-lymphocyte activation antigen CD86 precursor [Source:RefSeq peptide;Acc:NP_001033105]	335	317
M4.0	cell cycle and transcription	ENSOARG00000008185	PRIM1	primase (DNA) subunit 1 [Source:HGNC Symbol;Acc:HGNC:9369]	335	317
M4.0	cell cycle and transcription	ENSOARG00000009844	RAD51AP1	RAD51 associated protein 1 [Source:HGNC Symbol;Acc:HGNC:16956]	335	317
M4.0	cell cycle and transcription	ENSOARG00000000417	S100A9	S100 calcium binding protein A9 [Source:HGNC Symbol;Acc:HGNC:10499]	335	317
M4.0	cell cycle and transcription	ENSOARG00000019424	SLC7A7	solute carrier family 7 member 7 [Source:HGNC Symbol;Acc:HGNC:11065]	335	317
M4.0	cell cycle and transcription	ENSOARG00000006202	CST3	cystatin C precursor [Source:RefSeq peptide;Acc:NP_001267642]	335	317
M4.0	cell cycle and transcription	ENSOARG00000016793	GGH	gamma-glutamyl hydrolase [Source:HGNC Symbol;Acc:HGNC:4248]	335	317
M4.0	cell cycle and transcription	ENSOARG00000011362	FANCI	Fanconi anemia complementation group I [Source:HGNC Symbol;Acc:HGNC:25568]	335	317
M4.0	cell cycle and transcription	ENSOARG00000014941	E2F7	E2F transcription factor 7 [Source:HGNC Symbol;Acc:HGNC:23820]	335	317
M4.0	cell cycle and transcription	ENSOARG00000010473	EPB41L3	erythrocyte membrane protein band 4.1 like 3 [Source:HGNC Symbol;Acc:HGNC:3380]	335	317
M4.0	cell cycle and transcription	ENSOARG00000020733	MTMR11	myotubularin related protein 11 [Source:HGNC Symbol;Acc:HGNC:24307]	335	317
M4.0	cell cycle and transcription	ENSOARG00000013683	LMNB2	lamin B2 [Source:HGNC Symbol;Acc:HGNC:6638]	335	317
M4.0	cell cycle and transcription	ENSOARG00000007721	CKS2	CDC28 protein kinase regulatory subunit 2 [Source:HGNC Symbol;Acc:HGNC:2000]	335	317
M4.0	cell cycle and transcription	ENSOARG00000011351	WDR76	WD repeat domain 76 [Source:HGNC Symbol;Acc:HGNC:25773]	335	317
M4.0	cell cycle and transcription	ENSOARG00000020121	CSTA	cystatin A [Source:HGNC Symbol;Acc:HGNC:2481]	335	317
M4.0	cell cycle and transcription	ENSOARG00000014126	HMMR	hyaluronan mediated motility receptor [Source:HGNC Symbol;Acc:HGNC:5012]	335	317
M4.0	cell cycle and transcription	ENSOARG00000002366	RXRA	retinoid X receptor alpha [Source:HGNC Symbol;Acc:HGNC:10477]	335	317
M4.0	cell cycle and transcription	ENSOARG00000014742	CCDC34	coiled-coil domain containing 34 [Source:HGNC Symbol;Acc:HGNC:25079]	335	317
M4.0	cell cycle and transcription	ENSOARG00000010137	ASGR1	asialoglycoprotein receptor 1 [Source:HGNC Symbol;Acc:HGNC:742]	335	317
M4.0	cell cycle and transcription	ENSOARG00000010000	ASGR2	asialoglycoprotein receptor 2 [Source:HGNC Symbol;Acc:HGNC:743]	335	317
M4.0	cell cycle and transcription	ENSOARG00000018142	LMNB1	lamin B1 [Source:HGNC Symbol;Acc:HGNC:6637]	335	317
M4.0	cell cycle and transcription	ENSOARG00000000647	KIF11		335	317
M4.0	cell cycle and transcription	ENSOARG00000012648	FES	FES proto-oncogene, tyrosine kinase [Source:HGNC Symbol;Acc:HGNC:3657]	335	317
M4.0	cell cycle and transcription	ENSOARG00000013532	PTTG1		335	317
M4.0	cell cycle and transcription	ENSOARG00000013761	LGALS2	galectin 2 [Source:HGNC Symbol;Acc:HGNC:6562]	335	317
M4.0	cell cycle and transcription	ENSOARG00000011018	PADI4	peptidyl arginine deiminase 4 [Source:HGNC Symbol;Acc:HGNC:18368]	335	317
M4.0	cell cycle and transcription	ENSOARG00000008530	UHRF1	ubiquitin like with PHD and ring finger domains 1 [Source:HGNC Symbol;Acc:HGNC:12556]	335	317
M4.0	cell cycle and transcription	ENSOARG00000005710	DDIAS	DNA damage induced apoptosis suppressor [Source:HGNC Symbol;Acc:HGNC:26351]	335	317
M4.0	cell cycle and transcription	ENSOARG00000017919	SHTN1	shootin 1 [Source:HGNC Symbol;Acc:HGNC:29319]	335	317
M4.0	cell cycle and transcription	ENSOARG00000015392	SHCBP1	SHC binding and spindle associated 1 [Source:HGNC Symbol;Acc:HGNC:29547]	335	317
M4.0	cell cycle and transcription	ENSOARG00000018022	LMO2	LIM domain only 2 [Source:HGNC Symbol;Acc:HGNC:6642]	335	317
M4.0	cell cycle and transcription	ENSOARG00000016213	APOBEC3Z1		335	317
M4.0	cell cycle and transcription	ENSOARG00000012307	LRRC25	leucine rich repeat containing 25 [Source:HGNC Symbol;Acc:HGNC:29806]	335	317
M4.0	cell cycle and transcription	ENSOARG00000010650	ALDH2	aldehyde dehydrogenase 2 family (mitochondrial) [Source:HGNC Symbol;Acc:HGNC:404]	335	317
M4.0	cell cycle and transcription	ENSOARG00000016213	APOBEC3Z1		335	317
M4.0	cell cycle and transcription	ENSOARG00000004318	CDK1		335	317
M4.0	cell cycle and transcription	ENSOARG00000005113	FAM72A		335	317
M4.0	cell cycle and transcription	ENSOARG00000019982	ARHGAP11A	Rho GTPase activating protein 11A [Source:HGNC Symbol;Acc:HGNC:15783]	335	317
M4.0	cell cycle and transcription	ENSOARG00000020254	RAD51	RAD51 recombinase [Source:HGNC Symbol;Acc:HGNC:9817]	335	317
M4.0	cell cycle and transcription	ENSOARG00000017745	CDC45	cell division cycle 45 [Source:HGNC Symbol;Acc:HGNC:1739]	335	317
M4.0	cell cycle and transcription	ENSOARG00000017025	LOC101122158		335	317
M4.0	cell cycle and transcription	ENSOARG00000018981	GPSM2	G protein signaling modulator 2 [Source:HGNC Symbol;Acc:HGNC:29501]	335	317
M4.0	cell cycle and transcription	ENSOARG00000020887	CKAP2L	cytoskeleton associated protein 2 like [Source:HGNC Symbol;Acc:HGNC:26877]	335	317
M4.0	cell cycle and transcription	ENSOARG00000016330	DSCC1	DNA replication and sister chromatid cohesion 1 [Source:HGNC Symbol;Acc:HGNC:24453]	335	317
M4.0	cell cycle and transcription	ENSOARG00000009367	TYMS	thymidylate synthetase [Source:HGNC Symbol;Acc:HGNC:12441]	335	317
M4.0	cell cycle and transcription	ENSOARG00000014664	CTSH	cathepsin H [Source:HGNC Symbol;Acc:HGNC:2535]	335	317
M4.0	cell cycle and transcription	ENSOARG00000017574	POLA1	DNA polymerase alpha 1, catalytic subunit [Source:HGNC Symbol;Acc:HGNC:9173]	335	317
M4.0	cell cycle and transcription	ENSOARG00000015665	MAD2L1	mitotic arrest deficient 2 like 1 [Source:HGNC Symbol;Acc:HGNC:6763]	335	317
M4.0	cell cycle and transcription	ENSOARG00000003517	STAB1	stabilin 1 [Source:HGNC Symbol;Acc:HGNC:18628]	335	317
M4.0	cell cycle and transcription	ENSOARG00000004495	HELLS	helicase, lymphoid specific [Source:HGNC Symbol;Acc:HGNC:4861]	335	317
M4.0	cell cycle and transcription	ENSOARG00000014803	DHFR		335	317
M4.0	cell cycle and transcription	ENSOARG00000008867	PLAUR	urokinase plasminogen activator surface receptor precursor [Source:RefSeq peptide;Acc:NP_001157078]	335	317
M4.0	cell cycle and transcription	ENSOARG00000005456	BIRC5	baculoviral IAP repeat containing 5 [Source:HGNC Symbol;Acc:HGNC:593]	335	317
M4.0	cell cycle and transcription	ENSOARG00000003158	CEP55	centrosomal protein 55 [Source:HGNC Symbol;Acc:HGNC:1161]	335	317
M4.0	cell cycle and transcription	ENSOARG00000015632	VCAN	versican [Source:HGNC Symbol;Acc:HGNC:2464]	335	317
M4.0	cell cycle and transcription	ENSOARG00000018970	KIAA1524	KIAA1524 [Source:HGNC Symbol;Acc:HGNC:29302]	335	317
M4.0	cell cycle and transcription	ENSOARG00000018856	EZH2	enhancer of zeste 2 polycomb repressive complex 2 subunit [Source:HGNC Symbol;Acc:HGNC:3527]	335	317
M4.0	cell cycle and transcription	ENSOARG00000015333	RRM2	ribonucleotide reductase regulatory subunit M2 [Source:HGNC Symbol;Acc:HGNC:10452]	335	317
M4.0	cell cycle and transcription	ENSOARG00000001301	RRM1	ribonucleotide reductase catalytic subunit M1 [Source:HGNC Symbol;Acc:HGNC:10451]	335	317
M4.0	cell cycle and transcription	ENSOARG00000000492	NLRP12	NLR family pyrin domain containing 12 [Source:HGNC Symbol;Acc:HGNC:22938]	335	317
M4.0	cell cycle and transcription	ENSOARG00000007814	SYK	spleen associated tyrosine kinase [Source:HGNC Symbol;Acc:HGNC:11491]	335	317
M4.0	cell cycle and transcription	ENSOARG00000012267	PRC1	protein regulator of cytokinesis 1 [Source:HGNC Symbol;Acc:HGNC:9341]	335	317
M4.0	cell cycle and transcription	ENSOARG00000010247	ATAD2	ATPase family, AAA domain containing 2 [Source:HGNC Symbol;Acc:HGNC:30123]	335	317
M4.0	cell cycle and transcription	ENSOARG00000008474	ZNF367	zinc finger protein 367 [Source:HGNC Symbol;Acc:HGNC:18320]	335	317
M4.0	cell cycle and transcription	ENSOARG00000002223	MYOF	myoferlin [Source:HGNC Symbol;Acc:HGNC:3656]	335	317
M4.0	cell cycle and transcription	ENSOARG00000000644	FAM83D	family with sequence similarity 83 member D [Source:HGNC Symbol;Acc:HGNC:16122]	335	317
M4.0	cell cycle and transcription	ENSOARG00000014882	SERPINA1	serpin family A member 1 [Source:HGNC Symbol;Acc:HGNC:8941]	335	317
M4.0	cell cycle and transcription	ENSOARG00000004414			335	317
M4.0	cell cycle and transcription	ENSOARG00000005076	DNA2	DNA replication helicase/nuclease 2 [Source:HGNC Symbol;Acc:HGNC:2939]	335	317
M4.0	cell cycle and transcription	ENSOARG00000014176	CCNA2	cyclin A2 [Source:HGNC Symbol;Acc:HGNC:1578]	335	317
M4.0	cell cycle and transcription	ENSOARG00000020776	PLBD1	phospholipase B domain containing 1 [Source:HGNC Symbol;Acc:HGNC:26215]	335	317
M4.0	cell cycle and transcription	ENSOARG00000020736	ECT2	epithelial cell transforming 2 [Source:HGNC Symbol;Acc:HGNC:3155]	335	317
M4.0	cell cycle and transcription	ENSOARG00000011169			335	317
M4.0	cell cycle and transcription	ENSOARG00000021070	CDKN3	cyclin dependent kinase inhibitor 3 [Source:HGNC Symbol;Acc:HGNC:1791]	335	317
M4.0	cell cycle and transcription	ENSOARG00000011915	TBXAS1	thromboxane A synthase 1 [Source:HGNC Symbol;Acc:HGNC:11609]	335	317
M4.0	cell cycle and transcription	ENSOARG00000006414	DIAPH3	diaphanous related formin 3 [Source:HGNC Symbol;Acc:HGNC:15480]	335	317
M4.0	cell cycle and transcription	ENSOARG00000007151	TTK	TTK protein kinase [Source:HGNC Symbol;Acc:HGNC:12401]	335	317
M4.0	cell cycle and transcription	ENSOARG00000014243	TNFSF13	TNF superfamily member 13 [Source:HGNC Symbol;Acc:HGNC:11928]	335	317
M4.0	cell cycle and transcription	ENSOARG00000015491	KIF4A		335	317
M4.0	cell cycle and transcription	ENSOARG00000003498	RMI1	RecQ mediated genome instability 1 [Source:HGNC Symbol;Acc:HGNC:25764]	335	317
M4.0	cell cycle and transcription	ENSOARG00000009851	CDCA2	cell division cycle associated 2 [Source:HGNC Symbol;Acc:HGNC:14623]	335	317
M4.0	cell cycle and transcription	ENSOARG00000005652	CDCA3	cell division cycle associated 3 [Source:HGNC Symbol;Acc:HGNC:14624]	335	317
M4.0	cell cycle and transcription	ENSOARG00000013664	SKA3	spindle and kinetochore associated complex subunit 3 [Source:HGNC Symbol;Acc:HGNC:20262]	335	317
M4.0	cell cycle and transcription	ENSOARG00000007169	KLF4	Kruppel like factor 4 [Source:HGNC Symbol;Acc:HGNC:6348]	335	317
M4.0	cell cycle and transcription	ENSOARG00000018369	AURKA	aurora kinase A [Source:HGNC Symbol;Acc:HGNC:11393]	335	317
M4.0	cell cycle and transcription	ENSOARG00000019052	AURKB	aurora kinase B [Source:HGNC Symbol;Acc:HGNC:11390]	335	317
M4.0	cell cycle and transcription	ENSOARG00000012000			335	317
M4.0	cell cycle and transcription	ENSOARG00000006352	POC1A	POC1 centriolar protein A [Source:HGNC Symbol;Acc:HGNC:24488]	335	317
M4.0	cell cycle and transcription	ENSOARG00000019830	CDCA8	cell division cycle associated 8 [Source:HGNC Symbol;Acc:HGNC:14629]	335	317
M4.0	cell cycle and transcription	ENSOARG00000013202	FCGRT	IgG receptor FcRn large subunit p51 precursor [Source:RefSeq peptide;Acc:NP_001116875]	335	317
M4.0	cell cycle and transcription	ENSOARG00000011059	CENPE	centromere protein E [Source:HGNC Symbol;Acc:HGNC:1856]	335	317
M4.0	cell cycle and transcription	ENSOARG00000006370	ASF1B	anti-silencing function 1B histone chaperone [Source:HGNC Symbol;Acc:HGNC:20996]	335	317
M4.0	cell cycle and transcription	ENSOARG00000017133	PCNA	proliferating cell nuclear antigen [Source:HGNC Symbol;Acc:HGNC:8729]	335	317
M4.0	cell cycle and transcription	ENSOARG00000011174	C1orf112	chromosome 1 open reading frame 112 [Source:HGNC Symbol;Acc:HGNC:25565]	335	317
M4.0	cell cycle and transcription	ENSOARG00000005416	MCM10	minichromosome maintenance 10 replication initiation factor [Source:HGNC Symbol;Acc:HGNC:18043]	335	317
M4.0	cell cycle and transcription	ENSOARG00000006852	NEIL3	nei like DNA glycosylase 3 [Source:HGNC Symbol;Acc:HGNC:24573]	335	317
M4.0	cell cycle and transcription	ENSOARG00000003004	MND1	meiotic nuclear divisions 1 [Source:HGNC Symbol;Acc:HGNC:24839]	335	317
M4.0	cell cycle and transcription	ENSOARG00000011743	MPEG1	macrophage expressed 1 [Source:HGNC Symbol;Acc:HGNC:29619]	335	317
M4.0	cell cycle and transcription	ENSOARG00000004361	ANLN	anillin actin binding protein [Source:HGNC Symbol;Acc:HGNC:14082]	335	317
M4.0	cell cycle and transcription	ENSOARG00000015211	KIF18A	kinesin family member 18A [Source:HGNC Symbol;Acc:HGNC:29441]	335	317
M4.0	cell cycle and transcription	ENSOARG00000000156	PRKCD	protein kinase C delta [Source:HGNC Symbol;Acc:HGNC:9399]	335	317
M4.0	cell cycle and transcription	ENSOARG00000018943	CYBB	cytochrome b-245 beta chain [Source:HGNC Symbol;Acc:HGNC:2578]	335	317
M4.0	cell cycle and transcription	ENSOARG00000010614	MCM6	minichromosome maintenance complex component 6 [Source:HGNC Symbol;Acc:HGNC:6949]	335	317
M4.0	cell cycle and transcription	ENSOARG00000018527	MCM5	minichromosome maintenance complex component 5 [Source:HGNC Symbol;Acc:HGNC:6948]	335	317
M4.0	cell cycle and transcription	ENSOARG00000009938	KYNU	kynureninase [Source:HGNC Symbol;Acc:HGNC:6469]	335	317
M4.0	cell cycle and transcription	ENSOARG00000007995	NCAPG2	non-SMC condensin II complex subunit G2 [Source:HGNC Symbol;Acc:HGNC:21904]	335	317
M4.0	cell cycle and transcription	ENSOARG00000013291	IFI30	IFI30, lysosomal thiol reductase [Source:HGNC Symbol;Acc:HGNC:5398]	335	317
M4.0	cell cycle and transcription	ENSOARG00000020247	KNL1	kinetochore scaffold 1 [Source:HGNC Symbol;Acc:HGNC:24054]	335	317
M4.0	cell cycle and transcription	ENSOARG00000015081	TGFBI	transforming growth factor beta induced [Source:HGNC Symbol;Acc:HGNC:11771]	335	317
M4.0	cell cycle and transcription	ENSOARG00000019189	HJURP	Holliday junction recognition protein [Source:HGNC Symbol;Acc:HGNC:25444]	335	317
M4.0	cell cycle and transcription	ENSOARG00000016070	TRIP13	thyroid hormone receptor interactor 13 [Source:HGNC Symbol;Acc:HGNC:12307]	335	317
M4.0	cell cycle and transcription	ENSOARG00000020599	LRR1	leucine rich repeat protein 1 [Source:HGNC Symbol;Acc:HGNC:19742]	335	317
M4.0	cell cycle and transcription	ENSOARG00000008943	CPVL	carboxypeptidase, vitellogenic like [Source:HGNC Symbol;Acc:HGNC:14399]	335	317
M4.0	cell cycle and transcription	ENSOARG00000020971	DMXL2	Dmx like 2 [Source:HGNC Symbol;Acc:HGNC:2938]	335	317
M4.0	cell cycle and transcription	ENSOARG00000020836	CCNB2	cyclin B2 [Source:HGNC Symbol;Acc:HGNC:1580]	335	317
M4.0	cell cycle and transcription	ENSOARG00000005759	CCNB1		335	317
M4.0	cell cycle and transcription	ENSOARG00000003703	AOAH	acyloxyacyl hydrolase [Source:HGNC Symbol;Acc:HGNC:548]	335	317
M4.0	cell cycle and transcription	ENSOARG00000009887	CHST15	carbohydrate sulfotransferase 15 [Source:HGNC Symbol;Acc:HGNC:18137]	335	317
M4.0	cell cycle and transcription	ENSOARG00000007334	E2F2	E2F transcription factor 2 [Source:HGNC Symbol;Acc:HGNC:3114]	335	317
M4.0	cell cycle and transcription	ENSOARG00000015689	PARPBP	PARP1 binding protein [Source:HGNC Symbol;Acc:HGNC:26074]	335	317
M4.0	cell cycle and transcription	ENSOARG00000009779	CFD	complement factor D [Source:HGNC Symbol;Acc:HGNC:2771]	335	317
M4.0	cell cycle and transcription	ENSOARG00000019535	SLC11A1	solute carrier family 11 member 1 [Source:HGNC Symbol;Acc:HGNC:10907]	335	317
M4.0	cell cycle and transcription	ENSOARG00000020512	RFC4	replication factor C subunit 4 [Source:HGNC Symbol;Acc:HGNC:9972]	335	317
M4.0	cell cycle and transcription	ENSOARG00000002516	CLEC4A	C-type lectin domain family 4 member A [Source:HGNC Symbol;Acc:HGNC:13257]	335	317
M4.0	cell cycle and transcription	ENSOARG00000008807	E2F8	E2F transcription factor 8 [Source:HGNC Symbol;Acc:HGNC:24727]	335	317
M4.0	cell cycle and transcription	ENSOARG00000002264	RAD54L	RAD54 like (S. cerevisiae) [Source:HGNC Symbol;Acc:HGNC:9826]	335	317
M4.0	cell cycle and transcription	ENSOARG00000007537	CENPU	centromere protein U [Source:HGNC Symbol;Acc:HGNC:21348]	335	317
M4.0	cell cycle and transcription	ENSOARG00000016745	MSRB1	methionine sulfoxide reductase B1 [Source:HGNC Symbol;Acc:HGNC:14133]	335	317
M4.0	cell cycle and transcription	ENSOARG00000012877	CFP	complement factor properdin [Source:HGNC Symbol;Acc:HGNC:8864]	335	317
M4.1	cell cycle (I)	ENSOARG00000020126	BUB1B	BUB1 mitotic checkpoint serine/threonine kinase B [Source:HGNC Symbol;Acc:HGNC:1149]	145	145
M4.1	cell cycle (I)	ENSOARG00000017343	PLK1	polo like kinase 1 [Source:HGNC Symbol;Acc:HGNC:9077]	145	145
M4.1	cell cycle (I)	ENSOARG00000015691	PLK4	polo like kinase 4 [Source:HGNC Symbol;Acc:HGNC:11397]	145	145
M4.1	cell cycle (I)	ENSOARG00000001102	KIF2C	kinesin family member 2C [Source:HGNC Symbol;Acc:HGNC:6393]	145	145
M4.1	cell cycle (I)	ENSOARG00000004359	SKA1	spindle and kinetochore associated complex subunit 1 [Source:HGNC Symbol;Acc:HGNC:28109]	145	145
M4.1	cell cycle (I)	ENSOARG00000001419	TPX2	TPX2, microtubule nucleation factor [Source:HGNC Symbol;Acc:HGNC:1249]	145	145
M4.1	cell cycle (I)	ENSOARG00000002888	SPDL1	spindle apparatus coiled-coil protein 1 [Source:HGNC Symbol;Acc:HGNC:26010]	145	145
M4.1	cell cycle (I)	ENSOARG00000016587	ESPL1	extra spindle pole bodies like 1, separase [Source:HGNC Symbol;Acc:HGNC:16856]	145	145
M4.1	cell cycle (I)	ENSOARG00000021089	DLGAP5	DLG associated protein 5 [Source:HGNC Symbol;Acc:HGNC:16864]	145	145
M4.1	cell cycle (I)	ENSOARG00000004835	BRCA1	BRCA1, DNA repair associated [Source:HGNC Symbol;Acc:HGNC:1100]	145	145
M4.1	cell cycle (I)	ENSOARG00000008206	CENPN	centromere protein N [Source:HGNC Symbol;Acc:HGNC:30873]	145	145
M4.1	cell cycle (I)	ENSOARG00000018792	CENPM	centromere protein M [Source:HGNC Symbol;Acc:HGNC:18352]	145	145
M4.1	cell cycle (I)	ENSOARG00000006321	CENPK	centromere protein K [Source:HGNC Symbol;Acc:HGNC:29479]	145	145
M4.1	cell cycle (I)	ENSOARG00000020342	OIP5	Opa interacting protein 5 [Source:HGNC Symbol;Acc:HGNC:20300]	145	145
M4.1	cell cycle (I)	ENSOARG00000001366	CENPI	centromere protein I [Source:HGNC Symbol;Acc:HGNC:3968]	145	145
M4.1	cell cycle (I)	ENSOARG00000005750	CENPH	centromere protein H [Source:HGNC Symbol;Acc:HGNC:17268]	145	145
M4.1	cell cycle (I)	ENSOARG00000008368	CENPF	centromere protein F [Source:HGNC Symbol;Acc:HGNC:1857]	145	145
M4.1	cell cycle (I)	ENSOARG00000011059	CENPE	centromere protein E [Source:HGNC Symbol;Acc:HGNC:1856]	145	145
M4.1	cell cycle (I)	ENSOARG00000001001	SPAG5		145	145
M4.1	cell cycle (I)	ENSOARG00000003547	MYBL2	MYB proto-oncogene like 2 [Source:HGNC Symbol;Acc:HGNC:7548]	145	145
M4.1	cell cycle (I)	ENSOARG00000018998	CENPA	centromere protein A [Source:HGNC Symbol;Acc:HGNC:1851]	145	145
M4.1	cell cycle (I)	ENSOARG00000007744	CENPW	centromere protein W [Source:HGNC Symbol;Acc:HGNC:21488]	145	145
M4.1	cell cycle (I)	ENSOARG00000009637	KIFC1	kinesin family member C1 [Source:HGNC Symbol;Acc:HGNC:6389]	145	145
M4.1	cell cycle (I)	ENSOARG00000017039	H2AFX	H2A histone family member X [Source:HGNC Symbol;Acc:HGNC:4739]	145	145
M4.1	cell cycle (I)	ENSOARG00000018647	KIF23	kinesin family member 23 [Source:HGNC Symbol;Acc:HGNC:6392]	145	145
M4.1	cell cycle (I)	ENSOARG00000018424	CCNF	cyclin F [Source:HGNC Symbol;Acc:HGNC:1591]	145	145
M4.1	cell cycle (I)	ENSOARG00000013908	NCAPH	non-SMC condensin I complex subunit H [Source:HGNC Symbol;Acc:HGNC:1112]	145	145
M4.1	cell cycle (I)	ENSOARG00000004016	NCAPG	non-SMC condensin I complex subunit G [Source:HGNC Symbol;Acc:HGNC:24304]	145	145
M4.1	cell cycle (I)	ENSOARG00000014321	TOP2A	topoisomerase (DNA) II alpha [Source:HGNC Symbol;Acc:HGNC:11989]	145	145
M4.1	cell cycle (I)	ENSOARG00000017725	SPC24	SPC24, NDC80 kinetochore complex component [Source:HGNC Symbol;Acc:HGNC:26913]	145	145
M4.1	cell cycle (I)	ENSOARG00000004104	SPC25	SPC25, NDC80 kinetochore complex component [Source:HGNC Symbol;Acc:HGNC:24031]	145	145
M4.1	cell cycle (I)	ENSOARG00000000647	KIF11		145	145
M4.1	cell cycle (I)	ENSOARG00000007995	NCAPG2	non-SMC condensin II complex subunit G2 [Source:HGNC Symbol;Acc:HGNC:21904]	145	145
M4.1	cell cycle (I)	ENSOARG00000005764	STMN1		145	145
M4.1	cell cycle (I)	ENSOARG00000012293	STMN1	stathmin 1 [Source:HGNC Symbol;Acc:HGNC:6510]	145	145
M4.1	cell cycle (I)	ENSOARG00000010843	DTL	denticleless E3 ubiquitin protein ligase homolog [Source:HGNC Symbol;Acc:HGNC:30288]	145	145
M4.1	cell cycle (I)	ENSOARG00000013084	ZWINT	ZW10 interacting kinetochore protein [Source:HGNC Symbol;Acc:HGNC:13195]	145	145
M4.1	cell cycle (I)	ENSOARG00000015633	FEN1	flap structure-specific endonuclease 1 [Source:HGNC Symbol;Acc:HGNC:3650]	145	145
M4.1	cell cycle (I)	ENSOARG00000011466	NEK2	NIMA related kinase 2 [Source:HGNC Symbol;Acc:HGNC:7745]	145	145
M4.1	cell cycle (I)	ENSOARG00000006180	CCNE2	cyclin E2 [Source:HGNC Symbol;Acc:HGNC:1590]	145	145
M4.1	cell cycle (I)	ENSOARG00000007232	EXO1	exonuclease 1 [Source:HGNC Symbol;Acc:HGNC:3511]	145	145
M4.1	cell cycle (I)	ENSOARG00000008907	TIMELESS	protein timeless homolog [Source:RefSeq peptide;Acc:NP_001121625]	145	145
M4.1	cell cycle (I)	ENSOARG00000007151	TTK	TTK protein kinase [Source:HGNC Symbol;Acc:HGNC:12401]	145	145
M4.1	cell cycle (I)	ENSOARG00000009367	TYMS	thymidylate synthetase [Source:HGNC Symbol;Acc:HGNC:12441]	145	145
M4.1	cell cycle (I)	ENSOARG00000011655	CHEK1	checkpoint kinase 1 [Source:HGNC Symbol;Acc:HGNC:1925]	145	145
M4.1	cell cycle (I)	ENSOARG00000007434	SUV39H2	suppressor of variegation 3-9 homolog 2 [Source:HGNC Symbol;Acc:HGNC:17287]	145	145
M4.1	cell cycle (I)	ENSOARG00000014305	BUB1	BUB1 mitotic checkpoint serine/threonine kinase [Source:HGNC Symbol;Acc:HGNC:1148]	145	145
M4.1	cell cycle (I)	ENSOARG00000016166	CDC25C	cell division cycle 25C [Source:HGNC Symbol;Acc:HGNC:1727]	145	145
M4.1	cell cycle (I)	ENSOARG00000002373	CDC25A	cell division cycle 25A [Source:HGNC Symbol;Acc:HGNC:1725]	145	145
M4.1	cell cycle (I)	ENSOARG00000016031	SGO2	shugoshin 2 [Source:HGNC Symbol;Acc:HGNC:30812]	145	145
M4.1	cell cycle (I)	ENSOARG00000013282	NCAPD3	non-SMC condensin II complex subunit D3 [Source:HGNC Symbol;Acc:HGNC:28952]	145	145
M4.1	cell cycle (I)	ENSOARG00000018225	ZWILCH	zwilch kinetochore protein [Source:HGNC Symbol;Acc:HGNC:25468]	145	145
M4.1	cell cycle (I)	ENSOARG00000014858	PBK	PDZ binding kinase [Source:HGNC Symbol;Acc:HGNC:18282]	145	145
M4.1	cell cycle (I)	ENSOARG00000011432	GINS2	GINS complex subunit 2 [Source:HGNC Symbol;Acc:HGNC:24575]	145	145
M4.1	cell cycle (I)	ENSOARG00000007717	GINS1	GINS complex subunit 1 [Source:HGNC Symbol;Acc:HGNC:28980]	145	145
M4.1	cell cycle (I)	ENSOARG00000002379	GINS4	GINS complex subunit 4 [Source:HGNC Symbol;Acc:HGNC:28226]	145	145
M4.1	cell cycle (I)	ENSOARG00000018981	GPSM2	G protein signaling modulator 2 [Source:HGNC Symbol;Acc:HGNC:29501]	145	145
M4.1	cell cycle (I)	ENSOARG00000006520	UBE2C	ubiquitin conjugating enzyme E2 C [Source:HGNC Symbol;Acc:HGNC:15937]	145	145
M4.1	cell cycle (I)	ENSOARG00000020542	CDC20	cell division cycle 20 [Source:HGNC Symbol;Acc:HGNC:1723]	145	145
M4.1	cell cycle (I)	ENSOARG00000011541	MELK	maternal embryonic leucine zipper kinase [Source:HGNC Symbol;Acc:HGNC:16870]	145	145
M4.1	cell cycle (I)	ENSOARG00000017620	DTYMK	deoxythymidylate kinase [Source:HGNC Symbol;Acc:HGNC:3061]	145	145
M4.1	cell cycle (I)	ENSOARG00000020607	POLE2	DNA polymerase epsilon 2, accessory subunit [Source:HGNC Symbol;Acc:HGNC:9178]	145	145
M4.1	cell cycle (I)	ENSOARG00000001369	UBE2S	ubiquitin conjugating enzyme E2 S [Source:HGNC Symbol;Acc:HGNC:17895]	145	145
M4.1	cell cycle (I)	ENSOARG00000016330	DSCC1	DNA replication and sister chromatid cohesion 1 [Source:HGNC Symbol;Acc:HGNC:24453]	145	145
M4.1	cell cycle (I)	ENSOARG00000007399	SMC2	structural maintenance of chromosomes 2 [Source:HGNC Symbol;Acc:HGNC:14011]	145	145
M4.1	cell cycle (I)	ENSOARG00000014045	POLA2	DNA polymerase alpha 2, accessory subunit [Source:HGNC Symbol;Acc:HGNC:30073]	145	145
M4.1	cell cycle (I)	ENSOARG00000003356	RFC5	replication factor C subunit 5 [Source:HGNC Symbol;Acc:HGNC:9973]	145	145
M4.1	cell cycle (I)	ENSOARG00000013512	CDT1	chromatin licensing and DNA replication factor 1 [Source:HGNC Symbol;Acc:HGNC:24576]	145	145
M4.1	cell cycle (I)	ENSOARG00000010697	RFC3	replication factor C subunit 3 [Source:HGNC Symbol;Acc:HGNC:9971]	145	145
M4.1	cell cycle (I)	ENSOARG00000002047	SMC4	structural maintenance of chromosomes 4 [Source:HGNC Symbol;Acc:HGNC:14013]	145	145
M4.1	cell cycle (I)	ENSOARG00000004780	KIF15	kinesin family member 15 [Source:HGNC Symbol;Acc:HGNC:17273]	145	145
M4.1	cell cycle (I)	ENSOARG00000004957	PRKAR2B	protein kinase cAMP-dependent type II regulatory subunit beta [Source:HGNC Symbol;Acc:HGNC:9392]	145	145
M4.1	cell cycle (I)	ENSOARG00000011054	FOXM1	forkhead box M1 [Source:HGNC Symbol;Acc:HGNC:3818]	145	145
M4.1	cell cycle (I)	ENSOARG00000003968	FBXO5	F-box protein 5 [Source:HGNC Symbol;Acc:HGNC:13584]	145	145
M4.1	cell cycle (I)	ENSOARG00000005211	FANCD2	Fanconi anemia complementation group D2 [Source:HGNC Symbol;Acc:HGNC:3585]	145	145
M4.1	cell cycle (I)	ENSOARG00000005900	GMNN	geminin, DNA replication inhibitor [Source:HGNC Symbol;Acc:HGNC:17493]	145	145
M4.1	cell cycle (I)	ENSOARG00000016110	BRIP1	BRCA1 interacting protein C-terminal helicase 1 [Source:HGNC Symbol;Acc:HGNC:20473]	145	145
M4.1	cell cycle (I)	ENSOARG00000009604	NDC80	NDC80, kinetochore complex component [Source:HGNC Symbol;Acc:HGNC:16909]	145	145
M4.1	cell cycle (I)	ENSOARG00000014063	CDC6	cell division cycle 6 [Source:HGNC Symbol;Acc:HGNC:1744]	145	145
M4.1	cell cycle (I)	ENSOARG00000015943	CDC7	cell division cycle 7 [Source:HGNC Symbol;Acc:HGNC:1745]	145	145
M4.1	cell cycle (I)	ENSOARG00000020348	NUSAP1	nucleolar and spindle associated protein 1 [Source:HGNC Symbol;Acc:HGNC:18538]	145	145
M4.1	cell cycle (I)	ENSOARG00000018102	RACGAP1	Rac GTPase activating protein 1 [Source:HGNC Symbol;Acc:HGNC:9804]	145	145
M4.1	cell cycle (I)	ENSOARG00000014713	ASPM	abnormal spindle microtubule assembly [Source:HGNC Symbol;Acc:HGNC:19048]	145	145
M4.1	cell cycle (I)	ENSOARG00000005908	ERCC6L	ERCC excision repair 6 like, spindle assembly checkpoint helicase [Source:HGNC Symbol;Acc:HGNC:20794]	145	145
M4.1	cell cycle (I)	ENSOARG00000009349	KNTC1	kinetochore associated 1 [Source:HGNC Symbol;Acc:HGNC:17255]	145	145
M4.1	cell cycle (I)	ENSOARG00000003292	CKS1B	CDC28 protein kinase regulatory subunit 1B [Source:HGNC Symbol;Acc:HGNC:19083]	145	145
M4.1	cell cycle (I)	ENSOARG00000008185	PRIM1	primase (DNA) subunit 1 [Source:HGNC Symbol;Acc:HGNC:9369]	145	145
M4.1	cell cycle (I)	ENSOARG00000018318	RANBP1	RAN binding protein 1 [Source:HGNC Symbol;Acc:HGNC:9847]	145	145
M4.1	cell cycle (I)	ENSOARG00000011362	FANCI	Fanconi anemia complementation group I [Source:HGNC Symbol;Acc:HGNC:25568]	145	145
M4.1	cell cycle (I)	ENSOARG00000004495	HELLS	helicase, lymphoid specific [Source:HGNC Symbol;Acc:HGNC:4861]	145	145
M4.1	cell cycle (I)	ENSOARG00000007721	CKS2	CDC28 protein kinase regulatory subunit 2 [Source:HGNC Symbol;Acc:HGNC:2000]	145	145
M4.1	cell cycle (I)	ENSOARG00000013532	PTTG1		145	145
M4.1	cell cycle (I)	ENSOARG00000008530	UHRF1	ubiquitin like with PHD and ring finger domains 1 [Source:HGNC Symbol;Acc:HGNC:12556]	145	145
M4.1	cell cycle (I)	ENSOARG00000005710	DDIAS	DNA damage induced apoptosis suppressor [Source:HGNC Symbol;Acc:HGNC:26351]	145	145
M4.1	cell cycle (I)	ENSOARG00000004318	CDK1		145	145
M4.1	cell cycle (I)	ENSOARG00000020254	RAD51	RAD51 recombinase [Source:HGNC Symbol;Acc:HGNC:9817]	145	145
M4.1	cell cycle (I)	ENSOARG00000017745	CDC45	cell division cycle 45 [Source:HGNC Symbol;Acc:HGNC:1739]	145	145
M4.1	cell cycle (I)	ENSOARG00000015503	KIF20B	kinesin family member 20B [Source:HGNC Symbol;Acc:HGNC:7212]	145	145
M4.1	cell cycle (I)	ENSOARG00000015873	KIF20A	kinesin family member 20A [Source:HGNC Symbol;Acc:HGNC:9787]	145	145
M4.1	cell cycle (I)	ENSOARG00000014562	MKI67	marker of proliferation Ki-67 [Source:HGNC Symbol;Acc:HGNC:7107]	145	145
M4.1	cell cycle (I)	ENSOARG00000017574	POLA1	DNA polymerase alpha 1, catalytic subunit [Source:HGNC Symbol;Acc:HGNC:9173]	145	145
M4.1	cell cycle (I)	ENSOARG00000015665	MAD2L1	mitotic arrest deficient 2 like 1 [Source:HGNC Symbol;Acc:HGNC:6763]	145	145
M4.1	cell cycle (I)	ENSOARG00000014803	DHFR		145	145
M4.1	cell cycle (I)	ENSOARG00000005456	BIRC5	baculoviral IAP repeat containing 5 [Source:HGNC Symbol;Acc:HGNC:593]	145	145
M4.1	cell cycle (I)	ENSOARG00000003158	CEP55	centrosomal protein 55 [Source:HGNC Symbol;Acc:HGNC:1161]	145	145
M4.1	cell cycle (I)	ENSOARG00000015333	RRM2	ribonucleotide reductase regulatory subunit M2 [Source:HGNC Symbol;Acc:HGNC:10452]	145	145
M4.1	cell cycle (I)	ENSOARG00000013992	CHAF1B	chromatin assembly factor 1 subunit B [Source:HGNC Symbol;Acc:HGNC:1911]	145	145
M4.1	cell cycle (I)	ENSOARG00000012267	PRC1	protein regulator of cytokinesis 1 [Source:HGNC Symbol;Acc:HGNC:9341]	145	145
M4.1	cell cycle (I)	ENSOARG00000005198	CENPS	centromere protein S [Source:HGNC Symbol;Acc:HGNC:23163]	145	145
M4.1	cell cycle (I)	ENSOARG00000000644	FAM83D	family with sequence similarity 83 member D [Source:HGNC Symbol;Acc:HGNC:16122]	145	145
M4.1	cell cycle (I)	ENSOARG00000005076	DNA2	DNA replication helicase/nuclease 2 [Source:HGNC Symbol;Acc:HGNC:2939]	145	145
M4.1	cell cycle (I)	ENSOARG00000014176	CCNA2	cyclin A2 [Source:HGNC Symbol;Acc:HGNC:1578]	145	145
M4.1	cell cycle (I)	ENSOARG00000020736	ECT2	epithelial cell transforming 2 [Source:HGNC Symbol;Acc:HGNC:3155]	145	145
M4.1	cell cycle (I)	ENSOARG00000018169	TIPIN	TIMELESS interacting protein [Source:HGNC Symbol;Acc:HGNC:30750]	145	145
M4.1	cell cycle (I)	ENSOARG00000021070	CDKN3	cyclin dependent kinase inhibitor 3 [Source:HGNC Symbol;Acc:HGNC:1791]	145	145
M4.1	cell cycle (I)	ENSOARG00000011189	NUF2	NUF2, NDC80 kinetochore complex component [Source:HGNC Symbol;Acc:HGNC:14621]	145	145
M4.1	cell cycle (I)	ENSOARG00000009851	CDCA2	cell division cycle associated 2 [Source:HGNC Symbol;Acc:HGNC:14623]	145	145
M4.1	cell cycle (I)	ENSOARG00000005652	CDCA3	cell division cycle associated 3 [Source:HGNC Symbol;Acc:HGNC:14624]	145	145
M4.1	cell cycle (I)	ENSOARG00000013664	SKA3	spindle and kinetochore associated complex subunit 3 [Source:HGNC Symbol;Acc:HGNC:20262]	145	145
M4.1	cell cycle (I)	ENSOARG00000018369	AURKA	aurora kinase A [Source:HGNC Symbol;Acc:HGNC:11393]	145	145
M4.1	cell cycle (I)	ENSOARG00000019052	AURKB	aurora kinase B [Source:HGNC Symbol;Acc:HGNC:11390]	145	145
M4.1	cell cycle (I)	ENSOARG00000012000			145	145
M4.1	cell cycle (I)	ENSOARG00000019830	CDCA8	cell division cycle associated 8 [Source:HGNC Symbol;Acc:HGNC:14629]	145	145
M4.1	cell cycle (I)	ENSOARG00000017133	PCNA	proliferating cell nuclear antigen [Source:HGNC Symbol;Acc:HGNC:8729]	145	145
M4.1	cell cycle (I)	ENSOARG00000005416	MCM10	minichromosome maintenance 10 replication initiation factor [Source:HGNC Symbol;Acc:HGNC:18043]	145	145
M4.1	cell cycle (I)	ENSOARG00000003004	MND1	meiotic nuclear divisions 1 [Source:HGNC Symbol;Acc:HGNC:24839]	145	145
M4.1	cell cycle (I)	ENSOARG00000004361	ANLN	anillin actin binding protein [Source:HGNC Symbol;Acc:HGNC:14082]	145	145
M4.1	cell cycle (I)	ENSOARG00000015211	KIF18A	kinesin family member 18A [Source:HGNC Symbol;Acc:HGNC:29441]	145	145
M4.1	cell cycle (I)	ENSOARG00000009389	KIF18B	kinesin family member 18B [Source:HGNC Symbol;Acc:HGNC:27102]	145	145
M4.1	cell cycle (I)	ENSOARG00000010614	MCM6	minichromosome maintenance complex component 6 [Source:HGNC Symbol;Acc:HGNC:6949]	145	145
M4.1	cell cycle (I)	ENSOARG00000018527	MCM5	minichromosome maintenance complex component 5 [Source:HGNC Symbol;Acc:HGNC:6948]	145	145
M4.1	cell cycle (I)	ENSOARG00000012797	MCM4	minichromosome maintenance complex component 4 [Source:HGNC Symbol;Acc:HGNC:6947]	145	145
M4.1	cell cycle (I)	ENSOARG00000002774	LOC101123541		145	145
M4.1	cell cycle (I)	ENSOARG00000020247	KNL1	kinetochore scaffold 1 [Source:HGNC Symbol;Acc:HGNC:24054]	145	145
M4.1	cell cycle (I)	ENSOARG00000019189	HJURP	Holliday junction recognition protein [Source:HGNC Symbol;Acc:HGNC:25444]	145	145
M4.1	cell cycle (I)	ENSOARG00000016070	TRIP13	thyroid hormone receptor interactor 13 [Source:HGNC Symbol;Acc:HGNC:12307]	145	145
M4.1	cell cycle (I)	ENSOARG00000014941	E2F7	E2F transcription factor 7 [Source:HGNC Symbol;Acc:HGNC:23820]	145	145
M4.1	cell cycle (I)	ENSOARG00000020836	CCNB2	cyclin B2 [Source:HGNC Symbol;Acc:HGNC:1580]	145	145
M4.1	cell cycle (I)	ENSOARG00000005759	CCNB1		145	145
M4.1	cell cycle (I)	ENSOARG00000007334	E2F2	E2F transcription factor 2 [Source:HGNC Symbol;Acc:HGNC:3114]	145	145
M4.1	cell cycle (I)	ENSOARG00000020512	RFC4	replication factor C subunit 4 [Source:HGNC Symbol;Acc:HGNC:9972]	145	145
M4.1	cell cycle (I)	ENSOARG00000008807	E2F8	E2F transcription factor 8 [Source:HGNC Symbol;Acc:HGNC:24727]	145	145
M4.1	cell cycle (I)	ENSOARG00000002762	TUBG1	tubulin gamma 1 [Source:HGNC Symbol;Acc:HGNC:12417]	145	145
M4.1	cell cycle (I)	ENSOARG00000002264	RAD54L	RAD54 like (S. cerevisiae) [Source:HGNC Symbol;Acc:HGNC:9826]	145	145
M4.1	cell cycle (I)	ENSOARG00000007537	CENPU	centromere protein U [Source:HGNC Symbol;Acc:HGNC:21348]	145	145
M4.2	PLK1 signaling events	ENSOARG00000020126	BUB1B	BUB1 mitotic checkpoint serine/threonine kinase B [Source:HGNC Symbol;Acc:HGNC:1149]	34	35
M4.2	PLK1 signaling events	ENSOARG00000017343	PLK1	polo like kinase 1 [Source:HGNC Symbol;Acc:HGNC:9077]	34	35
M4.2	PLK1 signaling events	ENSOARG00000003158	CEP55	centrosomal protein 55 [Source:HGNC Symbol;Acc:HGNC:1161]	34	35
M4.2	PLK1 signaling events	ENSOARG00000016116	KIF14	kinesin family member 14 [Source:HGNC Symbol;Acc:HGNC:19181]	34	35
M4.2	PLK1 signaling events	ENSOARG00000003968	FBXO5	F-box protein 5 [Source:HGNC Symbol;Acc:HGNC:13584]	34	35
M4.2	PLK1 signaling events	ENSOARG00000012267	PRC1	protein regulator of cytokinesis 1 [Source:HGNC Symbol;Acc:HGNC:9341]	34	35
M4.2	PLK1 signaling events	ENSOARG00000003547	MYBL2	MYB proto-oncogene like 2 [Source:HGNC Symbol;Acc:HGNC:7548]	34	35
M4.2	PLK1 signaling events	ENSOARG00000009604	NDC80	NDC80, kinetochore complex component [Source:HGNC Symbol;Acc:HGNC:16909]	34	35
M4.2	PLK1 signaling events	ENSOARG00000001419	TPX2	TPX2, microtubule nucleation factor [Source:HGNC Symbol;Acc:HGNC:1249]	34	35
M4.2	PLK1 signaling events	ENSOARG00000019189	HJURP	Holliday junction recognition protein [Source:HGNC Symbol;Acc:HGNC:25444]	34	35
M4.2	PLK1 signaling events	ENSOARG00000020736	ECT2	epithelial cell transforming 2 [Source:HGNC Symbol;Acc:HGNC:3155]	34	35
M4.2	PLK1 signaling events	ENSOARG00000014713	ASPM	abnormal spindle microtubule assembly [Source:HGNC Symbol;Acc:HGNC:19048]	34	35
M4.2	PLK1 signaling events	ENSOARG00000005908	ERCC6L	ERCC excision repair 6 like, spindle assembly checkpoint helicase [Source:HGNC Symbol;Acc:HGNC:20794]	34	35
M4.2	PLK1 signaling events	ENSOARG00000009844	RAD51AP1	RAD51 associated protein 1 [Source:HGNC Symbol;Acc:HGNC:16956]	34	35
M4.2	PLK1 signaling events	ENSOARG00000016587	ESPL1	extra spindle pole bodies like 1, separase [Source:HGNC Symbol;Acc:HGNC:16856]	34	35
M4.2	PLK1 signaling events	ENSOARG00000018369	AURKA	aurora kinase A [Source:HGNC Symbol;Acc:HGNC:11393]	34	35
M4.2	PLK1 signaling events	ENSOARG00000012355	WEE1	WEE1 G2 checkpoint kinase [Source:HGNC Symbol;Acc:HGNC:12761]	34	35
M4.2	PLK1 signaling events	ENSOARG00000019542	CLSPN	claspin [Source:HGNC Symbol;Acc:HGNC:19715]	34	35
M4.2	PLK1 signaling events	ENSOARG00000006370	ASF1B	anti-silencing function 1B histone chaperone [Source:HGNC Symbol;Acc:HGNC:20996]	34	35
M4.2	PLK1 signaling events	ENSOARG00000014305	BUB1	BUB1 mitotic checkpoint serine/threonine kinase [Source:HGNC Symbol;Acc:HGNC:1148]	34	35
M4.2	PLK1 signaling events	ENSOARG00000016166	CDC25C	cell division cycle 25C [Source:HGNC Symbol;Acc:HGNC:1727]	34	35
M4.2	PLK1 signaling events	ENSOARG00000011059	CENPE	centromere protein E [Source:HGNC Symbol;Acc:HGNC:1856]	34	35
M4.2	PLK1 signaling events	ENSOARG00000014430	LOC101117093		34	35
M4.2	PLK1 signaling events	ENSOARG00000015824	SGO1		34	35
M4.2	PLK1 signaling events	ENSOARG00000020348	NUSAP1	nucleolar and spindle associated protein 1 [Source:HGNC Symbol;Acc:HGNC:18538]	34	35
M4.2	PLK1 signaling events	ENSOARG00000016070	TRIP13	thyroid hormone receptor interactor 13 [Source:HGNC Symbol;Acc:HGNC:12307]	34	35
M4.2	PLK1 signaling events	ENSOARG00000011432	GINS2	GINS complex subunit 2 [Source:HGNC Symbol;Acc:HGNC:24575]	34	35
M4.2	PLK1 signaling events	ENSOARG00000018647	KIF23	kinesin family member 23 [Source:HGNC Symbol;Acc:HGNC:6392]	34	35
M4.2	PLK1 signaling events	ENSOARG00000020542	CDC20	cell division cycle 20 [Source:HGNC Symbol;Acc:HGNC:1723]	34	35
M4.2	PLK1 signaling events	ENSOARG00000002762	TUBG1	tubulin gamma 1 [Source:HGNC Symbol;Acc:HGNC:12417]	34	35
M4.2	PLK1 signaling events	ENSOARG00000004016	NCAPG	non-SMC condensin I complex subunit G [Source:HGNC Symbol;Acc:HGNC:24304]	34	35
M4.2	PLK1 signaling events	ENSOARG00000007537	CENPU	centromere protein U [Source:HGNC Symbol;Acc:HGNC:21348]	34	35
M4.2	PLK1 signaling events	ENSOARG00000020887	CKAP2L	cytoskeleton associated protein 2 like [Source:HGNC Symbol;Acc:HGNC:26877]	34	35
M4.2	PLK1 signaling events	ENSOARG00000004104	SPC25	SPC25, NDC80 kinetochore complex component [Source:HGNC Symbol;Acc:HGNC:24031]	34	35
M4.2	PLK1 signaling events	ENSOARG00000015873	KIF20A	kinesin family member 20A [Source:HGNC Symbol;Acc:HGNC:9787]	34	35
M4.3	myeloid cell enriched receptors and transporters	ENSOARG00000007252	CD1D	CD1d molecule [Source:HGNC Symbol;Acc:HGNC:1637]	31	27
M4.3	myeloid cell enriched receptors and transporters	ENSOARG00000019424	SLC7A7	solute carrier family 7 member 7 [Source:HGNC Symbol;Acc:HGNC:11065]	31	27
M4.3	myeloid cell enriched receptors and transporters	ENSOARG00000008430	JAML	junction adhesion molecule like [Source:HGNC Symbol;Acc:HGNC:19084]	31	27
M4.3	myeloid cell enriched receptors and transporters	ENSOARG00000014260	CCR1	C-C motif chemokine receptor 1 [Source:HGNC Symbol;Acc:HGNC:1602]	31	27
M4.3	myeloid cell enriched receptors and transporters	ENSOARG00000012307	LRRC25	leucine rich repeat containing 25 [Source:HGNC Symbol;Acc:HGNC:29806]	31	27
M4.3	myeloid cell enriched receptors and transporters	ENSOARG00000002223	MYOF	myoferlin [Source:HGNC Symbol;Acc:HGNC:3656]	31	27
M4.3	myeloid cell enriched receptors and transporters	ENSOARG00000012328	MARCO	macrophage receptor with collagenous structure [Source:HGNC Symbol;Acc:HGNC:6895]	31	27
M4.3	myeloid cell enriched receptors and transporters	ENSOARG00000010080	SULF2	sulfatase 2 [Source:HGNC Symbol;Acc:HGNC:20392]	31	27
M4.3	myeloid cell enriched receptors and transporters	ENSOARG00000020112	CD86	T-lymphocyte activation antigen CD86 precursor [Source:RefSeq peptide;Acc:NP_001033105]	31	27
M4.3	myeloid cell enriched receptors and transporters	ENSOARG00000010729	SLC1A3	solute carrier family 1 member 3 [Source:HGNC Symbol;Acc:HGNC:10941]	31	27
M4.3	myeloid cell enriched receptors and transporters	ENSOARG00000007758			31	27
M4.3	myeloid cell enriched receptors and transporters	ENSOARG00000007679			31	27
M4.3	myeloid cell enriched receptors and transporters	ENSOARG00000015971	IGSF6	immunoglobulin superfamily member 6 [Source:HGNC Symbol;Acc:HGNC:5953]	31	27
M4.3	myeloid cell enriched receptors and transporters	ENSOARG00000011743	MPEG1	macrophage expressed 1 [Source:HGNC Symbol;Acc:HGNC:29619]	31	27
M4.3	myeloid cell enriched receptors and transporters	ENSOARG00000020733	MTMR11	myotubularin related protein 11 [Source:HGNC Symbol;Acc:HGNC:24307]	31	27
M4.3	myeloid cell enriched receptors and transporters	ENSOARG00000012752	RNASE6		31	27
M4.3	myeloid cell enriched receptors and transporters	ENSOARG00000012969	SLC24A4	solute carrier family 24 member 4 [Source:HGNC Symbol;Acc:HGNC:10978]	31	27
M4.3	myeloid cell enriched receptors and transporters	ENSOARG00000010137	ASGR1	asialoglycoprotein receptor 1 [Source:HGNC Symbol;Acc:HGNC:742]	31	27
M4.3	myeloid cell enriched receptors and transporters	ENSOARG00000015974	SLC15A3	solute carrier family 15 member 3 [Source:HGNC Symbol;Acc:HGNC:18068]	31	27
M4.3	myeloid cell enriched receptors and transporters	ENSOARG00000015960	KCTD12	potassium channel tetramerization domain containing 12 [Source:HGNC Symbol;Acc:HGNC:14678]	31	27
M4.3	myeloid cell enriched receptors and transporters	ENSOARG00000009887	CHST15	carbohydrate sulfotransferase 15 [Source:HGNC Symbol;Acc:HGNC:18137]	31	27
M4.3	myeloid cell enriched receptors and transporters	ENSOARG00000003228	SLC2A6	solute carrier family 2 member 6 [Source:HGNC Symbol;Acc:HGNC:11011]	31	27
M4.3	myeloid cell enriched receptors and transporters	ENSOARG00000002516	CLEC4A	C-type lectin domain family 4 member A [Source:HGNC Symbol;Acc:HGNC:13257]	31	27
M4.3	myeloid cell enriched receptors and transporters	ENSOARG00000025180	CD14	monocyte differentiation antigen CD14 precursor [Source:RefSeq peptide;Acc:NP_001070677]	31	27
M4.3	myeloid cell enriched receptors and transporters	ENSOARG00000005017	TLR5	toll-like receptor 5 precursor [Source:RefSeq peptide;Acc:NP_001129398]	31	27
M4.3	myeloid cell enriched receptors and transporters	ENSOARG00000018099	TLR8	toll-like receptor 8 precursor [Source:RefSeq peptide;Acc:NP_001129401]	31	27
M4.3	myeloid cell enriched receptors and transporters	ENSOARG00000012878	MS4A14	membrane spanning 4-domains A14 [Source:HGNC Symbol;Acc:HGNC:30706]	31	27
M4.4	mitotic cell cycle - DNA replication	ENSOARG00000014045	POLA2	DNA polymerase alpha 2, accessory subunit [Source:HGNC Symbol;Acc:HGNC:30073]	30	30
M4.4	mitotic cell cycle - DNA replication	ENSOARG00000017574	POLA1	DNA polymerase alpha 1, catalytic subunit [Source:HGNC Symbol;Acc:HGNC:9173]	30	30
M4.4	mitotic cell cycle - DNA replication	ENSOARG00000015691	PLK4	polo like kinase 4 [Source:HGNC Symbol;Acc:HGNC:11397]	30	30
M4.4	mitotic cell cycle - DNA replication	ENSOARG00000004780	KIF15	kinesin family member 15 [Source:HGNC Symbol;Acc:HGNC:17273]	30	30
M4.4	mitotic cell cycle - DNA replication	ENSOARG00000014063	CDC6	cell division cycle 6 [Source:HGNC Symbol;Acc:HGNC:1744]	30	30
M4.4	mitotic cell cycle - DNA replication	ENSOARG00000015943	CDC7	cell division cycle 7 [Source:HGNC Symbol;Acc:HGNC:1745]	30	30
M4.4	mitotic cell cycle - DNA replication	ENSOARG00000003564	STIL	STIL, centriolar assembly protein [Source:HGNC Symbol;Acc:HGNC:10879]	30	30
M4.4	mitotic cell cycle - DNA replication	ENSOARG00000007232	EXO1	exonuclease 1 [Source:HGNC Symbol;Acc:HGNC:3511]	30	30
M4.4	mitotic cell cycle - DNA replication	ENSOARG00000013512	CDT1	chromatin licensing and DNA replication factor 1 [Source:HGNC Symbol;Acc:HGNC:24576]	30	30
M4.4	mitotic cell cycle - DNA replication	ENSOARG00000015649	ORC6	origin recognition complex subunit 6 [Source:HGNC Symbol;Acc:HGNC:17151]	30	30
M4.4	mitotic cell cycle - DNA replication	ENSOARG00000008185	PRIM1	primase (DNA) subunit 1 [Source:HGNC Symbol;Acc:HGNC:9369]	30	30
M4.4	mitotic cell cycle - DNA replication	ENSOARG00000005654	PRIM2	primase (DNA) subunit 2 [Source:HGNC Symbol;Acc:HGNC:9370]	30	30
M4.4	mitotic cell cycle - DNA replication	ENSOARG00000017133	PCNA	proliferating cell nuclear antigen [Source:HGNC Symbol;Acc:HGNC:8729]	30	30
M4.4	mitotic cell cycle - DNA replication	ENSOARG00000011174	C1orf112	chromosome 1 open reading frame 112 [Source:HGNC Symbol;Acc:HGNC:25565]	30	30
M4.4	mitotic cell cycle - DNA replication	ENSOARG00000005416	MCM10	minichromosome maintenance 10 replication initiation factor [Source:HGNC Symbol;Acc:HGNC:18043]	30	30
M4.4	mitotic cell cycle - DNA replication	ENSOARG00000020342	OIP5	Opa interacting protein 5 [Source:HGNC Symbol;Acc:HGNC:20300]	30	30
M4.4	mitotic cell cycle - DNA replication	ENSOARG00000003004	MND1	meiotic nuclear divisions 1 [Source:HGNC Symbol;Acc:HGNC:24839]	30	30
M4.4	mitotic cell cycle - DNA replication	ENSOARG00000001419	TPX2	TPX2, microtubule nucleation factor [Source:HGNC Symbol;Acc:HGNC:1249]	30	30
M4.4	mitotic cell cycle - DNA replication	ENSOARG00000017802	MCM7	minichromosome maintenance complex component 7 [Source:HGNC Symbol;Acc:HGNC:6950]	30	30
M4.4	mitotic cell cycle - DNA replication	ENSOARG00000010614	MCM6	minichromosome maintenance complex component 6 [Source:HGNC Symbol;Acc:HGNC:6949]	30	30
M4.4	mitotic cell cycle - DNA replication	ENSOARG00000018527	MCM5	minichromosome maintenance complex component 5 [Source:HGNC Symbol;Acc:HGNC:6948]	30	30
M4.4	mitotic cell cycle - DNA replication	ENSOARG00000012797	MCM4	minichromosome maintenance complex component 4 [Source:HGNC Symbol;Acc:HGNC:6947]	30	30
M4.4	mitotic cell cycle - DNA replication	ENSOARG00000014143	MCM3	minichromosome maintenance complex component 3 [Source:HGNC Symbol;Acc:HGNC:6945]	30	30
M4.4	mitotic cell cycle - DNA replication	ENSOARG00000002774	LOC101123541		30	30
M4.4	mitotic cell cycle - DNA replication	ENSOARG00000018145	MCM8	minichromosome maintenance 8 homologous recombination repair factor [Source:HGNC Symbol;Acc:HGNC:16147]	30	30
M4.4	mitotic cell cycle - DNA replication	ENSOARG00000015689	PARPBP	PARP1 binding protein [Source:HGNC Symbol;Acc:HGNC:26074]	30	30
M4.4	mitotic cell cycle - DNA replication	ENSOARG00000003240	RPA2	replication protein A2 [Source:HGNC Symbol;Acc:HGNC:10290]	30	30
M4.4	mitotic cell cycle - DNA replication	ENSOARG00000010667	CDK2	cyclin dependent kinase 2 [Source:HGNC Symbol;Acc:HGNC:1771]	30	30
M4.4	mitotic cell cycle - DNA replication	ENSOARG00000020607	POLE2	DNA polymerase epsilon 2, accessory subunit [Source:HGNC Symbol;Acc:HGNC:9178]	30	30
M4.4	mitotic cell cycle - DNA replication	ENSOARG00000017745	CDC45	cell division cycle 45 [Source:HGNC Symbol;Acc:HGNC:1739]	30	30
M4.5	mitotic cell cycle in stimulated CD4 T cells	ENSOARG00000015665	MAD2L1	mitotic arrest deficient 2 like 1 [Source:HGNC Symbol;Acc:HGNC:6763]	35	33
M4.5	mitotic cell cycle in stimulated CD4 T cells	ENSOARG00000003158	CEP55	centrosomal protein 55 [Source:HGNC Symbol;Acc:HGNC:1161]	35	33
M4.5	mitotic cell cycle in stimulated CD4 T cells	ENSOARG00000008915	HNRNPLL	heterogeneous nuclear ribonucleoprotein L like [Source:HGNC Symbol;Acc:HGNC:25127]	35	33
M4.5	mitotic cell cycle in stimulated CD4 T cells	ENSOARG00000006528	LAG3	lymphocyte activating 3 [Source:HGNC Symbol;Acc:HGNC:6476]	35	33
M4.5	mitotic cell cycle in stimulated CD4 T cells	ENSOARG00000000517	ADGRG1	adhesion G protein-coupled receptor G1 [Source:HGNC Symbol;Acc:HGNC:4512]	35	33
M4.5	mitotic cell cycle in stimulated CD4 T cells	ENSOARG00000020743			35	33
M4.5	mitotic cell cycle in stimulated CD4 T cells	ENSOARG00000009604	NDC80	NDC80, kinetochore complex component [Source:HGNC Symbol;Acc:HGNC:16909]	35	33
M4.5	mitotic cell cycle in stimulated CD4 T cells	ENSOARG00000009367	TYMS	thymidylate synthetase [Source:HGNC Symbol;Acc:HGNC:12441]	35	33
M4.5	mitotic cell cycle in stimulated CD4 T cells	ENSOARG00000003968	FBXO5	F-box protein 5 [Source:HGNC Symbol;Acc:HGNC:13584]	35	33
M4.5	mitotic cell cycle in stimulated CD4 T cells	ENSOARG00000011541	MELK	maternal embryonic leucine zipper kinase [Source:HGNC Symbol;Acc:HGNC:16870]	35	33
M4.5	mitotic cell cycle in stimulated CD4 T cells	ENSOARG00000017108	GRAP2	GRB2-related adaptor protein 2 [Source:HGNC Symbol;Acc:HGNC:4563]	35	33
M4.5	mitotic cell cycle in stimulated CD4 T cells	ENSOARG00000000578	CDCA7	cell division cycle associated 7 [Source:HGNC Symbol;Acc:HGNC:14628]	35	33
M4.5	mitotic cell cycle in stimulated CD4 T cells	ENSOARG00000012000			35	33
M4.5	mitotic cell cycle in stimulated CD4 T cells	ENSOARG00000015333	RRM2	ribonucleotide reductase regulatory subunit M2 [Source:HGNC Symbol;Acc:HGNC:10452]	35	33
M4.5	mitotic cell cycle in stimulated CD4 T cells	ENSOARG00000014277	CXCR6	C-X-C motif chemokine receptor 6 [Source:HGNC Symbol;Acc:HGNC:16647]	35	33
M4.5	mitotic cell cycle in stimulated CD4 T cells	ENSOARG00000018792	CENPM	centromere protein M [Source:HGNC Symbol;Acc:HGNC:18352]	35	33
M4.5	mitotic cell cycle in stimulated CD4 T cells	ENSOARG00000006321	CENPK	centromere protein K [Source:HGNC Symbol;Acc:HGNC:29479]	35	33
M4.5	mitotic cell cycle in stimulated CD4 T cells	ENSOARG00000011189	NUF2	NUF2, NDC80 kinetochore complex component [Source:HGNC Symbol;Acc:HGNC:14621]	35	33
M4.5	mitotic cell cycle in stimulated CD4 T cells	ENSOARG00000001958	IFNG	interferon gamma [Source:HGNC Symbol;Acc:HGNC:5438]	35	33
M4.5	mitotic cell cycle in stimulated CD4 T cells	ENSOARG00000008474	ZNF367	zinc finger protein 367 [Source:HGNC Symbol;Acc:HGNC:18320]	35	33
M4.5	mitotic cell cycle in stimulated CD4 T cells	ENSOARG00000010614	MCM6	minichromosome maintenance complex component 6 [Source:HGNC Symbol;Acc:HGNC:6949]	35	33
M4.5	mitotic cell cycle in stimulated CD4 T cells	ENSOARG00000005238	ENO2	enolase 2 [Source:HGNC Symbol;Acc:HGNC:3353]	35	33
M4.5	mitotic cell cycle in stimulated CD4 T cells	ENSOARG00000000647	KIF11		35	33
M4.5	mitotic cell cycle in stimulated CD4 T cells	ENSOARG00000007132	DEPDC1B	DEP domain containing 1B [Source:HGNC Symbol;Acc:HGNC:24902]	35	33
M4.5	mitotic cell cycle in stimulated CD4 T cells	ENSOARG00000013971	ZEB1	zinc finger E-box binding homeobox 1 [Source:HGNC Symbol;Acc:HGNC:11642]	35	33
M4.5	mitotic cell cycle in stimulated CD4 T cells	ENSOARG00000008530	UHRF1	ubiquitin like with PHD and ring finger domains 1 [Source:HGNC Symbol;Acc:HGNC:12556]	35	33
M4.5	mitotic cell cycle in stimulated CD4 T cells	ENSOARG00000020542	CDC20	cell division cycle 20 [Source:HGNC Symbol;Acc:HGNC:1723]	35	33
M4.5	mitotic cell cycle in stimulated CD4 T cells	ENSOARG00000004318	CDK1		35	33
M4.5	mitotic cell cycle in stimulated CD4 T cells	ENSOARG00000014661	RNF144A	ring finger protein 144A [Source:HGNC Symbol;Acc:HGNC:20457]	35	33
M4.5	mitotic cell cycle in stimulated CD4 T cells	ENSOARG00000004190	CHAC2	ChaC cation transport regulator homolog 2 [Source:HGNC Symbol;Acc:HGNC:32363]	35	33
M4.5	mitotic cell cycle in stimulated CD4 T cells	ENSOARG00000014321	TOP2A	topoisomerase (DNA) II alpha [Source:HGNC Symbol;Acc:HGNC:11989]	35	33
M4.5	mitotic cell cycle in stimulated CD4 T cells	ENSOARG00000018545	UBE2T	ubiquitin conjugating enzyme E2 T [Source:HGNC Symbol;Acc:HGNC:25009]	35	33
M4.5	mitotic cell cycle in stimulated CD4 T cells	ENSOARG00000015873	KIF20A	kinesin family member 20A [Source:HGNC Symbol;Acc:HGNC:9787]	35	33
M4.6	cell division in stimulated CD4 T cells	ENSOARG00000004835	BRCA1	BRCA1, DNA repair associated [Source:HGNC Symbol;Acc:HGNC:1100]	23	20
M4.6	cell division in stimulated CD4 T cells	ENSOARG00000011432	GINS2	GINS complex subunit 2 [Source:HGNC Symbol;Acc:HGNC:24575]	23	20
M4.6	cell division in stimulated CD4 T cells	ENSOARG00000018792	CENPM	centromere protein M [Source:HGNC Symbol;Acc:HGNC:18352]	23	20
M4.6	cell division in stimulated CD4 T cells	ENSOARG00000011179	BRCA2	BRCA2, DNA repair associated [Source:HGNC Symbol;Acc:HGNC:1101]	23	20
M4.6	cell division in stimulated CD4 T cells	ENSOARG00000021070	CDKN3	cyclin dependent kinase inhibitor 3 [Source:HGNC Symbol;Acc:HGNC:1791]	23	20
M4.6	cell division in stimulated CD4 T cells	ENSOARG00000004361	ANLN	anillin actin binding protein [Source:HGNC Symbol;Acc:HGNC:14082]	23	20
M4.6	cell division in stimulated CD4 T cells	ENSOARG00000003158	CEP55	centrosomal protein 55 [Source:HGNC Symbol;Acc:HGNC:1161]	23	20
M4.6	cell division in stimulated CD4 T cells	ENSOARG00000014126	HMMR	hyaluronan mediated motility receptor [Source:HGNC Symbol;Acc:HGNC:5012]	23	20
M4.6	cell division in stimulated CD4 T cells	ENSOARG00000020607	POLE2	DNA polymerase epsilon 2, accessory subunit [Source:HGNC Symbol;Acc:HGNC:9178]	23	20
M4.6	cell division in stimulated CD4 T cells	ENSOARG00000009851	CDCA2	cell division cycle associated 2 [Source:HGNC Symbol;Acc:HGNC:14623]	23	20
M4.6	cell division in stimulated CD4 T cells	ENSOARG00000007717	GINS1	GINS complex subunit 1 [Source:HGNC Symbol;Acc:HGNC:28980]	23	20
M4.6	cell division in stimulated CD4 T cells	ENSOARG00000007995	NCAPG2	non-SMC condensin II complex subunit G2 [Source:HGNC Symbol;Acc:HGNC:21904]	23	20
M4.6	cell division in stimulated CD4 T cells	ENSOARG00000000578	CDCA7	cell division cycle associated 7 [Source:HGNC Symbol;Acc:HGNC:14628]	23	20
M4.6	cell division in stimulated CD4 T cells	ENSOARG00000005211	FANCD2	Fanconi anemia complementation group D2 [Source:HGNC Symbol;Acc:HGNC:3585]	23	20
M4.6	cell division in stimulated CD4 T cells	ENSOARG00000018545	UBE2T	ubiquitin conjugating enzyme E2 T [Source:HGNC Symbol;Acc:HGNC:25009]	23	20
M4.6	cell division in stimulated CD4 T cells	ENSOARG00000007132	DEPDC1B	DEP domain containing 1B [Source:HGNC Symbol;Acc:HGNC:24902]	23	20
M4.6	cell division in stimulated CD4 T cells	ENSOARG00000001759	FANCL	Fanconi anemia complementation group L [Source:HGNC Symbol;Acc:HGNC:20748]	23	20
M4.6	cell division in stimulated CD4 T cells	ENSOARG00000005113	FAM72A		23	20
M4.6	cell division in stimulated CD4 T cells	ENSOARG00000011362	FANCI	Fanconi anemia complementation group I [Source:HGNC Symbol;Acc:HGNC:25568]	23	20
M4.6	cell division in stimulated CD4 T cells	ENSOARG00000016330	DSCC1	DNA replication and sister chromatid cohesion 1 [Source:HGNC Symbol;Acc:HGNC:24453]	23	20
M4.7	mitotic cell cycle	ENSOARG00000020836	CCNB2	cyclin B2 [Source:HGNC Symbol;Acc:HGNC:1580]	21	21
M4.7	mitotic cell cycle	ENSOARG00000005759	CCNB1		21	21
M4.7	mitotic cell cycle	ENSOARG00000014176	CCNA2	cyclin A2 [Source:HGNC Symbol;Acc:HGNC:1578]	21	21
M4.7	mitotic cell cycle	ENSOARG00000015392	SHCBP1	SHC binding and spindle associated 1 [Source:HGNC Symbol;Acc:HGNC:29547]	21	21
M4.7	mitotic cell cycle	ENSOARG00000017343	PLK1	polo like kinase 1 [Source:HGNC Symbol;Acc:HGNC:9077]	21	21
M4.7	mitotic cell cycle	ENSOARG00000016166	CDC25C	cell division cycle 25C [Source:HGNC Symbol;Acc:HGNC:1727]	21	21
M4.7	mitotic cell cycle	ENSOARG00000002373	CDC25A	cell division cycle 25A [Source:HGNC Symbol;Acc:HGNC:1725]	21	21
M4.7	mitotic cell cycle	ENSOARG00000007232	EXO1	exonuclease 1 [Source:HGNC Symbol;Acc:HGNC:3511]	21	21
M4.7	mitotic cell cycle	ENSOARG00000013512	CDT1	chromatin licensing and DNA replication factor 1 [Source:HGNC Symbol;Acc:HGNC:24576]	21	21
M4.7	mitotic cell cycle	ENSOARG00000021014	CEP152	centrosomal protein 152 [Source:HGNC Symbol;Acc:HGNC:29298]	21	21
M4.7	mitotic cell cycle	ENSOARG00000000736	PKMYT1	protein kinase, membrane associated tyrosine/threonine 1 [Source:HGNC Symbol;Acc:HGNC:29650]	21	21
M4.7	mitotic cell cycle	ENSOARG00000008807	E2F8	E2F transcription factor 8 [Source:HGNC Symbol;Acc:HGNC:24727]	21	21
M4.7	mitotic cell cycle	ENSOARG00000002762	TUBG1	tubulin gamma 1 [Source:HGNC Symbol;Acc:HGNC:12417]	21	21
M4.7	mitotic cell cycle	ENSOARG00000004318	CDK1		21	21
M4.7	mitotic cell cycle	ENSOARG00000001861	CEP76	centrosomal protein 76 [Source:HGNC Symbol;Acc:HGNC:25727]	21	21
M4.7	mitotic cell cycle	ENSOARG00000011054	FOXM1	forkhead box M1 [Source:HGNC Symbol;Acc:HGNC:3818]	21	21
M4.7	mitotic cell cycle	ENSOARG00000016031	SGO2	shugoshin 2 [Source:HGNC Symbol;Acc:HGNC:30812]	21	21
M4.7	mitotic cell cycle	ENSOARG00000015903	CEP72	centrosomal protein 72 [Source:HGNC Symbol;Acc:HGNC:25547]	21	21
M4.7	mitotic cell cycle	ENSOARG00000011466	NEK2	NIMA related kinase 2 [Source:HGNC Symbol;Acc:HGNC:7745]	21	21
M4.7	mitotic cell cycle	ENSOARG00000015691	PLK4	polo like kinase 4 [Source:HGNC Symbol;Acc:HGNC:11397]	21	21
M4.7	mitotic cell cycle	ENSOARG00000004217	CKAP5	cytoskeleton associated protein 5 [Source:HGNC Symbol;Acc:HGNC:28959]	21	21
M4.8	cell division - E2F transcription network	ENSOARG00000014941	E2F7	E2F transcription factor 7 [Source:HGNC Symbol;Acc:HGNC:23820]	19	19
M4.8	cell division - E2F transcription network	ENSOARG00000017133	PCNA	proliferating cell nuclear antigen [Source:HGNC Symbol;Acc:HGNC:8729]	19	19
M4.8	cell division - E2F transcription network	ENSOARG00000001820	NASP		19	19
M4.8	cell division - E2F transcription network	ENSOARG00000015665	MAD2L1	mitotic arrest deficient 2 like 1 [Source:HGNC Symbol;Acc:HGNC:6763]	19	19
M4.8	cell division - E2F transcription network	ENSOARG00000017720	CASP2	caspase 2 [Source:HGNC Symbol;Acc:HGNC:1503]	19	19
M4.8	cell division - E2F transcription network	ENSOARG00000008582	TOPBP1	topoisomerase (DNA) II binding protein 1 [Source:HGNC Symbol;Acc:HGNC:17008]	19	19
M4.8	cell division - E2F transcription network	ENSOARG00000003356	RFC5	replication factor C subunit 5 [Source:HGNC Symbol;Acc:HGNC:9973]	19	19
M4.8	cell division - E2F transcription network	ENSOARG00000008907	TIMELESS	protein timeless homolog [Source:RefSeq peptide;Acc:NP_001121625]	19	19
M4.8	cell division - E2F transcription network	ENSOARG00000015380	DNMT1	DNA (cytosine-5)-methyltransferase 1 [Source:RefSeq peptide;Acc:NP_001009473]	19	19
M4.8	cell division - E2F transcription network	ENSOARG00000017039	H2AFX	H2A histone family member X [Source:HGNC Symbol;Acc:HGNC:4739]	19	19
M4.8	cell division - E2F transcription network	ENSOARG00000015491	KIF4A		19	19
M4.8	cell division - E2F transcription network	ENSOARG00000011884	PRKDC	protein kinase, DNA-activated, catalytic polypeptide [Source:HGNC Symbol;Acc:HGNC:9413]	19	19
M4.8	cell division - E2F transcription network	ENSOARG00000012797	MCM4	minichromosome maintenance complex component 4 [Source:HGNC Symbol;Acc:HGNC:6947]	19	19
M4.8	cell division - E2F transcription network	ENSOARG00000017620	DTYMK	deoxythymidylate kinase [Source:HGNC Symbol;Acc:HGNC:3061]	19	19
M4.8	cell division - E2F transcription network	ENSOARG00000002774	LOC101123541		19	19
M4.8	cell division - E2F transcription network	ENSOARG00000013084	ZWINT	ZW10 interacting kinetochore protein [Source:HGNC Symbol;Acc:HGNC:13195]	19	19
M4.8	cell division - E2F transcription network	ENSOARG00000010721	RNASEH2A	ribonuclease H2 subunit A [Source:HGNC Symbol;Acc:HGNC:18518]	19	19
M4.8	cell division - E2F transcription network	ENSOARG00000014143	MCM3	minichromosome maintenance complex component 3 [Source:HGNC Symbol;Acc:HGNC:6945]	19	19
M4.8	cell division - E2F transcription network	ENSOARG00000018318	RANBP1	RAN binding protein 1 [Source:HGNC Symbol;Acc:HGNC:9847]	19	19
M4.9	mitotic cell cycle in stimulated CD4 T cells	ENSOARG00000008223	RBBP8		16	16
M4.9	mitotic cell cycle in stimulated CD4 T cells	ENSOARG00000002888	SPDL1	spindle apparatus coiled-coil protein 1 [Source:HGNC Symbol;Acc:HGNC:26010]	16	16
M4.9	mitotic cell cycle in stimulated CD4 T cells	ENSOARG00000008368	CENPF	centromere protein F [Source:HGNC Symbol;Acc:HGNC:1857]	16	16
M4.9	mitotic cell cycle in stimulated CD4 T cells	ENSOARG00000011059	CENPE	centromere protein E [Source:HGNC Symbol;Acc:HGNC:1856]	16	16
M4.9	mitotic cell cycle in stimulated CD4 T cells	ENSOARG00000015826	MASTL	microtubule associated serine/threonine kinase like [Source:HGNC Symbol;Acc:HGNC:19042]	16	16
M4.9	mitotic cell cycle in stimulated CD4 T cells	ENSOARG00000015691	PLK4	polo like kinase 4 [Source:HGNC Symbol;Acc:HGNC:11397]	16	16
M4.9	mitotic cell cycle in stimulated CD4 T cells	ENSOARG00000008474	ZNF367	zinc finger protein 367 [Source:HGNC Symbol;Acc:HGNC:18320]	16	16
M4.9	mitotic cell cycle in stimulated CD4 T cells	ENSOARG00000016116	KIF14	kinesin family member 14 [Source:HGNC Symbol;Acc:HGNC:19181]	16	16
M4.9	mitotic cell cycle in stimulated CD4 T cells	ENSOARG00000018856	EZH2	enhancer of zeste 2 polycomb repressive complex 2 subunit [Source:HGNC Symbol;Acc:HGNC:3527]	16	16
M4.9	mitotic cell cycle in stimulated CD4 T cells	ENSOARG00000020254	RAD51	RAD51 recombinase [Source:HGNC Symbol;Acc:HGNC:9817]	16	16
M4.9	mitotic cell cycle in stimulated CD4 T cells	ENSOARG00000013908	NCAPH	non-SMC condensin I complex subunit H [Source:HGNC Symbol;Acc:HGNC:1112]	16	16
M4.9	mitotic cell cycle in stimulated CD4 T cells	ENSOARG00000005900	GMNN	geminin, DNA replication inhibitor [Source:HGNC Symbol;Acc:HGNC:17493]	16	16
M4.9	mitotic cell cycle in stimulated CD4 T cells	ENSOARG00000016070	TRIP13	thyroid hormone receptor interactor 13 [Source:HGNC Symbol;Acc:HGNC:12307]	16	16
M4.9	mitotic cell cycle in stimulated CD4 T cells	ENSOARG00000001301	RRM1	ribonucleotide reductase catalytic subunit M1 [Source:HGNC Symbol;Acc:HGNC:10451]	16	16
M4.9	mitotic cell cycle in stimulated CD4 T cells	ENSOARG00000014063	CDC6	cell division cycle 6 [Source:HGNC Symbol;Acc:HGNC:1744]	16	16
M4.9	mitotic cell cycle in stimulated CD4 T cells	ENSOARG00000013016	DONSON	downstream neighbor of SON [Source:HGNC Symbol;Acc:HGNC:2993]	16	16
M4.10	cell cycle (II)	ENSOARG00000004835	BRCA1	BRCA1, DNA repair associated [Source:HGNC Symbol;Acc:HGNC:1100]	14	14
M4.10	cell cycle (II)	ENSOARG00000020836	CCNB2	cyclin B2 [Source:HGNC Symbol;Acc:HGNC:1580]	14	14
M4.10	cell cycle (II)	ENSOARG00000005759	CCNB1		14	14
M4.10	cell cycle (II)	ENSOARG00000010843	DTL	denticleless E3 ubiquitin protein ligase homolog [Source:HGNC Symbol;Acc:HGNC:30288]	14	14
M4.10	cell cycle (II)	ENSOARG00000006180	CCNE2	cyclin E2 [Source:HGNC Symbol;Acc:HGNC:1590]	14	14
M4.10	cell cycle (II)	ENSOARG00000002373	CDC25A	cell division cycle 25A [Source:HGNC Symbol;Acc:HGNC:1725]	14	14
M4.10	cell cycle (II)	ENSOARG00000004067	CCNE1	cyclin E1 [Source:HGNC Symbol;Acc:HGNC:1589]	14	14
M4.10	cell cycle (II)	ENSOARG00000011432	GINS2	GINS complex subunit 2 [Source:HGNC Symbol;Acc:HGNC:24575]	14	14
M4.10	cell cycle (II)	ENSOARG00000004318	CDK1		14	14
M4.10	cell cycle (II)	ENSOARG00000000612	PERP	PERP, TP53 apoptosis effector [Source:HGNC Symbol;Acc:HGNC:17637]	14	14
M4.10	cell cycle (II)	ENSOARG00000011541	MELK	maternal embryonic leucine zipper kinase [Source:HGNC Symbol;Acc:HGNC:16870]	14	14
M4.10	cell cycle (II)	ENSOARG00000015333	RRM2	ribonucleotide reductase regulatory subunit M2 [Source:HGNC Symbol;Acc:HGNC:10452]	14	14
M4.10	cell cycle (II)	ENSOARG00000012368	STEAP3	STEAP3 metalloreductase [Source:HGNC Symbol;Acc:HGNC:24592]	14	14
M4.10	cell cycle (II)	ENSOARG00000011655	CHEK1	checkpoint kinase 1 [Source:HGNC Symbol;Acc:HGNC:1925]	14	14
M4.11	mitotic cell cycle in stimulated CD4 T cells	ENSOARG00000014176	CCNA2	cyclin A2 [Source:HGNC Symbol;Acc:HGNC:1578]	12	13
M4.11	mitotic cell cycle in stimulated CD4 T cells	ENSOARG00000002888	SPDL1	spindle apparatus coiled-coil protein 1 [Source:HGNC Symbol;Acc:HGNC:26010]	12	13
M4.11	mitotic cell cycle in stimulated CD4 T cells	ENSOARG00000011541	MELK	maternal embryonic leucine zipper kinase [Source:HGNC Symbol;Acc:HGNC:16870]	12	13
M4.11	mitotic cell cycle in stimulated CD4 T cells	ENSOARG00000002264	RAD54L	RAD54 like (S. cerevisiae) [Source:HGNC Symbol;Acc:HGNC:9826]	12	13
M4.11	mitotic cell cycle in stimulated CD4 T cells	ENSOARG00000017746	HASPIN	histone H3 associated protein kinase [Source:HGNC Symbol;Acc:HGNC:19682]	12	13
M4.11	mitotic cell cycle in stimulated CD4 T cells	ENSOARG00000012096	SUV39H1	suppressor of variegation 3-9 homolog 1 [Source:HGNC Symbol;Acc:HGNC:11479]	12	13
M4.11	mitotic cell cycle in stimulated CD4 T cells	ENSOARG00000003575	CYB5B	cytochrome b5 type B [Source:HGNC Symbol;Acc:HGNC:24374]	12	13
M4.11	mitotic cell cycle in stimulated CD4 T cells	ENSOARG00000005652	CDCA3	cell division cycle associated 3 [Source:HGNC Symbol;Acc:HGNC:14624]	12	13
M4.11	mitotic cell cycle in stimulated CD4 T cells	ENSOARG00000019052	AURKB	aurora kinase B [Source:HGNC Symbol;Acc:HGNC:11390]	12	13
M4.11	mitotic cell cycle in stimulated CD4 T cells	ENSOARG00000005673	TK1	thymidine kinase 1 [Source:HGNC Symbol;Acc:HGNC:11830]	12	13
M4.11	mitotic cell cycle in stimulated CD4 T cells	ENSOARG00000005764	STMN1		12	13
M4.11	mitotic cell cycle in stimulated CD4 T cells	ENSOARG00000012293	STMN1	stathmin 1 [Source:HGNC Symbol;Acc:HGNC:6510]	12	13
M4.11	mitotic cell cycle in stimulated CD4 T cells	ENSOARG00000011574	RAD51C	RAD51 paralog C [Source:HGNC Symbol;Acc:HGNC:9820]	12	13
M4.12	C-MYC transcriptional network	ENSOARG00000005759	CCNB1		12	11
M4.12	C-MYC transcriptional network	ENSOARG00000007721	CKS2	CDC28 protein kinase regulatory subunit 2 [Source:HGNC Symbol;Acc:HGNC:2000]	12	11
M4.12	C-MYC transcriptional network	ENSOARG00000005456	BIRC5	baculoviral IAP repeat containing 5 [Source:HGNC Symbol;Acc:HGNC:593]	12	11
M4.12	C-MYC transcriptional network	ENSOARG00000018998	CENPA	centromere protein A [Source:HGNC Symbol;Acc:HGNC:1851]	12	11
M4.12	C-MYC transcriptional network	ENSOARG00000010561	HMGA1	high mobility group AT-hook 1 [Source:HGNC Symbol;Acc:HGNC:5010]	12	11
M4.12	C-MYC transcriptional network	ENSOARG00000010614	MCM6	minichromosome maintenance complex component 6 [Source:HGNC Symbol;Acc:HGNC:6949]	12	11
M4.12	C-MYC transcriptional network	ENSOARG00000000647	KIF11		12	11
M4.12	C-MYC transcriptional network	ENSOARG00000020103	BCAT1	branched-chain-amino-acid aminotransferase, cytosolic [Source:RefSeq peptide;Acc:NP_001009444]	12	11
M4.12	C-MYC transcriptional network	ENSOARG00000005673	TK1	thymidine kinase 1 [Source:HGNC Symbol;Acc:HGNC:11830]	12	11
M4.12	C-MYC transcriptional network	ENSOARG00000014321	TOP2A	topoisomerase (DNA) II alpha [Source:HGNC Symbol;Acc:HGNC:11989]	12	11
M4.12	C-MYC transcriptional network	ENSOARG00000000578	CDCA7	cell division cycle associated 7 [Source:HGNC Symbol;Acc:HGNC:14628]	12	11
M4.13	cell junction (GO)	ENSOARG00000007864	LCP1	lymphocyte cytosolic protein 1 [Source:HGNC Symbol;Acc:HGNC:6528]	11	11
M4.13	cell junction (GO)	ENSOARG00000015960	KCTD12	potassium channel tetramerization domain containing 12 [Source:HGNC Symbol;Acc:HGNC:14678]	11	11
M4.13	cell junction (GO)	ENSOARG00000010473	EPB41L3	erythrocyte membrane protein band 4.1 like 3 [Source:HGNC Symbol;Acc:HGNC:3380]	11	11
M4.13	cell junction (GO)	ENSOARG00000000156	PRKCD	protein kinase C delta [Source:HGNC Symbol;Acc:HGNC:9399]	11	11
M4.13	cell junction (GO)	ENSOARG00000013291	IFI30	IFI30, lysosomal thiol reductase [Source:HGNC Symbol;Acc:HGNC:5398]	11	11
M4.13	cell junction (GO)	ENSOARG00000007238	PAK1	p21 (RAC1) activated kinase 1 [Source:HGNC Symbol;Acc:HGNC:8590]	11	11
M4.13	cell junction (GO)	ENSOARG00000012648	FES	FES proto-oncogene, tyrosine kinase [Source:HGNC Symbol;Acc:HGNC:3657]	11	11
M4.13	cell junction (GO)	ENSOARG00000012535	TNS3	tensin 3 [Source:HGNC Symbol;Acc:HGNC:21616]	11	11
M4.13	cell junction (GO)	ENSOARG00000002820	HCK	HCK proto-oncogene, Src family tyrosine kinase [Source:HGNC Symbol;Acc:HGNC:4840]	11	11
M4.13	cell junction (GO)	ENSOARG00000009936	HOMER3	homer scaffolding protein 3 [Source:HGNC Symbol;Acc:HGNC:17514]	11	11
M4.13	cell junction (GO)	ENSOARG00000016676	CTNNA1	catenin alpha 1 [Source:HGNC Symbol;Acc:HGNC:2509]	11	11
M4.14	Rho GTPase cycle	ENSOARG00000007334	E2F2	E2F transcription factor 2 [Source:HGNC Symbol;Acc:HGNC:3114]	10	10
M4.14	Rho GTPase cycle	ENSOARG00000020736	ECT2	epithelial cell transforming 2 [Source:HGNC Symbol;Acc:HGNC:3155]	10	10
M4.14	Rho GTPase cycle	ENSOARG00000018102	RACGAP1	Rac GTPase activating protein 1 [Source:HGNC Symbol;Acc:HGNC:9804]	10	10
M4.14	Rho GTPase cycle	ENSOARG00000003158	CEP55	centrosomal protein 55 [Source:HGNC Symbol;Acc:HGNC:1161]	10	10
M4.14	Rho GTPase cycle	ENSOARG00000011569	DEPDC1	DEP domain containing 1 [Source:HGNC Symbol;Acc:HGNC:22949]	10	10
M4.14	Rho GTPase cycle	ENSOARG00000019982	ARHGAP11A	Rho GTPase activating protein 11A [Source:HGNC Symbol;Acc:HGNC:15783]	10	10
M4.14	Rho GTPase cycle	ENSOARG00000007132	DEPDC1B	DEP domain containing 1B [Source:HGNC Symbol;Acc:HGNC:24902]	10	10
M4.14	Rho GTPase cycle	ENSOARG00000012267	PRC1	protein regulator of cytokinesis 1 [Source:HGNC Symbol;Acc:HGNC:9341]	10	10
M4.14	Rho GTPase cycle	ENSOARG00000005710	DDIAS	DNA damage induced apoptosis suppressor [Source:HGNC Symbol;Acc:HGNC:26351]	10	10
M4.14	Rho GTPase cycle	ENSOARG00000009482	ARHGAP19		10	10
M4.15	enriched in monocytes (I)	ENSOARG00000014243	TNFSF13	TNF superfamily member 13 [Source:HGNC Symbol;Acc:HGNC:11928]	11	11
M4.15	enriched in monocytes (I)	ENSOARG00000020147	MYCL	MYCL proto-oncogene, bHLH transcription factor [Source:HGNC Symbol;Acc:HGNC:7555]	11	11
M4.15	enriched in monocytes (I)	ENSOARG00000010473	EPB41L3	erythrocyte membrane protein band 4.1 like 3 [Source:HGNC Symbol;Acc:HGNC:3380]	11	11
M4.15	enriched in monocytes (I)	ENSOARG00000009770	DPYSL2	dihydropyrimidinase like 2 [Source:HGNC Symbol;Acc:HGNC:3014]	11	11
M4.15	enriched in monocytes (I)	ENSOARG00000021121	RTN1	reticulon 1 [Source:HGNC Symbol;Acc:HGNC:10467]	11	11
M4.15	enriched in monocytes (I)	ENSOARG00000006395	SLC31A2	solute carrier family 31 member 2 [Source:HGNC Symbol;Acc:HGNC:11017]	11	11
M4.15	enriched in monocytes (I)	ENSOARG00000012648	FES	FES proto-oncogene, tyrosine kinase [Source:HGNC Symbol;Acc:HGNC:3657]	11	11
M4.15	enriched in monocytes (I)	ENSOARG00000021088	LGALS3	galectin 3 [Source:HGNC Symbol;Acc:HGNC:6563]	11	11
M4.15	enriched in monocytes (I)	ENSOARG00000002820	HCK	HCK proto-oncogene, Src family tyrosine kinase [Source:HGNC Symbol;Acc:HGNC:4840]	11	11
M4.15	enriched in monocytes (I)	ENSOARG00000014725	APLP2	amyloid beta precursor like protein 2 [Source:HGNC Symbol;Acc:HGNC:598]	11	11
M4.15	enriched in monocytes (I)	ENSOARG00000013956	LGALS1	galectin 1 [Source:HGNC Symbol;Acc:HGNC:6561]	11	11
M5.0	regulation of antigen presentation and immune response	ENSOARG00000016133	NCKAP1L	NCK associated protein 1 like [Source:HGNC Symbol;Acc:HGNC:4862]	81	75
M5.0	regulation of antigen presentation and immune response	ENSOARG00000013490	THEMIS	thymocyte selection associated [Source:HGNC Symbol;Acc:HGNC:21569]	81	75
M5.0	regulation of antigen presentation and immune response	ENSOARG00000009999	JUN	Jun proto-oncogene, AP-1 transcription factor subunit [Source:HGNC Symbol;Acc:HGNC:6204]	81	75
M5.0	regulation of antigen presentation and immune response	ENSOARG00000007502	NFKBIA	NF-kappa-B inhibitor alpha [Source:RefSeq peptide;Acc:NP_001159656]	81	75
M5.0	regulation of antigen presentation and immune response	ENSOARG00000005032	PTPN6	protein tyrosine phosphatase, non-receptor type 6 [Source:HGNC Symbol;Acc:HGNC:9658]	81	75
M5.0	regulation of antigen presentation and immune response	ENSOARG00000005017	TLR5	toll-like receptor 5 precursor [Source:RefSeq peptide;Acc:NP_001129398]	81	75
M5.0	regulation of antigen presentation and immune response	ENSOARG00000016610	HLA-DRA	major histocompatibility complex, class II, DR alpha [Source:HGNC Symbol;Acc:HGNC:4947]	81	75
M5.0	regulation of antigen presentation and immune response	ENSOARG00000006301	CD4	T-cell surface glycoprotein CD4 precursor [Source:RefSeq peptide;Acc:NP_001123374]	81	75
M5.0	regulation of antigen presentation and immune response	ENSOARG00000013242	PRKCQ	protein kinase C theta [Source:HGNC Symbol;Acc:HGNC:9410]	81	75
M5.0	regulation of antigen presentation and immune response	ENSOARG00000001700	PLCG1	phospholipase C gamma 1 [Source:HGNC Symbol;Acc:HGNC:9065]	81	75
M5.0	regulation of antigen presentation and immune response	ENSOARG00000012086	CD247	CD247 molecule [Source:HGNC Symbol;Acc:HGNC:1677]	81	75
M5.0	regulation of antigen presentation and immune response	ENSOARG00000020667	FCGR1A	high affinity immunoglobulin gamma Fc receptor I precursor [Source:RefSeq peptide;Acc:NP_001132924]	81	75
M5.0	regulation of antigen presentation and immune response	ENSOARG00000014777	CCR7	C-C motif chemokine receptor 7 [Source:HGNC Symbol;Acc:HGNC:1608]	81	75
M5.0	regulation of antigen presentation and immune response	ENSOARG00000000552	TLR6	toll like receptor 6 [Source:HGNC Symbol;Acc:HGNC:16711]	81	75
M5.0	regulation of antigen presentation and immune response	ENSOARG00000000520	TLR10	toll-like receptor 10 [Source:RefSeq peptide;Acc:NP_001129397]	81	75
M5.0	regulation of antigen presentation and immune response	ENSOARG00000009551	FYB1	FYN binding protein 1 [Source:HGNC Symbol;Acc:HGNC:4036]	81	75
M5.0	regulation of antigen presentation and immune response	ENSOARG00000015044	TLR2	toll like receptor 2 [Source:HGNC Symbol;Acc:HGNC:11848]	81	75
M5.0	regulation of antigen presentation and immune response	ENSOARG00000009800	FCER1G	Fc fragment of IgE receptor Ig [Source:HGNC Symbol;Acc:HGNC:3611]	81	75
M5.0	regulation of antigen presentation and immune response	ENSOARG00000019045	TRAT1	T-cell receptor associated transmembrane adaptor 1 [Source:HGNC Symbol;Acc:HGNC:30698]	81	75
M5.0	regulation of antigen presentation and immune response	ENSOARG00000021015	CLEC7A	C-type lectin domain containing 7A [Source:HGNC Symbol;Acc:HGNC:14558]	81	75
M5.0	regulation of antigen presentation and immune response	ENSOARG00000019308	BTLA	B and T lymphocyte associated [Source:HGNC Symbol;Acc:HGNC:21087]	81	75
M5.0	regulation of antigen presentation and immune response	ENSOARG00000009732	FYN	FYN proto-oncogene, Src family tyrosine kinase [Source:HGNC Symbol;Acc:HGNC:4037]	81	75
M5.0	regulation of antigen presentation and immune response	ENSOARG00000003365	FGR	FGR proto-oncogene, Src family tyrosine kinase [Source:HGNC Symbol;Acc:HGNC:3697]	81	75
M5.0	regulation of antigen presentation and immune response	ENSOARG00000020112	CD86	T-lymphocyte activation antigen CD86 precursor [Source:RefSeq peptide;Acc:NP_001033105]	81	75
M5.0	regulation of antigen presentation and immune response	ENSOARG00000017108	GRAP2	GRB2-related adaptor protein 2 [Source:HGNC Symbol;Acc:HGNC:4563]	81	75
M5.0	regulation of antigen presentation and immune response	ENSOARG00000015866			81	75
M5.0	regulation of antigen presentation and immune response	ENSOARG00000013646	ZAP70	zeta chain of T-cell receptor associated protein kinase 70 [Source:HGNC Symbol;Acc:HGNC:12858]	81	75
M5.0	regulation of antigen presentation and immune response	ENSOARG00000008858	PAG1	phosphoprotein membrane anchor with glycosphingolipid microdomains 1 [Source:HGNC Symbol;Acc:HGNC:30043]	81	75
M5.0	regulation of antigen presentation and immune response	ENSOARG00000002799	IRAK3	interleukin 1 receptor associated kinase 3 [Source:HGNC Symbol;Acc:HGNC:17020]	81	75
M5.0	regulation of antigen presentation and immune response	ENSOARG00000020968	LCK	LCK proto-oncogene, Src family tyrosine kinase [Source:HGNC Symbol;Acc:HGNC:6524]	81	75
M5.0	regulation of antigen presentation and immune response	ENSOARG00000015628	DUSP6	dual specificity phosphatase 6 [Source:HGNC Symbol;Acc:HGNC:3072]	81	75
M5.0	regulation of antigen presentation and immune response	ENSOARG00000019888	PTPN22	protein tyrosine phosphatase, non-receptor type 22 [Source:HGNC Symbol;Acc:HGNC:9652]	81	75
M5.0	regulation of antigen presentation and immune response	ENSOARG00000007238	PAK1	p21 (RAC1) activated kinase 1 [Source:HGNC Symbol;Acc:HGNC:8590]	81	75
M5.0	regulation of antigen presentation and immune response	ENSOARG00000014664	CTSH	cathepsin H [Source:HGNC Symbol;Acc:HGNC:2535]	81	75
M5.0	regulation of antigen presentation and immune response	ENSOARG00000018321	CTLA4	cytotoxic T-lymphocyte associated protein 4 [Source:HGNC Symbol;Acc:HGNC:2505]	81	75
M5.0	regulation of antigen presentation and immune response	ENSOARG00000003167	LCP2	lymphocyte cytosolic protein 2 [Source:HGNC Symbol;Acc:HGNC:6529]	81	75
M5.0	regulation of antigen presentation and immune response	ENSOARG00000005792	TLR4	toll-like receptor 4 precursor [Source:RefSeq peptide;Acc:NP_001129402]	81	75
M5.0	regulation of antigen presentation and immune response	ENSOARG00000003249	CSK	C-terminal Src kinase [Source:HGNC Symbol;Acc:HGNC:2444]	81	75
M5.0	regulation of antigen presentation and immune response	ENSOARG00000001783	FOS	Fos proto-oncogene, AP-1 transcription factor subunit [Source:HGNC Symbol;Acc:HGNC:3796]	81	75
M5.0	regulation of antigen presentation and immune response	ENSOARG00000011842	LAT2	linker for activation of T-cells family member 2 [Source:HGNC Symbol;Acc:HGNC:12749]	81	75
M5.0	regulation of antigen presentation and immune response	ENSOARG00000004356	CARD11	caspase recruitment domain family member 11 [Source:HGNC Symbol;Acc:HGNC:16393]	81	75
M5.0	regulation of antigen presentation and immune response	ENSOARG00000016610	HLA-DRA	major histocompatibility complex, class II, DR alpha [Source:HGNC Symbol;Acc:HGNC:4947]	81	75
M5.0	regulation of antigen presentation and immune response	ENSOARG00000013829	CHUK	conserved helix-loop-helix ubiquitous kinase [Source:HGNC Symbol;Acc:HGNC:1974]	81	75
M5.0	regulation of antigen presentation and immune response	ENSOARG00000011081	CD24		81	75
M5.0	regulation of antigen presentation and immune response	ENSOARG00000010806	UBASH3A	ubiquitin associated and SH3 domain containing A [Source:HGNC Symbol;Acc:HGNC:12462]	81	75
M5.0	regulation of antigen presentation and immune response	ENSOARG00000013869	MAP2K6	mitogen-activated protein kinase kinase 6 [Source:HGNC Symbol;Acc:HGNC:6846]	81	75
M5.0	regulation of antigen presentation and immune response	ENSOARG00000011288	TLR7	Ovis aries toll-like receptor 7 (TLR7), mRNA. [Source:RefSeq mRNA;Acc:NM_001135059]	81	75
M5.0	regulation of antigen presentation and immune response	ENSOARG00000006376	LY96	lymphocyte antigen 96 [Source:HGNC Symbol;Acc:HGNC:17156]	81	75
M5.0	regulation of antigen presentation and immune response	ENSOARG00000002820	HCK	HCK proto-oncogene, Src family tyrosine kinase [Source:HGNC Symbol;Acc:HGNC:4840]	81	75
M5.0	regulation of antigen presentation and immune response	ENSOARG00000010075	VASP	vasodilator stimulated phosphoprotein [Source:HGNC Symbol;Acc:HGNC:12652]	81	75
M5.0	regulation of antigen presentation and immune response	ENSOARG00000014778	LYN	tyrosine-protein kinase Lyn [Source:RefSeq peptide;Acc:NP_001155364]	81	75
M5.0	regulation of antigen presentation and immune response	ENSOARG00000000785			81	75
M5.0	regulation of antigen presentation and immune response	ENSOARG00000012870	MAPK14	mitogen-activated protein kinase 14 [Source:HGNC Symbol;Acc:HGNC:6876]	81	75
M5.0	regulation of antigen presentation and immune response	ENSOARG00000001031			81	75
M5.0	regulation of antigen presentation and immune response	ENSOARG00000019324	INPP5D	inositol polyphosphate-5-phosphatase D [Source:HGNC Symbol;Acc:HGNC:6079]	81	75
M5.0	regulation of antigen presentation and immune response	ENSOARG00000011171	ITK	IL2 inducible T-cell kinase [Source:HGNC Symbol;Acc:HGNC:6171]	81	75
M5.0	regulation of antigen presentation and immune response	ENSOARG00000019445	TRAC	T-cell receptor alpha constant [Source:HGNC Symbol;Acc:HGNC:12029]	81	75
M5.0	regulation of antigen presentation and immune response	ENSOARG00000015970	SLA2	Src like adaptor 2 [Source:HGNC Symbol;Acc:HGNC:17329]	81	75
M5.0	regulation of antigen presentation and immune response	ENSOARG00000021000	KLRK1	killer cell lectin like receptor K1 [Source:HGNC Symbol;Acc:HGNC:18788]	81	75
M5.0	regulation of antigen presentation and immune response	ENSOARG00000007906	LOC101109746		81	75
M5.0	regulation of antigen presentation and immune response	ENSOARG00000004384	RPS6KA1	ribosomal protein S6 kinase A1 [Source:HGNC Symbol;Acc:HGNC:10430]	81	75
M5.0	regulation of antigen presentation and immune response	ENSOARG00000015485	DQA	SLA class II histocompatibility antigen, DQ haplotype D alpha chain precursor [Source:RefSeq peptide;Acc:NP_001295511]	81	75
M5.0	regulation of antigen presentation and immune response	ENSOARG00000016099	MEF2C	myocyte enhancer factor 2C [Source:HGNC Symbol;Acc:HGNC:6996]	81	75
M5.0	regulation of antigen presentation and immune response	ENSOARG00000007814	SYK	spleen associated tyrosine kinase [Source:HGNC Symbol;Acc:HGNC:11491]	81	75
M5.0	regulation of antigen presentation and immune response	ENSOARG00000009878	MEF2A	myocyte enhancer factor 2A [Source:HGNC Symbol;Acc:HGNC:6993]	81	75
M5.0	regulation of antigen presentation and immune response	ENSOARG00000000538	TLR1	toll-like receptor 1 [Source:RefSeq peptide;Acc:NP_001128532]	81	75
M5.0	regulation of antigen presentation and immune response	ENSOARG00000015718	PTPRC	protein tyrosine phosphatase, receptor type C [Source:HGNC Symbol;Acc:HGNC:9666]	81	75
M5.0	regulation of antigen presentation and immune response	ENSOARG00000008091	HLA-DOA	major histocompatibility complex, class II, DO alpha [Source:HGNC Symbol;Acc:HGNC:4936]	81	75
M5.0	regulation of antigen presentation and immune response	ENSOARG00000007458	HLA-DOB	major histocompatibility complex, class II, DO beta [Source:HGNC Symbol;Acc:HGNC:4937]	81	75
M5.0	regulation of antigen presentation and immune response	ENSOARG00000007972	HLA-DMA	major histocompatibility complex, class II, DM alpha [Source:HGNC Symbol;Acc:HGNC:4934]	81	75
M5.0	regulation of antigen presentation and immune response	ENSOARG00000001710	CD19	CD19 molecule [Source:HGNC Symbol;Acc:HGNC:1633]	81	75
M5.0	regulation of antigen presentation and immune response	ENSOARG00000009172	CD3D	CD3d molecule [Source:HGNC Symbol;Acc:HGNC:1673]	81	75
M5.0	regulation of antigen presentation and immune response	ENSOARG00000008984	CD3E	CD3e molecule [Source:HGNC Symbol;Acc:HGNC:1674]	81	75
M5.0	regulation of antigen presentation and immune response	ENSOARG00000001620	BTK	Bruton tyrosine kinase [Source:HGNC Symbol;Acc:HGNC:1133]	81	75
M5.0	regulation of antigen presentation and immune response	ENSOARG00000009256	CD3G	CD3g molecule [Source:HGNC Symbol;Acc:HGNC:1675]	81	75
M5.1	T cell activation and signaling	ENSOARG00000004803	CD52	CD52 molecule [Source:HGNC Symbol;Acc:HGNC:1804]	26	23
M5.1	T cell activation and signaling	ENSOARG00000006301	CD4	T-cell surface glycoprotein CD4 precursor [Source:RefSeq peptide;Acc:NP_001123374]	26	23
M5.1	T cell activation and signaling	ENSOARG00000012086	CD247	CD247 molecule [Source:HGNC Symbol;Acc:HGNC:1677]	26	23
M5.1	T cell activation and signaling	ENSOARG00000020249	CD2	CD2 molecule [Source:HGNC Symbol;Acc:HGNC:1639]	26	23
M5.1	T cell activation and signaling	ENSOARG00000014777	CCR7	C-C motif chemokine receptor 7 [Source:HGNC Symbol;Acc:HGNC:1608]	26	23
M5.1	T cell activation and signaling	ENSOARG00000017344	BIN2	bridging integrator 2 [Source:HGNC Symbol;Acc:HGNC:1053]	26	23
M5.1	T cell activation and signaling	ENSOARG00000016610	HLA-DRA	major histocompatibility complex, class II, DR alpha [Source:HGNC Symbol;Acc:HGNC:4947]	26	23
M5.1	T cell activation and signaling	ENSOARG00000013918	IL12RB1	Ovis aries interleukin 12 receptor, beta 1 (IL12RB1), mRNA. [Source:RefSeq mRNA;Acc:NM_001317360]	26	23
M5.1	T cell activation and signaling	ENSOARG00000019045	TRAT1	T-cell receptor associated transmembrane adaptor 1 [Source:HGNC Symbol;Acc:HGNC:30698]	26	23
M5.1	T cell activation and signaling	ENSOARG00000013646	ZAP70	zeta chain of T-cell receptor associated protein kinase 70 [Source:HGNC Symbol;Acc:HGNC:12858]	26	23
M5.1	T cell activation and signaling	ENSOARG00000012918	TRAF3IP3	TRAF3 interacting protein 3 [Source:HGNC Symbol;Acc:HGNC:30766]	26	23
M5.1	T cell activation and signaling	ENSOARG00000016610	HLA-DRA	major histocompatibility complex, class II, DR alpha [Source:HGNC Symbol;Acc:HGNC:4947]	26	23
M5.1	T cell activation and signaling	ENSOARG00000001215	PRKAR1B	protein kinase cAMP-dependent type I regulatory subunit beta [Source:HGNC Symbol;Acc:HGNC:9390]	26	23
M5.1	T cell activation and signaling	ENSOARG00000001356	GIMAP6	GTPase, IMAP family member 6 [Source:HGNC Symbol;Acc:HGNC:21918]	26	23
M5.1	T cell activation and signaling	ENSOARG00000011171	ITK	IL2 inducible T-cell kinase [Source:HGNC Symbol;Acc:HGNC:6171]	26	23
M5.1	T cell activation and signaling	ENSOARG00000016109	IL2RG	interleukin 2 receptor subunit gamma [Source:HGNC Symbol;Acc:HGNC:6010]	26	23
M5.1	T cell activation and signaling	ENSOARG00000019445	TRAC	T-cell receptor alpha constant [Source:HGNC Symbol;Acc:HGNC:12029]	26	23
M5.1	T cell activation and signaling	ENSOARG00000008984	CD3E	CD3e molecule [Source:HGNC Symbol;Acc:HGNC:1674]	26	23
M5.1	T cell activation and signaling	ENSOARG00000015718	PTPRC	protein tyrosine phosphatase, receptor type C [Source:HGNC Symbol;Acc:HGNC:9666]	26	23
M5.1	T cell activation and signaling	ENSOARG00000013816	PRKACB	protein kinase cAMP-activated catalytic subunit beta [Source:HGNC Symbol;Acc:HGNC:9381]	26	23
M5.1	T cell activation and signaling	ENSOARG00000009172	CD3D	CD3d molecule [Source:HGNC Symbol;Acc:HGNC:1673]	26	23
M5.1	T cell activation and signaling	ENSOARG00000020968	LCK	LCK proto-oncogene, Src family tyrosine kinase [Source:HGNC Symbol;Acc:HGNC:6524]	26	23
M5.1	T cell activation and signaling	ENSOARG00000009256	CD3G	CD3g molecule [Source:HGNC Symbol;Acc:HGNC:1675]	26	23
M6	mitotic cell division	ENSOARG00000015665	MAD2L1	mitotic arrest deficient 2 like 1 [Source:HGNC Symbol;Acc:HGNC:6763]	32	32
M6	mitotic cell division	ENSOARG00000020126	BUB1B	BUB1 mitotic checkpoint serine/threonine kinase B [Source:HGNC Symbol;Acc:HGNC:1149]	32	32
M6	mitotic cell division	ENSOARG00000017343	PLK1	polo like kinase 1 [Source:HGNC Symbol;Acc:HGNC:9077]	32	32
M6	mitotic cell division	ENSOARG00000013084	ZWINT	ZW10 interacting kinetochore protein [Source:HGNC Symbol;Acc:HGNC:13195]	32	32
M6	mitotic cell division	ENSOARG00000005456	BIRC5	baculoviral IAP repeat containing 5 [Source:HGNC Symbol;Acc:HGNC:593]	32	32
M6	mitotic cell division	ENSOARG00000006321	CENPK	centromere protein K [Source:HGNC Symbol;Acc:HGNC:29479]	32	32
M6	mitotic cell division	ENSOARG00000020542	CDC20	cell division cycle 20 [Source:HGNC Symbol;Acc:HGNC:1723]	32	32
M6	mitotic cell division	ENSOARG00000009604	NDC80	NDC80, kinetochore complex component [Source:HGNC Symbol;Acc:HGNC:16909]	32	32
M6	mitotic cell division	ENSOARG00000001102	KIF2C	kinesin family member 2C [Source:HGNC Symbol;Acc:HGNC:6393]	32	32
M6	mitotic cell division	ENSOARG00000002888	SPDL1	spindle apparatus coiled-coil protein 1 [Source:HGNC Symbol;Acc:HGNC:26010]	32	32
M6	mitotic cell division	ENSOARG00000005908	ERCC6L	ERCC excision repair 6 like, spindle assembly checkpoint helicase [Source:HGNC Symbol;Acc:HGNC:20794]	32	32
M6	mitotic cell division	ENSOARG00000004359	SKA1	spindle and kinetochore associated complex subunit 1 [Source:HGNC Symbol;Acc:HGNC:28109]	32	32
M6	mitotic cell division	ENSOARG00000019052	AURKB	aurora kinase B [Source:HGNC Symbol;Acc:HGNC:11390]	32	32
M6	mitotic cell division	ENSOARG00000019830	CDCA8	cell division cycle associated 8 [Source:HGNC Symbol;Acc:HGNC:14629]	32	32
M6	mitotic cell division	ENSOARG00000018065	CENPO		32	32
M6	mitotic cell division	ENSOARG00000008206	CENPN	centromere protein N [Source:HGNC Symbol;Acc:HGNC:30873]	32	32
M6	mitotic cell division	ENSOARG00000018792	CENPM	centromere protein M [Source:HGNC Symbol;Acc:HGNC:18352]	32	32
M6	mitotic cell division	ENSOARG00000014305	BUB1	BUB1 mitotic checkpoint serine/threonine kinase [Source:HGNC Symbol;Acc:HGNC:1148]	32	32
M6	mitotic cell division	ENSOARG00000001366	CENPI	centromere protein I [Source:HGNC Symbol;Acc:HGNC:3968]	32	32
M6	mitotic cell division	ENSOARG00000005750	CENPH	centromere protein H [Source:HGNC Symbol;Acc:HGNC:17268]	32	32
M6	mitotic cell division	ENSOARG00000008368	CENPF	centromere protein F [Source:HGNC Symbol;Acc:HGNC:1857]	32	32
M6	mitotic cell division	ENSOARG00000011059	CENPE	centromere protein E [Source:HGNC Symbol;Acc:HGNC:1856]	32	32
M6	mitotic cell division	ENSOARG00000015211	KIF18A	kinesin family member 18A [Source:HGNC Symbol;Acc:HGNC:29441]	32	32
M6	mitotic cell division	ENSOARG00000018998	CENPA	centromere protein A [Source:HGNC Symbol;Acc:HGNC:1851]	32	32
M6	mitotic cell division	ENSOARG00000016031	SGO2	shugoshin 2 [Source:HGNC Symbol;Acc:HGNC:30812]	32	32
M6	mitotic cell division	ENSOARG00000020247	KNL1	kinetochore scaffold 1 [Source:HGNC Symbol;Acc:HGNC:24054]	32	32
M6	mitotic cell division	ENSOARG00000018225	ZWILCH	zwilch kinetochore protein [Source:HGNC Symbol;Acc:HGNC:25468]	32	32
M6	mitotic cell division	ENSOARG00000011189	NUF2	NUF2, NDC80 kinetochore complex component [Source:HGNC Symbol;Acc:HGNC:14621]	32	32
M6	mitotic cell division	ENSOARG00000005198	CENPS	centromere protein S [Source:HGNC Symbol;Acc:HGNC:23163]	32	32
M6	mitotic cell division	ENSOARG00000007537	CENPU	centromere protein U [Source:HGNC Symbol;Acc:HGNC:21348]	32	32
M6	mitotic cell division	ENSOARG00000004104	SPC25	SPC25, NDC80 kinetochore complex component [Source:HGNC Symbol;Acc:HGNC:24031]	32	32
M6	mitotic cell division	ENSOARG00000017725	SPC24	SPC24, NDC80 kinetochore complex component [Source:HGNC Symbol;Acc:HGNC:26913]	32	32
M7.0	enriched in T cells (I)	ENSOARG00000011239	IL7R	interleukin 7 receptor [Source:HGNC Symbol;Acc:HGNC:6024]	62	50
M7.0	enriched in T cells (I)	ENSOARG00000017210			62	50
M7.0	enriched in T cells (I)	ENSOARG00000004964	CCL5	C-C motif chemokine ligand 5 [Source:HGNC Symbol;Acc:HGNC:10632]	62	50
M7.0	enriched in T cells (I)	ENSOARG00000020044	RASGRP1	RAS guanyl releasing protein 1 [Source:HGNC Symbol;Acc:HGNC:9878]	62	50
M7.0	enriched in T cells (I)	ENSOARG00000014085	SH2D1A	SH2 domain containing 1A [Source:HGNC Symbol;Acc:HGNC:10820]	62	50
M7.0	enriched in T cells (I)	ENSOARG00000000266	BCL11B	B-cell CLL/lymphoma 11B [Source:HGNC Symbol;Acc:HGNC:13222]	62	50
M7.0	enriched in T cells (I)	ENSOARG00000016062	CD6	CD6 molecule [Source:HGNC Symbol;Acc:HGNC:1691]	62	50
M7.0	enriched in T cells (I)	ENSOARG00000016754	CD7	CD7 molecule [Source:HGNC Symbol;Acc:HGNC:1695]	62	50
M7.0	enriched in T cells (I)	ENSOARG00000020249	CD2	CD2 molecule [Source:HGNC Symbol;Acc:HGNC:1639]	62	50
M7.0	enriched in T cells (I)	ENSOARG00000008064	LEF1	lymphoid enhancer binding factor 1 [Source:HGNC Symbol;Acc:HGNC:6551]	62	50
M7.0	enriched in T cells (I)	ENSOARG00000014768	NKG7	natural killer cell granule protein 7 [Source:HGNC Symbol;Acc:HGNC:7830]	62	50
M7.0	enriched in T cells (I)	ENSOARG00000010806	UBASH3A	ubiquitin associated and SH3 domain containing A [Source:HGNC Symbol;Acc:HGNC:12462]	62	50
M7.0	enriched in T cells (I)	ENSOARG00000011983	PTPRCAP	protein tyrosine phosphatase, receptor type C associated protein [Source:HGNC Symbol;Acc:HGNC:9667]	62	50
M7.0	enriched in T cells (I)	ENSOARG00000019445	TRAC	T-cell receptor alpha constant [Source:HGNC Symbol;Acc:HGNC:12029]	62	50
M7.0	enriched in T cells (I)	ENSOARG00000019045	TRAT1	T-cell receptor associated transmembrane adaptor 1 [Source:HGNC Symbol;Acc:HGNC:30698]	62	50
M7.0	enriched in T cells (I)	ENSOARG00000015970	SLA2	Src like adaptor 2 [Source:HGNC Symbol;Acc:HGNC:17329]	62	50
M7.0	enriched in T cells (I)	ENSOARG00000020816	RORA	RAR related orphan receptor A [Source:HGNC Symbol;Acc:HGNC:10258]	62	50
M7.0	enriched in T cells (I)	ENSOARG00000014211	LOC101115527		62	50
M7.0	enriched in T cells (I)	ENSOARG00000014467	EOMES	eomesodermin [Source:HGNC Symbol;Acc:HGNC:3372]	62	50
M7.0	enriched in T cells (I)	ENSOARG00000009100	XCL1		62	50
M7.0	enriched in T cells (I)	ENSOARG00000013102	ETS1	ETS proto-oncogene 1, transcription factor [Source:HGNC Symbol;Acc:HGNC:3488]	62	50
M7.0	enriched in T cells (I)	ENSOARG00000013646	ZAP70	zeta chain of T-cell receptor associated protein kinase 70 [Source:HGNC Symbol;Acc:HGNC:12858]	62	50
M7.0	enriched in T cells (I)	ENSOARG00000013826	SAMD3	sterile alpha motif domain containing 3 [Source:HGNC Symbol;Acc:HGNC:21574]	62	50
M7.0	enriched in T cells (I)	ENSOARG00000011944	SIT1	signaling threshold regulating transmembrane adaptor 1 [Source:HGNC Symbol;Acc:HGNC:17710]	62	50
M7.0	enriched in T cells (I)	ENSOARG00000001980	NLRC3	NLR family CARD domain containing 3 [Source:HGNC Symbol;Acc:HGNC:29889]	62	50
M7.0	enriched in T cells (I)	ENSOARG00000007634			62	50
M7.0	enriched in T cells (I)	ENSOARG00000021134	PRKCH	protein kinase C eta [Source:HGNC Symbol;Acc:HGNC:9403]	62	50
M7.0	enriched in T cells (I)	ENSOARG00000018331	ICOS	inducible T-cell costimulator [Source:HGNC Symbol;Acc:HGNC:5351]	62	50
M7.0	enriched in T cells (I)	ENSOARG00000018277	CD28	CD28 molecule [Source:HGNC Symbol;Acc:HGNC:1653]	62	50
M7.0	enriched in T cells (I)	ENSOARG00000019622	NELL2	neural EGFL like 2 [Source:HGNC Symbol;Acc:HGNC:7751]	62	50
M7.0	enriched in T cells (I)	ENSOARG00000008332	CD27	CD27 molecule [Source:HGNC Symbol;Acc:HGNC:11922]	62	50
M7.0	enriched in T cells (I)	ENSOARG00000001158	LAT	linker for activation of T-cells [Source:HGNC Symbol;Acc:HGNC:18874]	62	50
M7.0	enriched in T cells (I)	ENSOARG00000013140	FLT3LG	fms related tyrosine kinase 3 ligand [Source:HGNC Symbol;Acc:HGNC:3766]	62	50
M7.0	enriched in T cells (I)	ENSOARG00000006139	PRF1	perforin 1 [Source:HGNC Symbol;Acc:HGNC:9360]	62	50
M7.0	enriched in T cells (I)	ENSOARG00000013242	PRKCQ	protein kinase C theta [Source:HGNC Symbol;Acc:HGNC:9410]	62	50
M7.0	enriched in T cells (I)	ENSOARG00000001356	GIMAP6	GTPase, IMAP family member 6 [Source:HGNC Symbol;Acc:HGNC:21918]	62	50
M7.0	enriched in T cells (I)	ENSOARG00000013941	GATA3	GATA binding protein 3 [Source:HGNC Symbol;Acc:HGNC:4172]	62	50
M7.0	enriched in T cells (I)	ENSOARG00000011171	ITK	IL2 inducible T-cell kinase [Source:HGNC Symbol;Acc:HGNC:6171]	62	50
M7.0	enriched in T cells (I)	ENSOARG00000020968	LCK	LCK proto-oncogene, Src family tyrosine kinase [Source:HGNC Symbol;Acc:HGNC:6524]	62	50
M7.0	enriched in T cells (I)	ENSOARG00000007970	GZMA	granzyme A [Source:HGNC Symbol;Acc:HGNC:4708]	62	50
M7.0	enriched in T cells (I)	ENSOARG00000019179	CD96	CD96 molecule [Source:RefSeq peptide;Acc:NP_001293037]	62	50
M7.0	enriched in T cells (I)	ENSOARG00000008703	GZMM	granzyme M [Source:HGNC Symbol;Acc:HGNC:4712]	62	50
M7.0	enriched in T cells (I)	ENSOARG00000019616	TIGIT	T-cell immunoreceptor with Ig and ITIM domains [Source:HGNC Symbol;Acc:HGNC:26838]	62	50
M7.0	enriched in T cells (I)	ENSOARG00000007987	GZMK	granzyme K [Source:HGNC Symbol;Acc:HGNC:4711]	62	50
M7.0	enriched in T cells (I)	ENSOARG00000000398	ITM2A	integral membrane protein 2A [Source:HGNC Symbol;Acc:HGNC:6173]	62	50
M7.0	enriched in T cells (I)	ENSOARG00000012086	CD247	CD247 molecule [Source:HGNC Symbol;Acc:HGNC:1677]	62	50
M7.0	enriched in T cells (I)	ENSOARG00000015348	GPR171	G protein-coupled receptor 171 [Source:HGNC Symbol;Acc:HGNC:30057]	62	50
M7.0	enriched in T cells (I)	ENSOARG00000009172	CD3D	CD3d molecule [Source:HGNC Symbol;Acc:HGNC:1673]	62	50
M7.0	enriched in T cells (I)	ENSOARG00000008984	CD3E	CD3e molecule [Source:HGNC Symbol;Acc:HGNC:1674]	62	50
M7.0	enriched in T cells (I)	ENSOARG00000009256	CD3G	CD3g molecule [Source:HGNC Symbol;Acc:HGNC:1675]	62	50
M7.1	T cell activation (I)	ENSOARG00000011239	IL7R	interleukin 7 receptor [Source:HGNC Symbol;Acc:HGNC:6024]	50	49
M7.1	T cell activation (I)	ENSOARG00000020044	RASGRP1	RAS guanyl releasing protein 1 [Source:HGNC Symbol;Acc:HGNC:9878]	50	49
M7.1	T cell activation (I)	ENSOARG00000013490	THEMIS	thymocyte selection associated [Source:HGNC Symbol;Acc:HGNC:21569]	50	49
M7.1	T cell activation (I)	ENSOARG00000004964	CCL5	C-C motif chemokine ligand 5 [Source:HGNC Symbol;Acc:HGNC:10632]	50	49
M7.1	T cell activation (I)	ENSOARG00000013765	TCF7	transcription factor 7 [Source:HGNC Symbol;Acc:HGNC:11639]	50	49
M7.1	T cell activation (I)	ENSOARG00000000266	BCL11B	B-cell CLL/lymphoma 11B [Source:HGNC Symbol;Acc:HGNC:13222]	50	49
M7.1	T cell activation (I)	ENSOARG00000016138	CD5	CD5 molecule [Source:HGNC Symbol;Acc:HGNC:1685]	50	49
M7.1	T cell activation (I)	ENSOARG00000019616	TIGIT	T-cell immunoreceptor with Ig and ITIM domains [Source:HGNC Symbol;Acc:HGNC:26838]	50	49
M7.1	T cell activation (I)	ENSOARG00000016754	CD7	CD7 molecule [Source:HGNC Symbol;Acc:HGNC:1695]	50	49
M7.1	T cell activation (I)	ENSOARG00000020249	CD2	CD2 molecule [Source:HGNC Symbol;Acc:HGNC:1639]	50	49
M7.1	T cell activation (I)	ENSOARG00000014777	CCR7	C-C motif chemokine receptor 7 [Source:HGNC Symbol;Acc:HGNC:1608]	50	49
M7.1	T cell activation (I)	ENSOARG00000012086	CD247	CD247 molecule [Source:HGNC Symbol;Acc:HGNC:1677]	50	49
M7.1	T cell activation (I)	ENSOARG00000013081	MS4A1	membrane spanning 4-domains A1 [Source:HGNC Symbol;Acc:HGNC:7315]	50	49
M7.1	T cell activation (I)	ENSOARG00000019888	PTPN22	protein tyrosine phosphatase, non-receptor type 22 [Source:HGNC Symbol;Acc:HGNC:9652]	50	49
M7.1	T cell activation (I)	ENSOARG00000016822	TXK	TXK tyrosine kinase [Source:HGNC Symbol;Acc:HGNC:12434]	50	49
M7.1	T cell activation (I)	ENSOARG00000013918	IL12RB1	Ovis aries interleukin 12 receptor, beta 1 (IL12RB1), mRNA. [Source:RefSeq mRNA;Acc:NM_001317360]	50	49
M7.1	T cell activation (I)	ENSOARG00000014822	IKZF1	IKAROS family zinc finger 1 [Source:HGNC Symbol;Acc:HGNC:13176]	50	49
M7.1	T cell activation (I)	ENSOARG00000015970	SLA2	Src like adaptor 2 [Source:HGNC Symbol;Acc:HGNC:17329]	50	49
M7.1	T cell activation (I)	ENSOARG00000000184	CAMK4	calcium/calmodulin dependent protein kinase IV [Source:HGNC Symbol;Acc:HGNC:1464]	50	49
M7.1	T cell activation (I)	ENSOARG00000020816	RORA	RAR related orphan receptor A [Source:HGNC Symbol;Acc:HGNC:10258]	50	49
M7.1	T cell activation (I)	ENSOARG00000014467	EOMES	eomesodermin [Source:HGNC Symbol;Acc:HGNC:3372]	50	49
M7.1	T cell activation (I)	ENSOARG00000013242	PRKCQ	protein kinase C theta [Source:HGNC Symbol;Acc:HGNC:9410]	50	49
M7.1	T cell activation (I)	ENSOARG00000013646	ZAP70	zeta chain of T-cell receptor associated protein kinase 70 [Source:HGNC Symbol;Acc:HGNC:12858]	50	49
M7.1	T cell activation (I)	ENSOARG00000011944	SIT1	signaling threshold regulating transmembrane adaptor 1 [Source:HGNC Symbol;Acc:HGNC:17710]	50	49
M7.1	T cell activation (I)	ENSOARG00000001980	NLRC3	NLR family CARD domain containing 3 [Source:HGNC Symbol;Acc:HGNC:29889]	50	49
M7.1	T cell activation (I)	ENSOARG00000006454	DPP4	dipeptidyl peptidase 4 [Source:HGNC Symbol;Acc:HGNC:3009]	50	49
M7.1	T cell activation (I)	ENSOARG00000007634			50	49
M7.1	T cell activation (I)	ENSOARG00000021134	PRKCH	protein kinase C eta [Source:HGNC Symbol;Acc:HGNC:9403]	50	49
M7.1	T cell activation (I)	ENSOARG00000018331	ICOS	inducible T-cell costimulator [Source:HGNC Symbol;Acc:HGNC:5351]	50	49
M7.1	T cell activation (I)	ENSOARG00000018277	CD28	CD28 molecule [Source:HGNC Symbol;Acc:HGNC:1653]	50	49
M7.1	T cell activation (I)	ENSOARG00000008332	CD27	CD27 molecule [Source:HGNC Symbol;Acc:HGNC:11922]	50	49
M7.1	T cell activation (I)	ENSOARG00000000571	RHOH	ras homolog family member H [Source:HGNC Symbol;Acc:HGNC:686]	50	49
M7.1	T cell activation (I)	ENSOARG00000020734	CD8A	CD8a molecule [Source:HGNC Symbol;Acc:HGNC:1706]	50	49
M7.1	T cell activation (I)	ENSOARG00000010180	ITPR3	inositol 1,4,5-trisphosphate receptor type 3 [Source:HGNC Symbol;Acc:HGNC:6182]	50	49
M7.1	T cell activation (I)	ENSOARG00000008064	LEF1	lymphoid enhancer binding factor 1 [Source:HGNC Symbol;Acc:HGNC:6551]	50	49
M7.1	T cell activation (I)	ENSOARG00000020747	CD8B	CD8b molecule [Source:HGNC Symbol;Acc:HGNC:1707]	50	49
M7.1	T cell activation (I)	ENSOARG00000013941	GATA3	GATA binding protein 3 [Source:HGNC Symbol;Acc:HGNC:4172]	50	49
M7.1	T cell activation (I)	ENSOARG00000018699	CRTAM	cytotoxic and regulatory T-cell molecule [Source:HGNC Symbol;Acc:HGNC:24313]	50	49
M7.1	T cell activation (I)	ENSOARG00000011171	ITK	IL2 inducible T-cell kinase [Source:HGNC Symbol;Acc:HGNC:6171]	50	49
M7.1	T cell activation (I)	ENSOARG00000019445	TRAC	T-cell receptor alpha constant [Source:HGNC Symbol;Acc:HGNC:12029]	50	49
M7.1	T cell activation (I)	ENSOARG00000021000	KLRK1	killer cell lectin like receptor K1 [Source:HGNC Symbol;Acc:HGNC:18788]	50	49
M7.1	T cell activation (I)	ENSOARG00000018894	IL21R	interleukin 21 receptor [Source:HGNC Symbol;Acc:HGNC:6006]	50	49
M7.1	T cell activation (I)	ENSOARG00000020968	LCK	LCK proto-oncogene, Src family tyrosine kinase [Source:HGNC Symbol;Acc:HGNC:6524]	50	49
M7.1	T cell activation (I)	ENSOARG00000003604	CORO1A	coronin 1A [Source:HGNC Symbol;Acc:HGNC:2252]	50	49
M7.1	T cell activation (I)	ENSOARG00000008967	SLAMF7	SLAM family member 7 [Source:HGNC Symbol;Acc:HGNC:21394]	50	49
M7.1	T cell activation (I)	ENSOARG00000009172	CD3D	CD3d molecule [Source:HGNC Symbol;Acc:HGNC:1673]	50	49
M7.1	T cell activation (I)	ENSOARG00000008984	CD3E	CD3e molecule [Source:HGNC Symbol;Acc:HGNC:1674]	50	49
M7.1	T cell activation (I)	ENSOARG00000008893	SLAMF1	signaling lymphocytic activation molecule family member 1 [Source:HGNC Symbol;Acc:HGNC:10903]	50	49
M7.1	T cell activation (I)	ENSOARG00000009256	CD3G	CD3g molecule [Source:HGNC Symbol;Acc:HGNC:1675]	50	49
M7.2	enriched in NK cells (I)	ENSOARG00000016047	TGFBR3	transforming growth factor beta receptor 3 [Source:HGNC Symbol;Acc:HGNC:11774]	49	37
M7.2	enriched in NK cells (I)	ENSOARG00000017210			49	37
M7.2	enriched in NK cells (I)	ENSOARG00000004964	CCL5	C-C motif chemokine ligand 5 [Source:HGNC Symbol;Acc:HGNC:10632]	49	37
M7.2	enriched in NK cells (I)	ENSOARG00000008340	TBX21	T-box 21 [Source:HGNC Symbol;Acc:HGNC:11599]	49	37
M7.2	enriched in NK cells (I)	ENSOARG00000020714	PTGDR	prostaglandin D2 receptor [Source:HGNC Symbol;Acc:HGNC:9591]	49	37
M7.2	enriched in NK cells (I)	ENSOARG00000012086	CD247	CD247 molecule [Source:HGNC Symbol;Acc:HGNC:1677]	49	37
M7.2	enriched in NK cells (I)	ENSOARG00000001980	NLRC3	NLR family CARD domain containing 3 [Source:HGNC Symbol;Acc:HGNC:29889]	49	37
M7.2	enriched in NK cells (I)	ENSOARG00000000517	ADGRG1	adhesion G protein-coupled receptor G1 [Source:HGNC Symbol;Acc:HGNC:4512]	49	37
M7.2	enriched in NK cells (I)	ENSOARG00000017663	MYBL1	MYB proto-oncogene like 1 [Source:HGNC Symbol;Acc:HGNC:7547]	49	37
M7.2	enriched in NK cells (I)	ENSOARG00000025194	ARL4C	ADP-ribosylation factor-like protein 4C [Source:RefSeq peptide;Acc:NP_001156026]	49	37
M7.2	enriched in NK cells (I)	ENSOARG00000021058	KLRF1	killer cell lectin like receptor F1 [Source:HGNC Symbol;Acc:HGNC:13342]	49	37
M7.2	enriched in NK cells (I)	ENSOARG00000013903	STAT4	signal transducer and activator of transcription 4 [Source:HGNC Symbol;Acc:HGNC:11365]	49	37
M7.2	enriched in NK cells (I)	ENSOARG00000013903	STAT4	signal transducer and activator of transcription 4 [Source:HGNC Symbol;Acc:HGNC:11365]	49	37
M7.2	enriched in NK cells (I)	ENSOARG00000004052	PLEKHF1	pleckstrin homology and FYVE domain containing 1 [Source:HGNC Symbol;Acc:HGNC:20764]	49	37
M7.2	enriched in NK cells (I)	ENSOARG00000013079	IL18RAP	interleukin 18 receptor accessory protein [Source:HGNC Symbol;Acc:HGNC:5989]	49	37
M7.2	enriched in NK cells (I)	ENSOARG00000020816	RORA	RAR related orphan receptor A [Source:HGNC Symbol;Acc:HGNC:10258]	49	37
M7.2	enriched in NK cells (I)	ENSOARG00000014467	EOMES	eomesodermin [Source:HGNC Symbol;Acc:HGNC:3372]	49	37
M7.2	enriched in NK cells (I)	ENSOARG00000009100	XCL1		49	37
M7.2	enriched in NK cells (I)	ENSOARG00000013826	SAMD3	sterile alpha motif domain containing 3 [Source:HGNC Symbol;Acc:HGNC:21574]	49	37
M7.2	enriched in NK cells (I)	ENSOARG00000018487	CTSW	cathepsin W [Source:HGNC Symbol;Acc:HGNC:2546]	49	37
M7.2	enriched in NK cells (I)	ENSOARG00000006327	CST7	cystatin F [Source:HGNC Symbol;Acc:HGNC:2479]	49	37
M7.2	enriched in NK cells (I)	ENSOARG00000013646	ZAP70	zeta chain of T-cell receptor associated protein kinase 70 [Source:HGNC Symbol;Acc:HGNC:12858]	49	37
M7.2	enriched in NK cells (I)	ENSOARG00000020990	LOC101123288		49	37
M7.2	enriched in NK cells (I)	ENSOARG00000021134	PRKCH	protein kinase C eta [Source:HGNC Symbol;Acc:HGNC:9403]	49	37
M7.2	enriched in NK cells (I)	ENSOARG00000006400	SH2D2A	SH2 domain containing 2A [Source:HGNC Symbol;Acc:HGNC:10821]	49	37
M7.2	enriched in NK cells (I)	ENSOARG00000014582	FASLG	Fas ligand [Source:HGNC Symbol;Acc:HGNC:11936]	49	37
M7.2	enriched in NK cells (I)	ENSOARG00000006139	PRF1	perforin 1 [Source:HGNC Symbol;Acc:HGNC:9360]	49	37
M7.2	enriched in NK cells (I)	ENSOARG00000013242	PRKCQ	protein kinase C theta [Source:HGNC Symbol;Acc:HGNC:9410]	49	37
M7.2	enriched in NK cells (I)	ENSOARG00000007970	GZMA	granzyme A [Source:HGNC Symbol;Acc:HGNC:4708]	49	37
M7.2	enriched in NK cells (I)	ENSOARG00000019197	IL2RB	interleukin 2 receptor subunit beta [Source:HGNC Symbol;Acc:HGNC:6009]	49	37
M7.2	enriched in NK cells (I)	ENSOARG00000004859			49	37
M7.2	enriched in NK cells (I)	ENSOARG00000011171	ITK	IL2 inducible T-cell kinase [Source:HGNC Symbol;Acc:HGNC:6171]	49	37
M7.2	enriched in NK cells (I)	ENSOARG00000014768	NKG7	natural killer cell granule protein 7 [Source:HGNC Symbol;Acc:HGNC:7830]	49	37
M7.2	enriched in NK cells (I)	ENSOARG00000019179	CD96	CD96 molecule [Source:RefSeq peptide;Acc:NP_001293037]	49	37
M7.2	enriched in NK cells (I)	ENSOARG00000008703	GZMM	granzyme M [Source:HGNC Symbol;Acc:HGNC:4712]	49	37
M7.2	enriched in NK cells (I)	ENSOARG00000021000	KLRK1	killer cell lectin like receptor K1 [Source:HGNC Symbol;Acc:HGNC:18788]	49	37
M7.2	enriched in NK cells (I)	ENSOARG00000008967	SLAMF7	SLAM family member 7 [Source:HGNC Symbol;Acc:HGNC:21394]	49	37
M7.3	T cell activation (II)	ENSOARG00000004964	CCL5	C-C motif chemokine ligand 5 [Source:HGNC Symbol;Acc:HGNC:10632]	31	30
M7.3	T cell activation (II)	ENSOARG00000020646			31	30
M7.3	T cell activation (II)	ENSOARG00000019616	TIGIT	T-cell immunoreceptor with Ig and ITIM domains [Source:HGNC Symbol;Acc:HGNC:26838]	31	30
M7.3	T cell activation (II)	ENSOARG00000012086	CD247	CD247 molecule [Source:HGNC Symbol;Acc:HGNC:1677]	31	30
M7.3	T cell activation (II)	ENSOARG00000014214	CCR5	C-C motif chemokine receptor 5 (gene/pseudogene) [Source:HGNC Symbol;Acc:HGNC:1606]	31	30
M7.3	T cell activation (II)	ENSOARG00000001980	NLRC3	NLR family CARD domain containing 3 [Source:HGNC Symbol;Acc:HGNC:29889]	31	30
M7.3	T cell activation (II)	ENSOARG00000011983	PTPRCAP	protein tyrosine phosphatase, receptor type C associated protein [Source:HGNC Symbol;Acc:HGNC:9667]	31	30
M7.3	T cell activation (II)	ENSOARG00000013903	STAT4	signal transducer and activator of transcription 4 [Source:HGNC Symbol;Acc:HGNC:11365]	31	30
M7.3	T cell activation (II)	ENSOARG00000013903	STAT4	signal transducer and activator of transcription 4 [Source:HGNC Symbol;Acc:HGNC:11365]	31	30
M7.3	T cell activation (II)	ENSOARG00000013918	IL12RB1	Ovis aries interleukin 12 receptor, beta 1 (IL12RB1), mRNA. [Source:RefSeq mRNA;Acc:NM_001317360]	31	30
M7.3	T cell activation (II)	ENSOARG00000019045	TRAT1	T-cell receptor associated transmembrane adaptor 1 [Source:HGNC Symbol;Acc:HGNC:30698]	31	30
M7.3	T cell activation (II)	ENSOARG00000015970	SLA2	Src like adaptor 2 [Source:HGNC Symbol;Acc:HGNC:17329]	31	30
M7.3	T cell activation (II)	ENSOARG00000017562	CXCR3	C-X-C motif chemokine receptor 3 [Source:HGNC Symbol;Acc:HGNC:4540]	31	30
M7.3	T cell activation (II)	ENSOARG00000013646	ZAP70	zeta chain of T-cell receptor associated protein kinase 70 [Source:HGNC Symbol;Acc:HGNC:12858]	31	30
M7.3	T cell activation (II)	ENSOARG00000014768	NKG7	natural killer cell granule protein 7 [Source:HGNC Symbol;Acc:HGNC:7830]	31	30
M7.3	T cell activation (II)	ENSOARG00000007634			31	30
M7.3	T cell activation (II)	ENSOARG00000018331	ICOS	inducible T-cell costimulator [Source:HGNC Symbol;Acc:HGNC:5351]	31	30
M7.3	T cell activation (II)	ENSOARG00000001958	IFNG	interferon gamma [Source:HGNC Symbol;Acc:HGNC:5438]	31	30
M7.3	T cell activation (II)	ENSOARG00000013096	IL18R1	interleukin 18 receptor 1 [Source:HGNC Symbol;Acc:HGNC:5988]	31	30
M7.3	T cell activation (II)	ENSOARG00000008967	SLAMF7	SLAM family member 7 [Source:HGNC Symbol;Acc:HGNC:21394]	31	30
M7.3	T cell activation (II)	ENSOARG00000000687	PTPN7	protein tyrosine phosphatase, non-receptor type 7 [Source:HGNC Symbol;Acc:HGNC:9659]	31	30
M7.3	T cell activation (II)	ENSOARG00000011171	ITK	IL2 inducible T-cell kinase [Source:HGNC Symbol;Acc:HGNC:6171]	31	30
M7.3	T cell activation (II)	ENSOARG00000018699	CRTAM	cytotoxic and regulatory T-cell molecule [Source:HGNC Symbol;Acc:HGNC:24313]	31	30
M7.3	T cell activation (II)	ENSOARG00000007970	GZMA	granzyme A [Source:HGNC Symbol;Acc:HGNC:4708]	31	30
M7.3	T cell activation (II)	ENSOARG00000008984	CD3E	CD3e molecule [Source:HGNC Symbol;Acc:HGNC:1674]	31	30
M7.3	T cell activation (II)	ENSOARG00000015348	GPR171	G protein-coupled receptor 171 [Source:HGNC Symbol;Acc:HGNC:30057]	31	30
M7.3	T cell activation (II)	ENSOARG00000009172	CD3D	CD3d molecule [Source:HGNC Symbol;Acc:HGNC:1673]	31	30
M7.3	T cell activation (II)	ENSOARG00000020968	LCK	LCK proto-oncogene, Src family tyrosine kinase [Source:HGNC Symbol;Acc:HGNC:6524]	31	30
M7.3	T cell activation (II)	ENSOARG00000008893	SLAMF1	signaling lymphocytic activation molecule family member 1 [Source:HGNC Symbol;Acc:HGNC:10903]	31	30
M7.3	T cell activation (II)	ENSOARG00000009256	CD3G	CD3g molecule [Source:HGNC Symbol;Acc:HGNC:1675]	31	30
M7.4	T cell activation (III)	ENSOARG00000015513	KLF12	Kruppel like factor 12 [Source:HGNC Symbol;Acc:HGNC:6346]	15	15
M7.4	T cell activation (III)	ENSOARG00000020044	RASGRP1	RAS guanyl releasing protein 1 [Source:HGNC Symbol;Acc:HGNC:9878]	15	15
M7.4	T cell activation (III)	ENSOARG00000013490	THEMIS	thymocyte selection associated [Source:HGNC Symbol;Acc:HGNC:21569]	15	15
M7.4	T cell activation (III)	ENSOARG00000019622	NELL2	neural EGFL like 2 [Source:HGNC Symbol;Acc:HGNC:7751]	15	15
M7.4	T cell activation (III)	ENSOARG00000019179	CD96	CD96 molecule [Source:RefSeq peptide;Acc:NP_001293037]	15	15
M7.4	T cell activation (III)	ENSOARG00000000184	CAMK4	calcium/calmodulin dependent protein kinase IV [Source:HGNC Symbol;Acc:HGNC:1464]	15	15
M7.4	T cell activation (III)	ENSOARG00000020816	RORA	RAR related orphan receptor A [Source:HGNC Symbol;Acc:HGNC:10258]	15	15
M7.4	T cell activation (III)	ENSOARG00000020968	LCK	LCK proto-oncogene, Src family tyrosine kinase [Source:HGNC Symbol;Acc:HGNC:6524]	15	15
M7.4	T cell activation (III)	ENSOARG00000002448	ATP8B2	ATPase phospholipid transporting 8B2 [Source:HGNC Symbol;Acc:HGNC:13534]	15	15
M7.4	T cell activation (III)	ENSOARG00000013102	ETS1	ETS proto-oncogene 1, transcription factor [Source:HGNC Symbol;Acc:HGNC:3488]	15	15
M7.4	T cell activation (III)	ENSOARG00000016155	ZMYND11	zinc finger MYND-type containing 11 [Source:HGNC Symbol;Acc:HGNC:16966]	15	15
M7.4	T cell activation (III)	ENSOARG00000013242	PRKCQ	protein kinase C theta [Source:HGNC Symbol;Acc:HGNC:9410]	15	15
M7.4	T cell activation (III)	ENSOARG00000008064	LEF1	lymphoid enhancer binding factor 1 [Source:HGNC Symbol;Acc:HGNC:6551]	15	15
M7.4	T cell activation (III)	ENSOARG00000004173	GLYR1	glyoxylate reductase 1 homolog [Source:HGNC Symbol;Acc:HGNC:24434]	15	15
M7.4	T cell activation (III)	ENSOARG00000016123	2006-09-01	septin 6 [Source:HGNC Symbol;Acc:HGNC:15848]	15	15
M8	E2F transcription factor network	ENSOARG00000004835	BRCA1	BRCA1, DNA repair associated [Source:HGNC Symbol;Acc:HGNC:1100]	18	18
M8	E2F transcription factor network	ENSOARG00000014176	CCNA2	cyclin A2 [Source:HGNC Symbol;Acc:HGNC:1578]	18	18
M8	E2F transcription factor network	ENSOARG00000007334	E2F2	E2F transcription factor 2 [Source:HGNC Symbol;Acc:HGNC:3114]	18	18
M8	E2F transcription factor network	ENSOARG00000008548			18	18
M8	E2F transcription factor network	ENSOARG00000011541	MELK	maternal embryonic leucine zipper kinase [Source:HGNC Symbol;Acc:HGNC:16870]	18	18
M8	E2F transcription factor network	ENSOARG00000005282	ORC1	origin recognition complex subunit 1 [Source:HGNC Symbol;Acc:HGNC:8487]	18	18
M8	E2F transcription factor network	ENSOARG00000013084	ZWINT	ZW10 interacting kinetochore protein [Source:HGNC Symbol;Acc:HGNC:13195]	18	18
M8	E2F transcription factor network	ENSOARG00000002373	CDC25A	cell division cycle 25A [Source:HGNC Symbol;Acc:HGNC:1725]	18	18
M8	E2F transcription factor network	ENSOARG00000005908	ERCC6L	ERCC excision repair 6 like, spindle assembly checkpoint helicase [Source:HGNC Symbol;Acc:HGNC:20794]	18	18
M8	E2F transcription factor network	ENSOARG00000015649	ORC6	origin recognition complex subunit 6 [Source:HGNC Symbol;Acc:HGNC:17151]	18	18
M8	E2F transcription factor network	ENSOARG00000015689	PARPBP	PARP1 binding protein [Source:HGNC Symbol;Acc:HGNC:26074]	18	18
M8	E2F transcription factor network	ENSOARG00000018970	KIAA1524	KIAA1524 [Source:HGNC Symbol;Acc:HGNC:29302]	18	18
M8	E2F transcription factor network	ENSOARG00000002264	RAD54L	RAD54 like (S. cerevisiae) [Source:HGNC Symbol;Acc:HGNC:9826]	18	18
M8	E2F transcription factor network	ENSOARG00000012000			18	18
M8	E2F transcription factor network	ENSOARG00000006520	UBE2C	ubiquitin conjugating enzyme E2 C [Source:HGNC Symbol;Acc:HGNC:15937]	18	18
M8	E2F transcription factor network	ENSOARG00000020743			18	18
M8	E2F transcription factor network	ENSOARG00000015069	MTFR2	mitochondrial fission regulator 2 [Source:HGNC Symbol;Acc:HGNC:21115]	18	18
M8	E2F transcription factor network	ENSOARG00000014063	CDC6	cell division cycle 6 [Source:HGNC Symbol;Acc:HGNC:1744]	18	18
M9	B cell development	ENSOARG00000014243	TNFSF13	TNF superfamily member 13 [Source:HGNC Symbol;Acc:HGNC:11928]	11	10
M9	B cell development	ENSOARG00000006322	LIF	LIF, interleukin 6 family cytokine [Source:HGNC Symbol;Acc:HGNC:6596]	11	10
M9	B cell development	ENSOARG00000019360	CEBPE	CCAAT/enhancer binding protein epsilon [Source:HGNC Symbol;Acc:HGNC:1836]	11	10
M9	B cell development	ENSOARG00000013723	CBFA2T3	CBFA2/RUNX1 translocation partner 3 [Source:HGNC Symbol;Acc:HGNC:1537]	11	10
M9	B cell development	ENSOARG00000008484	LTA	lymphotoxin alpha [Source:HGNC Symbol;Acc:HGNC:6709]	11	10
M9	B cell development	ENSOARG00000006553	SPI1	Spi-1 proto-oncogene [Source:HGNC Symbol;Acc:HGNC:11241]	11	10
M9	B cell development	ENSOARG00000005792	TLR4	toll-like receptor 4 precursor [Source:RefSeq peptide;Acc:NP_001129402]	11	10
M9	B cell development	ENSOARG00000014777	CCR7	C-C motif chemokine receptor 7 [Source:HGNC Symbol;Acc:HGNC:1608]	11	10
M9	B cell development	ENSOARG00000014778	LYN	tyrosine-protein kinase Lyn [Source:RefSeq peptide;Acc:NP_001155364]	11	10
M9	B cell development	ENSOARG00000008333	TNF	tumor necrosis factor [Source:HGNC Symbol;Acc:HGNC:11892]	11	10
M10.0	E2F1 targets (Q3)	ENSOARG00000005746	MAP4K1	mitogen-activated protein kinase kinase kinase kinase 1 [Source:HGNC Symbol;Acc:HGNC:6863]	33	32
M10.0	E2F1 targets (Q3)	ENSOARG00000005764	STMN1		33	32
M10.0	E2F1 targets (Q3)	ENSOARG00000012293	STMN1	stathmin 1 [Source:HGNC Symbol;Acc:HGNC:6510]	33	32
M10.0	E2F1 targets (Q3)	ENSOARG00000006023	ERBIN	erbb2 interacting protein [Source:HGNC Symbol;Acc:HGNC:15842]	33	32
M10.0	E2F1 targets (Q3)	ENSOARG00000011358	RFC1	replication factor C subunit 1 [Source:HGNC Symbol;Acc:HGNC:9969]	33	32
M10.0	E2F1 targets (Q3)	ENSOARG00000012336	TLE4	transducin like enhancer of split 4 [Source:HGNC Symbol;Acc:HGNC:11840]	33	32
M10.0	E2F1 targets (Q3)	ENSOARG00000018856	EZH2	enhancer of zeste 2 polycomb repressive complex 2 subunit [Source:HGNC Symbol;Acc:HGNC:3527]	33	32
M10.0	E2F1 targets (Q3)	ENSOARG00000003968	FBXO5	F-box protein 5 [Source:HGNC Symbol;Acc:HGNC:13584]	33	32
M10.0	E2F1 targets (Q3)	ENSOARG00000005900	GMNN	geminin, DNA replication inhibitor [Source:HGNC Symbol;Acc:HGNC:17493]	33	32
M10.0	E2F1 targets (Q3)	ENSOARG00000021110	ARID4A	AT-rich interaction domain 4A [Source:HGNC Symbol;Acc:HGNC:9885]	33	32
M10.0	E2F1 targets (Q3)	ENSOARG00000010821	ARHGAP6	Rho GTPase activating protein 6 [Source:HGNC Symbol;Acc:HGNC:676]	33	32
M10.0	E2F1 targets (Q3)	ENSOARG00000020743			33	32
M10.0	E2F1 targets (Q3)	ENSOARG00000014063	CDC6	cell division cycle 6 [Source:HGNC Symbol;Acc:HGNC:1744]	33	32
M10.0	E2F1 targets (Q3)	ENSOARG00000012101	DCK	deoxycytidine kinase [Source:HGNC Symbol;Acc:HGNC:2704]	33	32
M10.0	E2F1 targets (Q3)	ENSOARG00000020017	MEIS2	Meis homeobox 2 [Source:HGNC Symbol;Acc:HGNC:7001]	33	32
M10.0	E2F1 targets (Q3)	ENSOARG00000008323	SRSF1	serine and arginine rich splicing factor 1 [Source:HGNC Symbol;Acc:HGNC:10780]	33	32
M10.0	E2F1 targets (Q3)	ENSOARG00000012355	WEE1	WEE1 G2 checkpoint kinase [Source:HGNC Symbol;Acc:HGNC:12761]	33	32
M10.0	E2F1 targets (Q3)	ENSOARG00000018318	RANBP1	RAN binding protein 1 [Source:HGNC Symbol;Acc:HGNC:9847]	33	32
M10.0	E2F1 targets (Q3)	ENSOARG00000017133	PCNA	proliferating cell nuclear antigen [Source:HGNC Symbol;Acc:HGNC:8729]	33	32
M10.0	E2F1 targets (Q3)	ENSOARG00000008474	ZNF367	zinc finger protein 367 [Source:HGNC Symbol;Acc:HGNC:18320]	33	32
M10.0	E2F1 targets (Q3)	ENSOARG00000010561	HMGA1	high mobility group AT-hook 1 [Source:HGNC Symbol;Acc:HGNC:5010]	33	32
M10.0	E2F1 targets (Q3)	ENSOARG00000010614	MCM6	minichromosome maintenance complex component 6 [Source:HGNC Symbol;Acc:HGNC:6949]	33	32
M10.0	E2F1 targets (Q3)	ENSOARG00000012797	MCM4	minichromosome maintenance complex component 4 [Source:HGNC Symbol;Acc:HGNC:6947]	33	32
M10.0	E2F1 targets (Q3)	ENSOARG00000002774	LOC101123541		33	32
M10.0	E2F1 targets (Q3)	ENSOARG00000016873	UNG	uracil DNA glycosylase [Source:HGNC Symbol;Acc:HGNC:12572]	33	32
M10.0	E2F1 targets (Q3)	ENSOARG00000008101	OSBPL7	oxysterol binding protein like 7 [Source:HGNC Symbol;Acc:HGNC:16387]	33	32
M10.0	E2F1 targets (Q3)	ENSOARG00000014941	E2F7	E2F transcription factor 7 [Source:HGNC Symbol;Acc:HGNC:23820]	33	32
M10.0	E2F1 targets (Q3)	ENSOARG00000010247	ATAD2	ATPase family, AAA domain containing 2 [Source:HGNC Symbol;Acc:HGNC:30123]	33	32
M10.0	E2F1 targets (Q3)	ENSOARG00000011541	MELK	maternal embryonic leucine zipper kinase [Source:HGNC Symbol;Acc:HGNC:16870]	33	32
M10.0	E2F1 targets (Q3)	ENSOARG00000020607	POLE2	DNA polymerase epsilon 2, accessory subunit [Source:HGNC Symbol;Acc:HGNC:9178]	33	32
M10.0	E2F1 targets (Q3)	ENSOARG00000020254	RAD51	RAD51 recombinase [Source:HGNC Symbol;Acc:HGNC:9817]	33	32
M10.0	E2F1 targets (Q3)	ENSOARG00000009680	HOXA9		33	32
M10.1	E2F1 targets (Q4)	ENSOARG00000014941	E2F7	E2F transcription factor 7 [Source:HGNC Symbol;Acc:HGNC:23820]	21	22
M10.1	E2F1 targets (Q4)	ENSOARG00000017133	PCNA	proliferating cell nuclear antigen [Source:HGNC Symbol;Acc:HGNC:8729]	21	22
M10.1	E2F1 targets (Q4)	ENSOARG00000001820	NASP		21	22
M10.1	E2F1 targets (Q4)	ENSOARG00000020607	POLE2	DNA polymerase epsilon 2, accessory subunit [Source:HGNC Symbol;Acc:HGNC:9178]	21	22
M10.1	E2F1 targets (Q4)	ENSOARG00000010940	SKP2		21	22
M10.1	E2F1 targets (Q4)	ENSOARG00000006023	ERBIN	erbb2 interacting protein [Source:HGNC Symbol;Acc:HGNC:15842]	21	22
M10.1	E2F1 targets (Q4)	ENSOARG00000016090	SLBP	stem-loop binding protein [Source:HGNC Symbol;Acc:HGNC:10904]	21	22
M10.1	E2F1 targets (Q4)	ENSOARG00000014045	POLA2	DNA polymerase alpha 2, accessory subunit [Source:HGNC Symbol;Acc:HGNC:30073]	21	22
M10.1	E2F1 targets (Q4)	ENSOARG00000009349	KNTC1	kinetochore associated 1 [Source:HGNC Symbol;Acc:HGNC:17255]	21	22
M10.1	E2F1 targets (Q4)	ENSOARG00000000736	PKMYT1	protein kinase, membrane associated tyrosine/threonine 1 [Source:HGNC Symbol;Acc:HGNC:29650]	21	22
M10.1	E2F1 targets (Q4)	ENSOARG00000011541	MELK	maternal embryonic leucine zipper kinase [Source:HGNC Symbol;Acc:HGNC:16870]	21	22
M10.1	E2F1 targets (Q4)	ENSOARG00000012797	MCM4	minichromosome maintenance complex component 4 [Source:HGNC Symbol;Acc:HGNC:6947]	21	22
M10.1	E2F1 targets (Q4)	ENSOARG00000008185	PRIM1	primase (DNA) subunit 1 [Source:HGNC Symbol;Acc:HGNC:9369]	21	22
M10.1	E2F1 targets (Q4)	ENSOARG00000003968	FBXO5	F-box protein 5 [Source:HGNC Symbol;Acc:HGNC:13584]	21	22
M10.1	E2F1 targets (Q4)	ENSOARG00000020254	RAD51	RAD51 recombinase [Source:HGNC Symbol;Acc:HGNC:9817]	21	22
M10.1	E2F1 targets (Q4)	ENSOARG00000000627	CIT	citron rho-interacting serine/threonine kinase [Source:HGNC Symbol;Acc:HGNC:1985]	21	22
M10.1	E2F1 targets (Q4)	ENSOARG00000005764	STMN1		21	22
M10.1	E2F1 targets (Q4)	ENSOARG00000012293	STMN1	stathmin 1 [Source:HGNC Symbol;Acc:HGNC:6510]	21	22
M10.1	E2F1 targets (Q4)	ENSOARG00000012355	WEE1	WEE1 G2 checkpoint kinase [Source:HGNC Symbol;Acc:HGNC:12761]	21	22
M10.1	E2F1 targets (Q4)	ENSOARG00000018318	RANBP1	RAN binding protein 1 [Source:HGNC Symbol;Acc:HGNC:9847]	21	22
M10.1	E2F1 targets (Q4)	ENSOARG00000014063	CDC6	cell division cycle 6 [Source:HGNC Symbol;Acc:HGNC:1744]	21	22
M10.1	E2F1 targets (Q4)	ENSOARG00000013383	DCLRE1A	DNA cross-link repair 1A [Source:HGNC Symbol;Acc:HGNC:17660]	21	22
M11.0	enriched in monocytes (II)	ENSOARG00000007061	FXYD6	FXYD domain containing ion transport regulator 6 [Source:HGNC Symbol;Acc:HGNC:4030]	189	167
M11.0	enriched in monocytes (II)	ENSOARG00000006737	KCNE3	potassium voltage-gated channel subfamily E regulatory subunit 3 [Source:HGNC Symbol;Acc:HGNC:6243]	189	167
M11.0	enriched in monocytes (II)	ENSOARG00000006033	FAM198B	family with sequence similarity 198 member B [Source:HGNC Symbol;Acc:HGNC:25312]	189	167
M11.0	enriched in monocytes (II)	ENSOARG00000007452	HSPA6		189	167
M11.0	enriched in monocytes (II)	ENSOARG00000011842	LAT2	linker for activation of T-cells family member 2 [Source:HGNC Symbol;Acc:HGNC:12749]	189	167
M11.0	enriched in monocytes (II)	ENSOARG00000014846			189	167
M11.0	enriched in monocytes (II)	ENSOARG00000003264	TIMP2	TIMP metallopeptidase inhibitor 2 [Source:HGNC Symbol;Acc:HGNC:11821]	189	167
M11.0	enriched in monocytes (II)	ENSOARG00000014243	TNFSF13	TNF superfamily member 13 [Source:HGNC Symbol;Acc:HGNC:11928]	189	167
M11.0	enriched in monocytes (II)	ENSOARG00000011005	C5AR1	complement C5a receptor 1 [Source:HGNC Symbol;Acc:HGNC:1338]	189	167
M11.0	enriched in monocytes (II)	ENSOARG00000013445	MARCH1		189	167
M11.0	enriched in monocytes (II)	ENSOARG00000020667	FCGR1A	high affinity immunoglobulin gamma Fc receptor I precursor [Source:RefSeq peptide;Acc:NP_001132924]	189	167
M11.0	enriched in monocytes (II)	ENSOARG00000020667	FCGR1A	high affinity immunoglobulin gamma Fc receptor I precursor [Source:RefSeq peptide;Acc:NP_001132924]	189	167
M11.0	enriched in monocytes (II)	ENSOARG00000015974	SLC15A3	solute carrier family 15 member 3 [Source:HGNC Symbol;Acc:HGNC:18068]	189	167
M11.0	enriched in monocytes (II)	ENSOARG00000021079	S100A11	S100 calcium binding protein A11 [Source:HGNC Symbol;Acc:HGNC:10488]	189	167
M11.0	enriched in monocytes (II)	ENSOARG00000012815	MS4A7	membrane spanning 4-domains A7 [Source:HGNC Symbol;Acc:HGNC:13378]	189	167
M11.0	enriched in monocytes (II)	ENSOARG00000001355			189	167
M11.0	enriched in monocytes (II)	ENSOARG00000000432	S100A12	S100 calcium binding protein A12 [Source:HGNC Symbol;Acc:HGNC:10489]	189	167
M11.0	enriched in monocytes (II)	ENSOARG00000007215			189	167
M11.0	enriched in monocytes (II)	ENSOARG00000005167	TYROBP	TYRO protein tyrosine kinase binding protein [Source:HGNC Symbol;Acc:HGNC:12449]	189	167
M11.0	enriched in monocytes (II)	ENSOARG00000003365	FGR	FGR proto-oncogene, Src family tyrosine kinase [Source:HGNC Symbol;Acc:HGNC:3697]	189	167
M11.0	enriched in monocytes (II)	ENSOARG00000011007	PLA2G7	phospholipase A2 group VII [Source:HGNC Symbol;Acc:HGNC:9040]	189	167
M11.0	enriched in monocytes (II)	ENSOARG00000002799	IRAK3	interleukin 1 receptor associated kinase 3 [Source:HGNC Symbol;Acc:HGNC:17020]	189	167
M11.0	enriched in monocytes (II)	ENSOARG00000014778	LYN	tyrosine-protein kinase Lyn [Source:RefSeq peptide;Acc:NP_001155364]	189	167
M11.0	enriched in monocytes (II)	ENSOARG00000020686	PYGL	glycogen phosphorylase, liver form [Source:RefSeq peptide;Acc:NP_001020032]	189	167
M11.0	enriched in monocytes (II)	ENSOARG00000007425	SIRPA		189	167
M11.0	enriched in monocytes (II)	ENSOARG00000002196	FCAR	Fc fragment of IgA receptor [Source:HGNC Symbol;Acc:HGNC:3608]	189	167
M11.0	enriched in monocytes (II)	ENSOARG00000011051	CRISPLD2	cysteine rich secretory protein LCCL domain containing 2 [Source:HGNC Symbol;Acc:HGNC:25248]	189	167
M11.0	enriched in monocytes (II)	ENSOARG00000019719	RNASE2		189	167
M11.0	enriched in monocytes (II)	ENSOARG00000011915	TBXAS1	thromboxane A synthase 1 [Source:HGNC Symbol;Acc:HGNC:11609]	189	167
M11.0	enriched in monocytes (II)	ENSOARG00000020776	PLBD1	phospholipase B domain containing 1 [Source:HGNC Symbol;Acc:HGNC:26215]	189	167
M11.0	enriched in monocytes (II)	ENSOARG00000003252	HK3	hexokinase 3 [Source:HGNC Symbol;Acc:HGNC:4925]	189	167
M11.0	enriched in monocytes (II)	ENSOARG00000017441	NOD2	nucleotide binding oligomerization domain containing 2 [Source:HGNC Symbol;Acc:HGNC:5331]	189	167
M11.0	enriched in monocytes (II)	ENSOARG00000013291	IFI30	IFI30, lysosomal thiol reductase [Source:HGNC Symbol;Acc:HGNC:5398]	189	167
M11.0	enriched in monocytes (II)	ENSOARG00000020858	AQP9	aquaporin 9 [Source:HGNC Symbol;Acc:HGNC:643]	189	167
M11.0	enriched in monocytes (II)	ENSOARG00000001725	IMPA2	inositol monophosphatase 2 [Source:HGNC Symbol;Acc:HGNC:6051]	189	167
M11.0	enriched in monocytes (II)	ENSOARG00000007332	LRP1	LDL receptor related protein 1 [Source:HGNC Symbol;Acc:HGNC:6692]	189	167
M11.0	enriched in monocytes (II)	ENSOARG00000001756	TMEM176A	transmembrane protein 176A [Source:HGNC Symbol;Acc:HGNC:24930]	189	167
M11.0	enriched in monocytes (II)	ENSOARG00000019729	CSF3R	colony stimulating factor 3 receptor [Source:HGNC Symbol;Acc:HGNC:2439]	189	167
M11.0	enriched in monocytes (II)	ENSOARG00000015530	CACNA2D3	calcium voltage-gated channel auxiliary subunit alpha2delta 3 [Source:HGNC Symbol;Acc:HGNC:15460]	189	167
M11.0	enriched in monocytes (II)	ENSOARG00000002360	HPSE	heparanase [Source:HGNC Symbol;Acc:HGNC:5164]	189	167
M11.0	enriched in monocytes (II)	ENSOARG00000015960	KCTD12	potassium channel tetramerization domain containing 12 [Source:HGNC Symbol;Acc:HGNC:14678]	189	167
M11.0	enriched in monocytes (II)	ENSOARG00000008143	SMPDL3A	sphingomyelin phosphodiesterase acid like 3A [Source:HGNC Symbol;Acc:HGNC:17389]	189	167
M11.0	enriched in monocytes (II)	ENSOARG00000008167	LST1	leukocyte specific transcript 1 [Source:HGNC Symbol;Acc:HGNC:14189]	189	167
M11.0	enriched in monocytes (II)	ENSOARG00000012711	RBM47	RNA binding motif protein 47 [Source:HGNC Symbol;Acc:HGNC:30358]	189	167
M11.0	enriched in monocytes (II)	ENSOARG00000007814	SYK	spleen associated tyrosine kinase [Source:HGNC Symbol;Acc:HGNC:11491]	189	167
M11.0	enriched in monocytes (II)	ENSOARG00000000344	PLXDC2	plexin domain containing 2 [Source:HGNC Symbol;Acc:HGNC:21013]	189	167
M11.0	enriched in monocytes (II)	ENSOARG00000015044	TLR2	toll like receptor 2 [Source:HGNC Symbol;Acc:HGNC:11848]	189	167
M11.0	enriched in monocytes (II)	ENSOARG00000002862	CD163	CD163 molecule [Source:HGNC Symbol;Acc:HGNC:1631]	189	167
M11.0	enriched in monocytes (II)	ENSOARG00000009499			189	167
M11.0	enriched in monocytes (II)	ENSOARG00000005792	TLR4	toll-like receptor 4 precursor [Source:RefSeq peptide;Acc:NP_001129402]	189	167
M11.0	enriched in monocytes (II)	ENSOARG00000016604	GLT1D1	glycosyltransferase 1 domain containing 1 [Source:HGNC Symbol;Acc:HGNC:26483]	189	167
M11.0	enriched in monocytes (II)	ENSOARG00000001869	TREM1	triggering receptor expressed on myeloid cells 1 [Source:HGNC Symbol;Acc:HGNC:17760]	189	167
M11.0	enriched in monocytes (II)	ENSOARG00000018099	TLR8	toll-like receptor 8 precursor [Source:RefSeq peptide;Acc:NP_001129401]	189	167
M11.0	enriched in monocytes (II)	ENSOARG00000008650	FBP1	fructose-bisphosphatase 1 [Source:HGNC Symbol;Acc:HGNC:3606]	189	167
M11.0	enriched in monocytes (II)	ENSOARG00000014243	TNFSF13	TNF superfamily member 13 [Source:HGNC Symbol;Acc:HGNC:11928]	189	167
M11.0	enriched in monocytes (II)	ENSOARG00000007252	CD1D	CD1d molecule [Source:HGNC Symbol;Acc:HGNC:1637]	189	167
M11.0	enriched in monocytes (II)	ENSOARG00000007541	CSF2RA	colony stimulating factor 2 receptor alpha subunit [Source:HGNC Symbol;Acc:HGNC:2435]	189	167
M11.0	enriched in monocytes (II)	ENSOARG00000019424	SLC7A7	solute carrier family 7 member 7 [Source:HGNC Symbol;Acc:HGNC:11065]	189	167
M11.0	enriched in monocytes (II)	ENSOARG00000002866	RASSF4	Ras association domain family member 4 [Source:HGNC Symbol;Acc:HGNC:20793]	189	167
M11.0	enriched in monocytes (II)	ENSOARG00000006395	SLC31A2	solute carrier family 31 member 2 [Source:HGNC Symbol;Acc:HGNC:11017]	189	167
M11.0	enriched in monocytes (II)	ENSOARG00000020582	MGST1	microsomal glutathione S-transferase 1 [Source:HGNC Symbol;Acc:HGNC:7061]	189	167
M11.0	enriched in monocytes (II)	ENSOARG00000013168	IFNGR2	interferon gamma receptor 2 [Source:HGNC Symbol;Acc:HGNC:5440]	189	167
M11.0	enriched in monocytes (II)	ENSOARG00000001865	RIN2	Ras and Rab interactor 2 [Source:HGNC Symbol;Acc:HGNC:18750]	189	167
M11.0	enriched in monocytes (II)	ENSOARG00000018347	LY86	lymphocyte antigen 86 [Source:HGNC Symbol;Acc:HGNC:16837]	189	167
M11.0	enriched in monocytes (II)	ENSOARG00000019806	PLXNB2	plexin B2 [Source:HGNC Symbol;Acc:HGNC:9104]	189	167
M11.0	enriched in monocytes (II)	ENSOARG00000021015	CLEC7A	C-type lectin domain containing 7A [Source:HGNC Symbol;Acc:HGNC:14558]	189	167
M11.0	enriched in monocytes (II)	ENSOARG00000009260	QPCT	glutaminyl-peptide cyclotransferase precursor [Source:RefSeq peptide;Acc:NP_001159650]	189	167
M11.0	enriched in monocytes (II)	ENSOARG00000001974	RNF130	ring finger protein 130 [Source:HGNC Symbol;Acc:HGNC:18280]	189	167
M11.0	enriched in monocytes (II)	ENSOARG00000017025	LOC101122158		189	167
M11.0	enriched in monocytes (II)	ENSOARG00000016228	NFE2	nuclear factor, erythroid 2 [Source:HGNC Symbol;Acc:HGNC:7780]	189	167
M11.0	enriched in monocytes (II)	ENSOARG00000012535	TNS3	tensin 3 [Source:HGNC Symbol;Acc:HGNC:21616]	189	167
M11.0	enriched in monocytes (II)	ENSOARG00000010353	HNMT	histamine N-methyltransferase [Source:HGNC Symbol;Acc:HGNC:5028]	189	167
M11.0	enriched in monocytes (II)	ENSOARG00000006024	GCA	grancalcin [Source:HGNC Symbol;Acc:HGNC:15990]	189	167
M11.0	enriched in monocytes (II)	ENSOARG00000002004			189	167
M11.0	enriched in monocytes (II)	ENSOARG00000001668	TFEC	transcription factor EC [Source:HGNC Symbol;Acc:HGNC:11754]	189	167
M11.0	enriched in monocytes (II)	ENSOARG00000014486	VNN2		189	167
M11.0	enriched in monocytes (II)	ENSOARG00000005017	TLR5	toll-like receptor 5 precursor [Source:RefSeq peptide;Acc:NP_001129398]	189	167
M11.0	enriched in monocytes (II)	ENSOARG00000021121	RTN1	reticulon 1 [Source:HGNC Symbol;Acc:HGNC:10467]	189	167
M11.0	enriched in monocytes (II)	ENSOARG00000003765	GAS2L1	growth arrest specific 2 like 1 [Source:HGNC Symbol;Acc:HGNC:16955]	189	167
M11.0	enriched in monocytes (II)	ENSOARG00000008164	GRN	granulin precursor [Source:HGNC Symbol;Acc:HGNC:4601]	189	167
M11.0	enriched in monocytes (II)	ENSOARG00000006640	BLVRB	biliverdin reductase B [Source:HGNC Symbol;Acc:HGNC:1063]	189	167
M11.0	enriched in monocytes (II)	ENSOARG00000009130	ITGAX	integrin, alpha X (complement component 3 receptor 4 subunit) precursor [Source:RefSeq peptide;Acc:NP_001292819]	189	167
M11.0	enriched in monocytes (II)	ENSOARG00000016570	IL13RA1	interleukin 13 receptor subunit alpha 1 [Source:HGNC Symbol;Acc:HGNC:5974]	189	167
M11.0	enriched in monocytes (II)	ENSOARG00000005169	CD93	CD93 molecule [Source:HGNC Symbol;Acc:HGNC:15855]	189	167
M11.0	enriched in monocytes (II)	ENSOARG00000002569			189	167
M11.0	enriched in monocytes (II)	ENSOARG00000005523			189	167
M11.0	enriched in monocytes (II)	ENSOARG00000025180	CD14	monocyte differentiation antigen CD14 precursor [Source:RefSeq peptide;Acc:NP_001070677]	189	167
M11.0	enriched in monocytes (II)	ENSOARG00000009000	ITGAM	integrin alpha-M precursor [Source:RefSeq peptide;Acc:NP_001076062]	189	167
M11.0	enriched in monocytes (II)	ENSOARG00000007634			189	167
M11.0	enriched in monocytes (II)	ENSOARG00000019184	SORT1	sortilin 1 [Source:HGNC Symbol;Acc:HGNC:11186]	189	167
M11.0	enriched in monocytes (II)	ENSOARG00000007932	AIF1	allograft inflammatory factor 1 [Source:HGNC Symbol;Acc:HGNC:352]	189	167
M11.0	enriched in monocytes (II)	ENSOARG00000001620	BTK	Bruton tyrosine kinase [Source:HGNC Symbol;Acc:HGNC:1133]	189	167
M11.0	enriched in monocytes (II)	ENSOARG00000001695	NCF2	neutrophil cytosolic factor 2 [Source:HGNC Symbol;Acc:HGNC:7661]	189	167
M11.0	enriched in monocytes (II)	ENSOARG00000011046	NCF1	neutrophil cytosolic factor 1 [Source:HGNC Symbol;Acc:HGNC:7660]	189	167
M11.0	enriched in monocytes (II)	ENSOARG00000020147	MYCL	MYCL proto-oncogene, bHLH transcription factor [Source:HGNC Symbol;Acc:HGNC:7555]	189	167
M11.0	enriched in monocytes (II)	ENSOARG00000014260	CCR1	C-C motif chemokine receptor 1 [Source:HGNC Symbol;Acc:HGNC:1602]	189	167
M11.0	enriched in monocytes (II)	ENSOARG00000007138	CD302	CD302 molecule [Source:HGNC Symbol;Acc:HGNC:30843]	189	167
M11.0	enriched in monocytes (II)	ENSOARG00000019840	PTAFR	platelet activating factor receptor [Source:HGNC Symbol;Acc:HGNC:9582]	189	167
M11.0	enriched in monocytes (II)	ENSOARG00000002820	HCK	HCK proto-oncogene, Src family tyrosine kinase [Source:HGNC Symbol;Acc:HGNC:4840]	189	167
M11.0	enriched in monocytes (II)	ENSOARG00000003517	STAB1	stabilin 1 [Source:HGNC Symbol;Acc:HGNC:18628]	189	167
M11.0	enriched in monocytes (II)	ENSOARG00000004209	P2RY13	purinergic receptor P2Y13 [Source:HGNC Symbol;Acc:HGNC:4537]	189	167
M11.0	enriched in monocytes (II)	ENSOARG00000009800	FCER1G	Fc fragment of IgE receptor Ig [Source:HGNC Symbol;Acc:HGNC:3611]	189	167
M11.0	enriched in monocytes (II)	ENSOARG00000006553	SPI1	Spi-1 proto-oncogene [Source:HGNC Symbol;Acc:HGNC:11241]	189	167
M11.0	enriched in monocytes (II)	ENSOARG00000009090	CYP1B1	cytochrome P450 family 1 subfamily B member 1 [Source:HGNC Symbol;Acc:HGNC:2597]	189	167
M11.0	enriched in monocytes (II)	ENSOARG00000007591	NLRP3	NLR family pyrin domain containing 3 [Source:HGNC Symbol;Acc:HGNC:16400]	189	167
M11.0	enriched in monocytes (II)	ENSOARG00000006358	CSF1R	colony stimulating factor 1 receptor [Source:HGNC Symbol;Acc:HGNC:2433]	189	167
M11.0	enriched in monocytes (II)	ENSOARG00000020112	CD86	T-lymphocyte activation antigen CD86 precursor [Source:RefSeq peptide;Acc:NP_001033105]	189	167
M11.0	enriched in monocytes (II)	ENSOARG00000007312	SCPEP1	serine carboxypeptidase 1 [Source:HGNC Symbol;Acc:HGNC:29507]	189	167
M11.0	enriched in monocytes (II)	ENSOARG00000011933	ADAP2	ArfGAP with dual PH domains 2 [Source:HGNC Symbol;Acc:HGNC:16487]	189	167
M11.0	enriched in monocytes (II)	ENSOARG00000000417	S100A9	S100 calcium binding protein A9 [Source:HGNC Symbol;Acc:HGNC:10499]	189	167
M11.0	enriched in monocytes (II)	ENSOARG00000000450	S100A8	S100 calcium binding protein A8 [Source:HGNC Symbol;Acc:HGNC:10498]	189	167
M11.0	enriched in monocytes (II)	ENSOARG00000006202	CST3	cystatin C precursor [Source:RefSeq peptide;Acc:NP_001267642]	189	167
M11.0	enriched in monocytes (II)	ENSOARG00000011232	KIAA0513	KIAA0513 [Source:HGNC Symbol;Acc:HGNC:29058]	189	167
M11.0	enriched in monocytes (II)	ENSOARG00000010473	EPB41L3	erythrocyte membrane protein band 4.1 like 3 [Source:HGNC Symbol;Acc:HGNC:3380]	189	167
M11.0	enriched in monocytes (II)	ENSOARG00000020733	MTMR11	myotubularin related protein 11 [Source:HGNC Symbol;Acc:HGNC:24307]	189	167
M11.0	enriched in monocytes (II)	ENSOARG00000020121	CSTA	cystatin A [Source:HGNC Symbol;Acc:HGNC:2481]	189	167
M11.0	enriched in monocytes (II)	ENSOARG00000002366	RXRA	retinoid X receptor alpha [Source:HGNC Symbol;Acc:HGNC:10477]	189	167
M11.0	enriched in monocytes (II)	ENSOARG00000010137	ASGR1	asialoglycoprotein receptor 1 [Source:HGNC Symbol;Acc:HGNC:742]	189	167
M11.0	enriched in monocytes (II)	ENSOARG00000010000	ASGR2	asialoglycoprotein receptor 2 [Source:HGNC Symbol;Acc:HGNC:743]	189	167
M11.0	enriched in monocytes (II)	ENSOARG00000012648	FES	FES proto-oncogene, tyrosine kinase [Source:HGNC Symbol;Acc:HGNC:3657]	189	167
M11.0	enriched in monocytes (II)	ENSOARG00000013761	LGALS2	galectin 2 [Source:HGNC Symbol;Acc:HGNC:6562]	189	167
M11.0	enriched in monocytes (II)	ENSOARG00000004053	PRAM1	PML-RARA regulated adaptor molecule 1 [Source:HGNC Symbol;Acc:HGNC:30091]	189	167
M11.0	enriched in monocytes (II)	ENSOARG00000017919	SHTN1	shootin 1 [Source:HGNC Symbol;Acc:HGNC:29319]	189	167
M11.0	enriched in monocytes (II)	ENSOARG00000009205	CDA	cytidine deaminase [Source:HGNC Symbol;Acc:HGNC:1712]	189	167
M11.0	enriched in monocytes (II)	ENSOARG00000014710	SGK1	serum/glucocorticoid regulated kinase 1 [Source:HGNC Symbol;Acc:HGNC:10810]	189	167
M11.0	enriched in monocytes (II)	ENSOARG00000018022	LMO2	LIM domain only 2 [Source:HGNC Symbol;Acc:HGNC:6642]	189	167
M11.0	enriched in monocytes (II)	ENSOARG00000010650	ALDH2	aldehyde dehydrogenase 2 family (mitochondrial) [Source:HGNC Symbol;Acc:HGNC:404]	189	167
M11.0	enriched in monocytes (II)	ENSOARG00000018670	FGL2	fibrinogen like 2 [Source:HGNC Symbol;Acc:HGNC:3696]	189	167
M11.0	enriched in monocytes (II)	ENSOARG00000002718	CLEC4E	C-type lectin domain family 4 member E [Source:HGNC Symbol;Acc:HGNC:14555]	189	167
M11.0	enriched in monocytes (II)	ENSOARG00000014664	CTSH	cathepsin H [Source:HGNC Symbol;Acc:HGNC:2535]	189	167
M11.0	enriched in monocytes (II)	ENSOARG00000015785	CYFIP1	cytoplasmic FMR1 interacting protein 1 [Source:HGNC Symbol;Acc:HGNC:13759]	189	167
M11.0	enriched in monocytes (II)	ENSOARG00000011743	MPEG1	macrophage expressed 1 [Source:HGNC Symbol;Acc:HGNC:29619]	189	167
M11.0	enriched in monocytes (II)	ENSOARG00000008867	PLAUR	urokinase plasminogen activator surface receptor precursor [Source:RefSeq peptide;Acc:NP_001157078]	189	167
M11.0	enriched in monocytes (II)	ENSOARG00000015971	IGSF6	immunoglobulin superfamily member 6 [Source:HGNC Symbol;Acc:HGNC:5953]	189	167
M11.0	enriched in monocytes (II)	ENSOARG00000000492	NLRP12	NLR family pyrin domain containing 12 [Source:HGNC Symbol;Acc:HGNC:22938]	189	167
M11.0	enriched in monocytes (II)	ENSOARG00000005705	MEGF9	multiple EGF like domains 9 [Source:HGNC Symbol;Acc:HGNC:3234]	189	167
M11.0	enriched in monocytes (II)	ENSOARG00000003124	APOBR	apolipoprotein B receptor [Source:HGNC Symbol;Acc:HGNC:24087]	189	167
M11.0	enriched in monocytes (II)	ENSOARG00000018445	F13A1	coagulation factor XIII A chain [Source:HGNC Symbol;Acc:HGNC:3531]	189	167
M11.0	enriched in monocytes (II)	ENSOARG00000012705	ALDH1A1	aldehyde dehydrogenase 1 family member A1 [Source:HGNC Symbol;Acc:HGNC:402]	189	167
M11.0	enriched in monocytes (II)	ENSOARG00000014882	SERPINA1	serpin family A member 1 [Source:HGNC Symbol;Acc:HGNC:8941]	189	167
M11.0	enriched in monocytes (II)	ENSOARG00000004414			189	167
M11.0	enriched in monocytes (II)	ENSOARG00000009938	KYNU	kynureninase [Source:HGNC Symbol;Acc:HGNC:6469]	189	167
M11.0	enriched in monocytes (II)	ENSOARG00000002177	RAB32	RAB32, member RAS oncogene family [Source:HGNC Symbol;Acc:HGNC:9772]	189	167
M11.0	enriched in monocytes (II)	ENSOARG00000001243	RAB31	RAB31, member RAS oncogene family [Source:HGNC Symbol;Acc:HGNC:9771]	189	167
M11.0	enriched in monocytes (II)	ENSOARG00000011169			189	167
M11.0	enriched in monocytes (II)	ENSOARG00000016745	MSRB1	methionine sulfoxide reductase B1 [Source:HGNC Symbol;Acc:HGNC:14133]	189	167
M11.0	enriched in monocytes (II)	ENSOARG00000010080	SULF2	sulfatase 2 [Source:HGNC Symbol;Acc:HGNC:20392]	189	167
M11.0	enriched in monocytes (II)	ENSOARG00000002223	MYOF	myoferlin [Source:HGNC Symbol;Acc:HGNC:3656]	189	167
M11.0	enriched in monocytes (II)	ENSOARG00000007169	KLF4	Kruppel like factor 4 [Source:HGNC Symbol;Acc:HGNC:6348]	189	167
M11.0	enriched in monocytes (II)	ENSOARG00000013202	FCGRT	IgG receptor FcRn large subunit p51 precursor [Source:RefSeq peptide;Acc:NP_001116875]	189	167
M11.0	enriched in monocytes (II)	ENSOARG00000002819	ALOX5	arachidonate 5-lipoxygenase [Source:HGNC Symbol;Acc:HGNC:435]	189	167
M11.0	enriched in monocytes (II)	ENSOARG00000011841	ANPEP	alanyl aminopeptidase, membrane [Source:HGNC Symbol;Acc:HGNC:500]	189	167
M11.0	enriched in monocytes (II)	ENSOARG00000006586	PDGFC	platelet derived growth factor C [Source:HGNC Symbol;Acc:HGNC:8801]	189	167
M11.0	enriched in monocytes (II)	ENSOARG00000015606	NRGN	neurogranin [Source:HGNC Symbol;Acc:HGNC:8000]	189	167
M11.0	enriched in monocytes (II)	ENSOARG00000000156	PRKCD	protein kinase C delta [Source:HGNC Symbol;Acc:HGNC:9399]	189	167
M11.0	enriched in monocytes (II)	ENSOARG00000018943	CYBB	cytochrome b-245 beta chain [Source:HGNC Symbol;Acc:HGNC:2578]	189	167
M11.0	enriched in monocytes (II)	ENSOARG00000011146	PADI2	peptidyl arginine deiminase 2 [Source:HGNC Symbol;Acc:HGNC:18341]	189	167
M11.0	enriched in monocytes (II)	ENSOARG00000008943	CPVL	carboxypeptidase, vitellogenic like [Source:HGNC Symbol;Acc:HGNC:14399]	189	167
M11.0	enriched in monocytes (II)	ENSOARG00000020971	DMXL2	Dmx like 2 [Source:HGNC Symbol;Acc:HGNC:2938]	189	167
M11.0	enriched in monocytes (II)	ENSOARG00000003703	AOAH	acyloxyacyl hydrolase [Source:HGNC Symbol;Acc:HGNC:548]	189	167
M11.0	enriched in monocytes (II)	ENSOARG00000009887	CHST15	carbohydrate sulfotransferase 15 [Source:HGNC Symbol;Acc:HGNC:18137]	189	167
M11.0	enriched in monocytes (II)	ENSOARG00000009779	CFD	complement factor D [Source:HGNC Symbol;Acc:HGNC:2771]	189	167
M11.0	enriched in monocytes (II)	ENSOARG00000019535	SLC11A1	solute carrier family 11 member 1 [Source:HGNC Symbol;Acc:HGNC:10907]	189	167
M11.0	enriched in monocytes (II)	ENSOARG00000002516	CLEC4A	C-type lectin domain family 4 member A [Source:HGNC Symbol;Acc:HGNC:13257]	189	167
M11.0	enriched in monocytes (II)	ENSOARG00000000639			189	167
M11.0	enriched in monocytes (II)	ENSOARG00000015081	TGFBI	transforming growth factor beta induced [Source:HGNC Symbol;Acc:HGNC:11771]	189	167
M11.0	enriched in monocytes (II)	ENSOARG00000012877	CFP	complement factor properdin [Source:HGNC Symbol;Acc:HGNC:8864]	189	167
M11.1	blood coagulation	ENSOARG00000019424	SLC7A7	solute carrier family 7 member 7 [Source:HGNC Symbol;Acc:HGNC:11065]	22	21
M11.1	blood coagulation	ENSOARG00000008430	JAML	junction adhesion molecule like [Source:HGNC Symbol;Acc:HGNC:19084]	22	21
M11.1	blood coagulation	ENSOARG00000001869	TREM1	triggering receptor expressed on myeloid cells 1 [Source:HGNC Symbol;Acc:HGNC:17760]	22	21
M11.1	blood coagulation	ENSOARG00000017892	P2RX1	purinergic receptor P2X 1 [Source:HGNC Symbol;Acc:HGNC:8533]	22	21
M11.1	blood coagulation	ENSOARG00000018445	F13A1	coagulation factor XIII A chain [Source:HGNC Symbol;Acc:HGNC:3531]	22	21
M11.1	blood coagulation	ENSOARG00000014779	PECAM1	platelet and endothelial cell adhesion molecule 1 [Source:HGNC Symbol;Acc:HGNC:8823]	22	21
M11.1	blood coagulation	ENSOARG00000009800	FCER1G	Fc fragment of IgE receptor Ig [Source:HGNC Symbol;Acc:HGNC:3611]	22	21
M11.1	blood coagulation	ENSOARG00000010631			22	21
M11.1	blood coagulation	ENSOARG00000008867	PLAUR	urokinase plasminogen activator surface receptor precursor [Source:RefSeq peptide;Acc:NP_001157078]	22	21
M11.1	blood coagulation	ENSOARG00000014778	LYN	tyrosine-protein kinase Lyn [Source:RefSeq peptide;Acc:NP_001155364]	22	21
M11.1	blood coagulation	ENSOARG00000007425	SIRPA		22	21
M11.1	blood coagulation	ENSOARG00000014882	SERPINA1	serpin family A member 1 [Source:HGNC Symbol;Acc:HGNC:8941]	22	21
M11.1	blood coagulation	ENSOARG00000020697	GNB4	G protein subunit beta 4 [Source:HGNC Symbol;Acc:HGNC:20731]	22	21
M11.1	blood coagulation	ENSOARG00000005159	LOC101104705		22	21
M11.1	blood coagulation	ENSOARG00000009130	ITGAX	integrin, alpha X (complement component 3 receptor 4 subunit) precursor [Source:RefSeq peptide;Acc:NP_001292819]	22	21
M11.1	blood coagulation	ENSOARG00000010135	F5	coagulation factor V [Source:HGNC Symbol;Acc:HGNC:3542]	22	21
M11.1	blood coagulation	ENSOARG00000007814	SYK	spleen associated tyrosine kinase [Source:HGNC Symbol;Acc:HGNC:11491]	22	21
M11.1	blood coagulation	ENSOARG00000016912	SLC16A3	solute carrier family 16 member 3 [Source:HGNC Symbol;Acc:HGNC:10924]	22	21
M11.1	blood coagulation	ENSOARG00000006957	PSAP	prosaposin [Source:HGNC Symbol;Acc:HGNC:9498]	22	21
M11.1	blood coagulation	ENSOARG00000009000	ITGAM	integrin alpha-M precursor [Source:RefSeq peptide;Acc:NP_001076062]	22	21
M11.1	blood coagulation	ENSOARG00000009779	CFD	complement factor D [Source:HGNC Symbol;Acc:HGNC:2771]	22	21
M11.2	formyl peptide receptor mediated neutrophil response	ENSOARG00000001695	NCF2	neutrophil cytosolic factor 2 [Source:HGNC Symbol;Acc:HGNC:7661]	10	6
M11.2	formyl peptide receptor mediated neutrophil response	ENSOARG00000019535	SLC11A1	solute carrier family 11 member 1 [Source:HGNC Symbol;Acc:HGNC:10907]	10	6
M11.2	formyl peptide receptor mediated neutrophil response	ENSOARG00000006159	CAMK1	calcium/calmodulin dependent protein kinase I [Source:HGNC Symbol;Acc:HGNC:1459]	10	6
M11.2	formyl peptide receptor mediated neutrophil response	ENSOARG00000015971	IGSF6	immunoglobulin superfamily member 6 [Source:HGNC Symbol;Acc:HGNC:5953]	10	6
M11.2	formyl peptide receptor mediated neutrophil response	ENSOARG00000017025	LOC101122158		10	6
M11.2	formyl peptide receptor mediated neutrophil response	ENSOARG00000007238	PAK1	p21 (RAC1) activated kinase 1 [Source:HGNC Symbol;Acc:HGNC:8590]	10	6
M12	CD28 costimulation	ENSOARG00000018277	CD28	CD28 molecule [Source:HGNC Symbol;Acc:HGNC:1653]	11	11
M12	CD28 costimulation	ENSOARG00000009887	CHST15	carbohydrate sulfotransferase 15 [Source:HGNC Symbol;Acc:HGNC:18137]	11	11
M12	CD28 costimulation	ENSOARG00000000785			11	11
M12	CD28 costimulation	ENSOARG00000014085	SH2D1A	SH2 domain containing 1A [Source:HGNC Symbol;Acc:HGNC:10820]	11	11
M12	CD28 costimulation	ENSOARG00000019045	TRAT1	T-cell receptor associated transmembrane adaptor 1 [Source:HGNC Symbol;Acc:HGNC:30698]	11	11
M12	CD28 costimulation	ENSOARG00000011081	CD24		11	11
M12	CD28 costimulation	ENSOARG00000017108	GRAP2	GRB2-related adaptor protein 2 [Source:HGNC Symbol;Acc:HGNC:4563]	11	11
M12	CD28 costimulation	ENSOARG00000021072	THEM4	thioesterase superfamily member 4 [Source:HGNC Symbol;Acc:HGNC:17947]	11	11
M12	CD28 costimulation	ENSOARG00000001158	LAT	linker for activation of T-cells [Source:HGNC Symbol;Acc:HGNC:18874]	11	11
M12	CD28 costimulation	ENSOARG00000001386	SPNS1	sphingolipid transporter 1 (putative) [Source:HGNC Symbol;Acc:HGNC:30621]	11	11
M12	CD28 costimulation	ENSOARG00000020968	LCK	LCK proto-oncogene, Src family tyrosine kinase [Source:HGNC Symbol;Acc:HGNC:6524]	11	11
M13	innate activation by cytosolic DNA sensing	ENSOARG00000014731	DDX58	DExD/H-box helicase 58 [Source:HGNC Symbol;Acc:HGNC:19102]	11	10
M13	innate activation by cytosolic DNA sensing	ENSOARG00000006626	IRF7	interferon regulatory factor 7 [Source:HGNC Symbol;Acc:HGNC:6122]	11	10
M13	innate activation by cytosolic DNA sensing	ENSOARG00000004253	CCL4	C-C motif chemokine ligand 4 [Source:HGNC Symbol;Acc:HGNC:10630]	11	10
M13	innate activation by cytosolic DNA sensing	ENSOARG00000004964	CCL5	C-C motif chemokine ligand 5 [Source:HGNC Symbol;Acc:HGNC:10632]	11	10
M13	innate activation by cytosolic DNA sensing	ENSOARG00000017418	ZBP1	Z-DNA binding protein 1 [Source:HGNC Symbol;Acc:HGNC:16176]	11	10
M13	innate activation by cytosolic DNA sensing	ENSOARG00000007502	NFKBIA	NF-kappa-B inhibitor alpha [Source:RefSeq peptide;Acc:NP_001159656]	11	10
M13	innate activation by cytosolic DNA sensing	ENSOARG00000012021	IL6	interleukin-6 precursor [Source:RefSeq peptide;Acc:NP_001009392]	11	10
M13	innate activation by cytosolic DNA sensing	ENSOARG00000008908	LOC101105208		11	10
M13	innate activation by cytosolic DNA sensing	ENSOARG00000016611	CXCL10	C-X-C motif chemokine ligand 10 [Source:HGNC Symbol;Acc:HGNC:10637]	11	10
M13	innate activation by cytosolic DNA sensing	ENSOARG00000020866	IL1B	interleukin 1 beta [Source:HGNC Symbol;Acc:HGNC:5992]	11	10
M14	T cell differentiation	ENSOARG00000010806	UBASH3A	ubiquitin associated and SH3 domain containing A [Source:HGNC Symbol;Acc:HGNC:12462]	12	12
M14	T cell differentiation	ENSOARG00000013765	TCF7	transcription factor 7 [Source:HGNC Symbol;Acc:HGNC:11639]	12	12
M14	T cell differentiation	ENSOARG00000018277	CD28	CD28 molecule [Source:HGNC Symbol;Acc:HGNC:1653]	12	12
M14	T cell differentiation	ENSOARG00000016822	TXK	TXK tyrosine kinase [Source:HGNC Symbol;Acc:HGNC:12434]	12	12
M14	T cell differentiation	ENSOARG00000011171	ITK	IL2 inducible T-cell kinase [Source:HGNC Symbol;Acc:HGNC:6171]	12	12
M14	T cell differentiation	ENSOARG00000013752	NOG	noggin [Source:HGNC Symbol;Acc:HGNC:7866]	12	12
M14	T cell differentiation	ENSOARG00000003374	LRRN3	leucine rich repeat neuronal 3 [Source:HGNC Symbol;Acc:HGNC:17200]	12	12
M14	T cell differentiation	ENSOARG00000000266	BCL11B	B-cell CLL/lymphoma 11B [Source:HGNC Symbol;Acc:HGNC:13222]	12	12
M14	T cell differentiation	ENSOARG00000020044	RASGRP1	RAS guanyl releasing protein 1 [Source:HGNC Symbol;Acc:HGNC:9878]	12	12
M14	T cell differentiation	ENSOARG00000007029	SPOCK2	SPARC/osteonectin, cwcv and kazal like domains proteoglycan 2 [Source:HGNC Symbol;Acc:HGNC:13564]	12	12
M14	T cell differentiation	ENSOARG00000014085	SH2D1A	SH2 domain containing 1A [Source:HGNC Symbol;Acc:HGNC:10820]	12	12
M14	T cell differentiation	ENSOARG00000014211	LOC101115527		12	12
M15	Ran mediated mitosis	ENSOARG00000001419	TPX2	TPX2, microtubule nucleation factor [Source:HGNC Symbol;Acc:HGNC:1249]	13	13
M15	Ran mediated mitosis	ENSOARG00000020126	BUB1B	BUB1 mitotic checkpoint serine/threonine kinase B [Source:HGNC Symbol;Acc:HGNC:1149]	13	13
M15	Ran mediated mitosis	ENSOARG00000017343	PLK1	polo like kinase 1 [Source:HGNC Symbol;Acc:HGNC:9077]	13	13
M15	Ran mediated mitosis	ENSOARG00000017039	H2AFX	H2A histone family member X [Source:HGNC Symbol;Acc:HGNC:4739]	13	13
M15	Ran mediated mitosis	ENSOARG00000004780	KIF15	kinesin family member 15 [Source:HGNC Symbol;Acc:HGNC:17273]	13	13
M15	Ran mediated mitosis	ENSOARG00000010707	LOC105601843		13	13
M15	Ran mediated mitosis	ENSOARG00000016587	ESPL1	extra spindle pole bodies like 1, separase [Source:HGNC Symbol;Acc:HGNC:16856]	13	13
M15	Ran mediated mitosis	ENSOARG00000018369	AURKA	aurora kinase A [Source:HGNC Symbol;Acc:HGNC:11393]	13	13
M15	Ran mediated mitosis	ENSOARG00000019052	AURKB	aurora kinase B [Source:HGNC Symbol;Acc:HGNC:11390]	13	13
M15	Ran mediated mitosis	ENSOARG00000001369	UBE2S	ubiquitin conjugating enzyme E2 S [Source:HGNC Symbol;Acc:HGNC:17895]	13	13
M15	Ran mediated mitosis	ENSOARG00000018318	RANBP1	RAN binding protein 1 [Source:HGNC Symbol;Acc:HGNC:9847]	13	13
M15	Ran mediated mitosis	ENSOARG00000001102	KIF2C	kinesin family member 2C [Source:HGNC Symbol;Acc:HGNC:6393]	13	13
M15	Ran mediated mitosis	ENSOARG00000015347	KPNA2	karyopherin subunit alpha 2 [Source:HGNC Symbol;Acc:HGNC:6395]	13	13
M16	TLR and inflammatory signaling	ENSOARG00000020667	FCGR1A	high affinity immunoglobulin gamma Fc receptor I precursor [Source:RefSeq peptide;Acc:NP_001132924]	46	37
M16	TLR and inflammatory signaling	ENSOARG00000007452	HSPA6		46	37
M16	TLR and inflammatory signaling	ENSOARG00000019050	NCF4	neutrophil cytosolic factor 4 [Source:HGNC Symbol;Acc:HGNC:7662]	46	37
M16	TLR and inflammatory signaling	ENSOARG00000000552	TLR6	toll like receptor 6 [Source:HGNC Symbol;Acc:HGNC:16711]	46	37
M16	TLR and inflammatory signaling	ENSOARG00000011005	C5AR1	complement C5a receptor 1 [Source:HGNC Symbol;Acc:HGNC:1338]	46	37
M16	TLR and inflammatory signaling	ENSOARG00000020667	FCGR1A	high affinity immunoglobulin gamma Fc receptor I precursor [Source:RefSeq peptide;Acc:NP_001132924]	46	37
M16	TLR and inflammatory signaling	ENSOARG00000003124	APOBR	apolipoprotein B receptor [Source:HGNC Symbol;Acc:HGNC:24087]	46	37
M16	TLR and inflammatory signaling	ENSOARG00000014447	KCNJ15	potassium voltage-gated channel subfamily J member 15 [Source:HGNC Symbol;Acc:HGNC:6261]	46	37
M16	TLR and inflammatory signaling	ENSOARG00000017025	LOC101122158		46	37
M16	TLR and inflammatory signaling	ENSOARG00000005167	TYROBP	TYRO protein tyrosine kinase binding protein [Source:HGNC Symbol;Acc:HGNC:12449]	46	37
M16	TLR and inflammatory signaling	ENSOARG00000014509	MGAM	maltase-glucoamylase [Source:HGNC Symbol;Acc:HGNC:7043]	46	37
M16	TLR and inflammatory signaling	ENSOARG00000003365	FGR	FGR proto-oncogene, Src family tyrosine kinase [Source:HGNC Symbol;Acc:HGNC:3697]	46	37
M16	TLR and inflammatory signaling	ENSOARG00000004209	P2RY13	purinergic receptor P2Y13 [Source:HGNC Symbol;Acc:HGNC:4537]	46	37
M16	TLR and inflammatory signaling	ENSOARG00000019477	CXCR2		46	37
M16	TLR and inflammatory signaling	ENSOARG00000016228	NFE2	nuclear factor, erythroid 2 [Source:HGNC Symbol;Acc:HGNC:7780]	46	37
M16	TLR and inflammatory signaling	ENSOARG00000002799	IRAK3	interleukin 1 receptor associated kinase 3 [Source:HGNC Symbol;Acc:HGNC:17020]	46	37
M16	TLR and inflammatory signaling	ENSOARG00000001031			46	37
M16	TLR and inflammatory signaling	ENSOARG00000002196	FCAR	Fc fragment of IgA receptor [Source:HGNC Symbol;Acc:HGNC:3608]	46	37
M16	TLR and inflammatory signaling	ENSOARG00000011500	DYSF	dysferlin [Source:HGNC Symbol;Acc:HGNC:3097]	46	37
M16	TLR and inflammatory signaling	ENSOARG00000019055	NPL		46	37
M16	TLR and inflammatory signaling	ENSOARG00000002819	ALOX5	arachidonate 5-lipoxygenase [Source:HGNC Symbol;Acc:HGNC:435]	46	37
M16	TLR and inflammatory signaling	ENSOARG00000020858	AQP9	aquaporin 9 [Source:HGNC Symbol;Acc:HGNC:643]	46	37
M16	TLR and inflammatory signaling	ENSOARG00000012648	FES	FES proto-oncogene, tyrosine kinase [Source:HGNC Symbol;Acc:HGNC:3657]	46	37
M16	TLR and inflammatory signaling	ENSOARG00000019729	CSF3R	colony stimulating factor 3 receptor [Source:HGNC Symbol;Acc:HGNC:2439]	46	37
M16	TLR and inflammatory signaling	ENSOARG00000011288	TLR7	Ovis aries toll-like receptor 7 (TLR7), mRNA. [Source:RefSeq mRNA;Acc:NM_001135059]	46	37
M16	TLR and inflammatory signaling	ENSOARG00000006376	LY96	lymphocyte antigen 96 [Source:HGNC Symbol;Acc:HGNC:17156]	46	37
M16	TLR and inflammatory signaling	ENSOARG00000009130	ITGAX	integrin, alpha X (complement component 3 receptor 4 subunit) precursor [Source:RefSeq peptide;Acc:NP_001292819]	46	37
M16	TLR and inflammatory signaling	ENSOARG00000013847	KCNJ2	potassium voltage-gated channel subfamily J member 2 [Source:HGNC Symbol;Acc:HGNC:6263]	46	37
M16	TLR and inflammatory signaling	ENSOARG00000003468	WDFY3	WD repeat and FYVE domain containing 3 [Source:HGNC Symbol;Acc:HGNC:20751]	46	37
M16	TLR and inflammatory signaling	ENSOARG00000015044	TLR2	toll like receptor 2 [Source:HGNC Symbol;Acc:HGNC:11848]	46	37
M16	TLR and inflammatory signaling	ENSOARG00000000538	TLR1	toll-like receptor 1 [Source:RefSeq peptide;Acc:NP_001128532]	46	37
M16	TLR and inflammatory signaling	ENSOARG00000009499			46	37
M16	TLR and inflammatory signaling	ENSOARG00000011841	ANPEP	alanyl aminopeptidase, membrane [Source:HGNC Symbol;Acc:HGNC:500]	46	37
M16	TLR and inflammatory signaling	ENSOARG00000005792	TLR4	toll-like receptor 4 precursor [Source:RefSeq peptide;Acc:NP_001129402]	46	37
M16	TLR and inflammatory signaling	ENSOARG00000005017	TLR5	toll-like receptor 5 precursor [Source:RefSeq peptide;Acc:NP_001129398]	46	37
M16	TLR and inflammatory signaling	ENSOARG00000018099	TLR8	toll-like receptor 8 precursor [Source:RefSeq peptide;Acc:NP_001129401]	46	37
M16	TLR and inflammatory signaling	ENSOARG00000011018	PADI4	peptidyl arginine deiminase 4 [Source:HGNC Symbol;Acc:HGNC:18368]	46	37
M17.0	Hox cluster I	ENSOARG00000020074	CPNE8	copine 8 [Source:HGNC Symbol;Acc:HGNC:23498]	16	13
M17.0	Hox cluster I	ENSOARG00000006872	HOXB9	homeobox B9 [Source:HGNC Symbol;Acc:HGNC:5120]	16	13
M17.0	Hox cluster I	ENSOARG00000007134	HOXB2	homeobox B2 [Source:HGNC Symbol;Acc:HGNC:5113]	16	13
M17.0	Hox cluster I	ENSOARG00000007002	HOXB6	homeobox B6 [Source:HGNC Symbol;Acc:HGNC:5117]	16	13
M17.0	Hox cluster I	ENSOARG00000007067	HOXB4	homeobox B4 [Source:HGNC Symbol;Acc:HGNC:5115]	16	13
M17.0	Hox cluster I	ENSOARG00000009675	HOXA10	homeobox A10 [Source:HGNC Symbol;Acc:HGNC:5100]	16	13
M17.0	Hox cluster I	ENSOARG00000009717			16	13
M17.0	Hox cluster I	ENSOARG00000009789			16	13
M17.0	Hox cluster I	ENSOARG00000009797	HOXA3	homeobox A3 [Source:HGNC Symbol;Acc:HGNC:5104]	16	13
M17.0	Hox cluster I	ENSOARG00000019962	MEIS1	Meis homeobox 1 [Source:HGNC Symbol;Acc:HGNC:7000]	16	13
M17.0	Hox cluster I	ENSOARG00000012498	NKX2-3	NK2 homeobox 3 [Source:HGNC Symbol;Acc:HGNC:7836]	16	13
M17.0	Hox cluster I	ENSOARG00000011427	ITGA7	integrin subunit alpha 7 [Source:HGNC Symbol;Acc:HGNC:6143]	16	13
M17.0	Hox cluster I	ENSOARG00000000524	SKIDA1	SKI/DACH domain containing 1 [Source:HGNC Symbol;Acc:HGNC:32697]	16	13
M17.1	Hox cluster II	ENSOARG00000017237	PRDM16	PR/SET domain 16 [Source:HGNC Symbol;Acc:HGNC:14000]	12	10
M17.1	Hox cluster II	ENSOARG00000003293	PDGFD	platelet derived growth factor D [Source:HGNC Symbol;Acc:HGNC:30620]	12	10
M17.1	Hox cluster II	ENSOARG00000007106	HOXB3	homeobox B3 [Source:HGNC Symbol;Acc:HGNC:5114]	12	10
M17.1	Hox cluster II	ENSOARG00000007002	HOXB6	homeobox B6 [Source:HGNC Symbol;Acc:HGNC:5117]	12	10
M17.1	Hox cluster II	ENSOARG00000006908	HOXB7	homeobox B7 [Source:HGNC Symbol;Acc:HGNC:5118]	12	10
M17.1	Hox cluster II	ENSOARG00000007034	HOXB5	homeobox B5 [Source:HGNC Symbol;Acc:HGNC:5116]	12	10
M17.1	Hox cluster II	ENSOARG00000009717			12	10
M17.1	Hox cluster II	ENSOARG00000009789			12	10
M17.1	Hox cluster II	ENSOARG00000009797	HOXA3	homeobox A3 [Source:HGNC Symbol;Acc:HGNC:5104]	12	10
M17.1	Hox cluster II	ENSOARG00000006342	TTR	transthyretin [Source:HGNC Symbol;Acc:HGNC:12405]	12	10
M17.2	Hox cluster III	ENSOARG00000007106	HOXB3	homeobox B3 [Source:HGNC Symbol;Acc:HGNC:5114]	12	10
M17.2	Hox cluster III	ENSOARG00000007002	HOXB6	homeobox B6 [Source:HGNC Symbol;Acc:HGNC:5117]	12	10
M17.2	Hox cluster III	ENSOARG00000006908	HOXB7	homeobox B7 [Source:HGNC Symbol;Acc:HGNC:5118]	12	10
M17.2	Hox cluster III	ENSOARG00000009675	HOXA10	homeobox A10 [Source:HGNC Symbol;Acc:HGNC:5100]	12	10
M17.2	Hox cluster III	ENSOARG00000019962	MEIS1	Meis homeobox 1 [Source:HGNC Symbol;Acc:HGNC:7000]	12	10
M17.2	Hox cluster III	ENSOARG00000009717			12	10
M17.2	Hox cluster III	ENSOARG00000009789			12	10
M17.2	Hox cluster III	ENSOARG00000007067	HOXB4	homeobox B4 [Source:HGNC Symbol;Acc:HGNC:5115]	12	10
M17.2	Hox cluster III	ENSOARG00000020017	MEIS2	Meis homeobox 2 [Source:HGNC Symbol;Acc:HGNC:7001]	12	10
M17.2	Hox cluster III	ENSOARG00000009680	HOXA9		12	10
M17.3	Hox cluster IV	ENSOARG00000006872	HOXB9	homeobox B9 [Source:HGNC Symbol;Acc:HGNC:5120]	10	9
M17.3	Hox cluster IV	ENSOARG00000007134	HOXB2	homeobox B2 [Source:HGNC Symbol;Acc:HGNC:5113]	10	9
M17.3	Hox cluster IV	ENSOARG00000007002	HOXB6	homeobox B6 [Source:HGNC Symbol;Acc:HGNC:5117]	10	9
M17.3	Hox cluster IV	ENSOARG00000006908	HOXB7	homeobox B7 [Source:HGNC Symbol;Acc:HGNC:5118]	10	9
M17.3	Hox cluster IV	ENSOARG00000007067	HOXB4	homeobox B4 [Source:HGNC Symbol;Acc:HGNC:5115]	10	9
M17.3	Hox cluster IV	ENSOARG00000007034	HOXB5	homeobox B5 [Source:HGNC Symbol;Acc:HGNC:5116]	10	9
M17.3	Hox cluster IV	ENSOARG00000009717			10	9
M17.3	Hox cluster IV	ENSOARG00000009789			10	9
M17.3	Hox cluster IV	ENSOARG00000009680	HOXA9		10	9
M18	T cell differentiation via ITK and PKC	ENSOARG00000007634			11	11
M18	T cell differentiation via ITK and PKC	ENSOARG00000021134	PRKCH	protein kinase C eta [Source:HGNC Symbol;Acc:HGNC:9403]	11	11
M18	T cell differentiation via ITK and PKC	ENSOARG00000011171	ITK	IL2 inducible T-cell kinase [Source:HGNC Symbol;Acc:HGNC:6171]	11	11
M18	T cell differentiation via ITK and PKC	ENSOARG00000014085	SH2D1A	SH2 domain containing 1A [Source:HGNC Symbol;Acc:HGNC:10820]	11	11
M18	T cell differentiation via ITK and PKC	ENSOARG00000000398	ITM2A	integral membrane protein 2A [Source:HGNC Symbol;Acc:HGNC:6173]	11	11
M18	T cell differentiation via ITK and PKC	ENSOARG00000013102	ETS1	ETS proto-oncogene 1, transcription factor [Source:HGNC Symbol;Acc:HGNC:3488]	11	11
M18	T cell differentiation via ITK and PKC	ENSOARG00000014582	FASLG	Fas ligand [Source:HGNC Symbol;Acc:HGNC:11936]	11	11
M18	T cell differentiation via ITK and PKC	ENSOARG00000007029	SPOCK2	SPARC/osteonectin, cwcv and kazal like domains proteoglycan 2 [Source:HGNC Symbol;Acc:HGNC:13564]	11	11
M18	T cell differentiation via ITK and PKC	ENSOARG00000013242	PRKCQ	protein kinase C theta [Source:HGNC Symbol;Acc:HGNC:9410]	11	11
M18	T cell differentiation via ITK and PKC	ENSOARG00000015139	ABLIM1	actin binding LIM protein 1 [Source:HGNC Symbol;Acc:HGNC:78]	11	11
M18	T cell differentiation via ITK and PKC	ENSOARG00000006262			11	11
M19	T cell differentiation (Th2)	ENSOARG00000010806	UBASH3A	ubiquitin associated and SH3 domain containing A [Source:HGNC Symbol;Acc:HGNC:12462]	17	16
M19	T cell differentiation (Th2)	ENSOARG00000018277	CD28	CD28 molecule [Source:HGNC Symbol;Acc:HGNC:1653]	17	16
M19	T cell differentiation (Th2)	ENSOARG00000020968	LCK	LCK proto-oncogene, Src family tyrosine kinase [Source:HGNC Symbol;Acc:HGNC:6524]	17	16
M19	T cell differentiation (Th2)	ENSOARG00000019045	TRAT1	T-cell receptor associated transmembrane adaptor 1 [Source:HGNC Symbol;Acc:HGNC:30698]	17	16
M19	T cell differentiation (Th2)	ENSOARG00000007520	PKIA		17	16
M19	T cell differentiation (Th2)	ENSOARG00000008915	HNRNPLL	heterogeneous nuclear ribonucleoprotein L like [Source:HGNC Symbol;Acc:HGNC:25127]	17	16
M19	T cell differentiation (Th2)	ENSOARG00000007987	GZMK	granzyme K [Source:HGNC Symbol;Acc:HGNC:4711]	17	16
M19	T cell differentiation (Th2)	ENSOARG00000001158	LAT	linker for activation of T-cells [Source:HGNC Symbol;Acc:HGNC:18874]	17	16
M19	T cell differentiation (Th2)	ENSOARG00000000398	ITM2A	integral membrane protein 2A [Source:HGNC Symbol;Acc:HGNC:6173]	17	16
M19	T cell differentiation (Th2)	ENSOARG00000017108	GRAP2	GRB2-related adaptor protein 2 [Source:HGNC Symbol;Acc:HGNC:4563]	17	16
M19	T cell differentiation (Th2)	ENSOARG00000015348	GPR171	G protein-coupled receptor 171 [Source:HGNC Symbol;Acc:HGNC:30057]	17	16
M19	T cell differentiation (Th2)	ENSOARG00000011944	SIT1	signaling threshold regulating transmembrane adaptor 1 [Source:HGNC Symbol;Acc:HGNC:17710]	17	16
M19	T cell differentiation (Th2)	ENSOARG00000006454	DPP4	dipeptidyl peptidase 4 [Source:HGNC Symbol;Acc:HGNC:3009]	17	16
M19	T cell differentiation (Th2)	ENSOARG00000013941	GATA3	GATA binding protein 3 [Source:HGNC Symbol;Acc:HGNC:4172]	17	16
M19	T cell differentiation (Th2)	ENSOARG00000014211	LOC101115527		17	16
M19	T cell differentiation (Th2)	ENSOARG00000009256	CD3G	CD3g molecule [Source:HGNC Symbol;Acc:HGNC:1675]	17	16
M20	AP-1 transcription factor network	ENSOARG00000009627	CCL2	C-C motif chemokine ligand 2 [Source:HGNC Symbol;Acc:HGNC:10618]	15	15
M20	AP-1 transcription factor network	ENSOARG00000007908	MMP9	matrix metallopeptidase 9 [Source:HGNC Symbol;Acc:HGNC:7176]	15	15
M20	AP-1 transcription factor network	ENSOARG00000010854	JUNB	JunB proto-oncogene, AP-1 transcription factor subunit [Source:HGNC Symbol;Acc:HGNC:6205]	15	15
M20	AP-1 transcription factor network	ENSOARG00000001783	FOS	Fos proto-oncogene, AP-1 transcription factor subunit [Source:HGNC Symbol;Acc:HGNC:3796]	15	15
M20	AP-1 transcription factor network	ENSOARG00000001958	IFNG	interferon gamma [Source:HGNC Symbol;Acc:HGNC:5438]	15	15
M20	AP-1 transcription factor network	ENSOARG00000009983	FOSB	FosB proto-oncogene, AP-1 transcription factor subunit [Source:HGNC Symbol;Acc:HGNC:3797]	15	15
M20	AP-1 transcription factor network	ENSOARG00000016470		early growth response protein 1 [Source:RefSeq peptide;Acc:NP_001135978]	15	15
M20	AP-1 transcription factor network	ENSOARG00000009999	JUN	Jun proto-oncogene, AP-1 transcription factor subunit [Source:HGNC Symbol;Acc:HGNC:6204]	15	15
M20	AP-1 transcription factor network	ENSOARG00000008473	PLAU	urokinase-type plasminogen activator precursor [Source:RefSeq peptide;Acc:NP_001157065]	15	15
M20	AP-1 transcription factor network	ENSOARG00000012021	IL6	interleukin-6 precursor [Source:RefSeq peptide;Acc:NP_001009392]	15	15
M20	AP-1 transcription factor network	ENSOARG00000000072	FOSL1	FOS like 1, AP-1 transcription factor subunit [Source:HGNC Symbol;Acc:HGNC:13718]	15	15
M20	AP-1 transcription factor network	ENSOARG00000014496	CXCL8	Interleukin-8 [Source:UniProtKB/Swiss-Prot;Acc:P36925]	15	15
M20	AP-1 transcription factor network	ENSOARG00000019483	FOSL2	FOS like 2, AP-1 transcription factor subunit [Source:HGNC Symbol;Acc:HGNC:3798]	15	15
M20	AP-1 transcription factor network	ENSOARG00000010493	ATF3	activating transcription factor 3 [Source:HGNC Symbol;Acc:HGNC:785]	15	15
M20	AP-1 transcription factor network	ENSOARG00000005315	MMP1	matrix metallopeptidase 1 [Source:HGNC Symbol;Acc:HGNC:7155]	15	15
M21	cell adhesion (lymphocyte homing)	ENSOARG00000010897	SELL	selectin L [Source:HGNC Symbol;Acc:HGNC:10720]	10	9
M21	cell adhesion (lymphocyte homing)	ENSOARG00000013295	SDK2	sidekick cell adhesion molecule 2 [Source:HGNC Symbol;Acc:HGNC:19308]	10	9
M21	cell adhesion (lymphocyte homing)	ENSOARG00000003418	PTK2	protein tyrosine kinase 2 [Source:HGNC Symbol;Acc:HGNC:9611]	10	9
M21	cell adhesion (lymphocyte homing)	ENSOARG00000011957	CD72	CD72 molecule [Source:HGNC Symbol;Acc:HGNC:1696]	10	9
M21	cell adhesion (lymphocyte homing)	ENSOARG00000004988	AFDN	afadin, adherens junction formation factor [Source:HGNC Symbol;Acc:HGNC:7137]	10	9
M21	cell adhesion (lymphocyte homing)	ENSOARG00000011081	CD24		10	9
M21	cell adhesion (lymphocyte homing)	ENSOARG00000004983	VAV1	vav guanine nucleotide exchange factor 1 [Source:HGNC Symbol;Acc:HGNC:12657]	10	9
M21	cell adhesion (lymphocyte homing)	ENSOARG00000014777	CCR7	C-C motif chemokine receptor 7 [Source:HGNC Symbol;Acc:HGNC:1608]	10	9
M21	cell adhesion (lymphocyte homing)	ENSOARG00000017732	CXCL13	C-X-C motif chemokine ligand 13 [Source:HGNC Symbol;Acc:HGNC:10639]	10	9
M22.0	mismatch repair (I)	ENSOARG00000008581	SMC1A	structural maintenance of chromosomes 1A [Source:HGNC Symbol;Acc:HGNC:11111]	27	27
M22.0	mismatch repair (I)	ENSOARG00000017574	POLA1	DNA polymerase alpha 1, catalytic subunit [Source:HGNC Symbol;Acc:HGNC:9173]	27	27
M22.0	mismatch repair (I)	ENSOARG00000007995	NCAPG2	non-SMC condensin II complex subunit G2 [Source:HGNC Symbol;Acc:HGNC:21904]	27	27
M22.0	mismatch repair (I)	ENSOARG00000003356	RFC5	replication factor C subunit 5 [Source:HGNC Symbol;Acc:HGNC:9973]	27	27
M22.0	mismatch repair (I)	ENSOARG00000020512	RFC4	replication factor C subunit 4 [Source:HGNC Symbol;Acc:HGNC:9972]	27	27
M22.0	mismatch repair (I)	ENSOARG00000005136	MSH2	mutS homolog 2 [Source:HGNC Symbol;Acc:HGNC:7325]	27	27
M22.0	mismatch repair (I)	ENSOARG00000012899			27	27
M22.0	mismatch repair (I)	ENSOARG00000005046	MSH6	mutS homolog 6 [Source:HGNC Symbol;Acc:HGNC:7329]	27	27
M22.0	mismatch repair (I)	ENSOARG00000011737	RFC2	replication factor C subunit 2 [Source:HGNC Symbol;Acc:HGNC:9970]	27	27
M22.0	mismatch repair (I)	ENSOARG00000005900	GMNN	geminin, DNA replication inhibitor [Source:HGNC Symbol;Acc:HGNC:17493]	27	27
M22.0	mismatch repair (I)	ENSOARG00000014305	BUB1	BUB1 mitotic checkpoint serine/threonine kinase [Source:HGNC Symbol;Acc:HGNC:1148]	27	27
M22.0	mismatch repair (I)	ENSOARG00000003498	RMI1	RecQ mediated genome instability 1 [Source:HGNC Symbol;Acc:HGNC:25764]	27	27
M22.0	mismatch repair (I)	ENSOARG00000018102	RACGAP1	Rac GTPase activating protein 1 [Source:HGNC Symbol;Acc:HGNC:9804]	27	27
M22.0	mismatch repair (I)	ENSOARG00000007232	EXO1	exonuclease 1 [Source:HGNC Symbol;Acc:HGNC:3511]	27	27
M22.0	mismatch repair (I)	ENSOARG00000010224	POLD3	DNA polymerase delta 3, accessory subunit [Source:HGNC Symbol;Acc:HGNC:20932]	27	27
M22.0	mismatch repair (I)	ENSOARG00000008185	PRIM1	primase (DNA) subunit 1 [Source:HGNC Symbol;Acc:HGNC:9369]	27	27
M22.0	mismatch repair (I)	ENSOARG00000013084	ZWINT	ZW10 interacting kinetochore protein [Source:HGNC Symbol;Acc:HGNC:13195]	27	27
M22.0	mismatch repair (I)	ENSOARG00000011655	CHEK1	checkpoint kinase 1 [Source:HGNC Symbol;Acc:HGNC:1925]	27	27
M22.0	mismatch repair (I)	ENSOARG00000017133	PCNA	proliferating cell nuclear antigen [Source:HGNC Symbol;Acc:HGNC:8729]	27	27
M22.0	mismatch repair (I)	ENSOARG00000006321	CENPK	centromere protein K [Source:HGNC Symbol;Acc:HGNC:29479]	27	27
M22.0	mismatch repair (I)	ENSOARG00000008066	FIGNL1	fidgetin like 1 [Source:HGNC Symbol;Acc:HGNC:13286]	27	27
M22.0	mismatch repair (I)	ENSOARG00000010614	MCM6	minichromosome maintenance complex component 6 [Source:HGNC Symbol;Acc:HGNC:6949]	27	27
M22.0	mismatch repair (I)	ENSOARG00000010697	RFC3	replication factor C subunit 3 [Source:HGNC Symbol;Acc:HGNC:9971]	27	27
M22.0	mismatch repair (I)	ENSOARG00000014046	SSBP1	single stranded DNA binding protein 1 [Source:HGNC Symbol;Acc:HGNC:11317]	27	27
M22.0	mismatch repair (I)	ENSOARG00000008582	TOPBP1	topoisomerase (DNA) II binding protein 1 [Source:HGNC Symbol;Acc:HGNC:17008]	27	27
M22.0	mismatch repair (I)	ENSOARG00000005725	RPA3	replication protein A3 [Source:HGNC Symbol;Acc:HGNC:10291]	27	27
M22.0	mismatch repair (I)	ENSOARG00000007399	SMC2	structural maintenance of chromosomes 2 [Source:HGNC Symbol;Acc:HGNC:14011]	27	27
M22.1	mismatch repair (II)	ENSOARG00000017133	PCNA	proliferating cell nuclear antigen [Source:HGNC Symbol;Acc:HGNC:8729]	13	13
M22.1	mismatch repair (II)	ENSOARG00000010697	RFC3	replication factor C subunit 3 [Source:HGNC Symbol;Acc:HGNC:9971]	13	13
M22.1	mismatch repair (II)	ENSOARG00000003356	RFC5	replication factor C subunit 5 [Source:HGNC Symbol;Acc:HGNC:9973]	13	13
M22.1	mismatch repair (II)	ENSOARG00000020512	RFC4	replication factor C subunit 4 [Source:HGNC Symbol;Acc:HGNC:9972]	13	13
M22.1	mismatch repair (II)	ENSOARG00000005136	MSH2	mutS homolog 2 [Source:HGNC Symbol;Acc:HGNC:7325]	13	13
M22.1	mismatch repair (II)	ENSOARG00000007232	EXO1	exonuclease 1 [Source:HGNC Symbol;Acc:HGNC:3511]	13	13
M22.1	mismatch repair (II)	ENSOARG00000014479	RPA1	replication protein A1 [Source:HGNC Symbol;Acc:HGNC:10289]	13	13
M22.1	mismatch repair (II)	ENSOARG00000005046	MSH6	mutS homolog 6 [Source:HGNC Symbol;Acc:HGNC:7329]	13	13
M22.1	mismatch repair (II)	ENSOARG00000011737	RFC2	replication factor C subunit 2 [Source:HGNC Symbol;Acc:HGNC:9970]	13	13
M22.1	mismatch repair (II)	ENSOARG00000013923	POLD1	DNA polymerase delta 1, catalytic subunit [Source:HGNC Symbol;Acc:HGNC:9175]	13	13
M22.1	mismatch repair (II)	ENSOARG00000010224	POLD3	DNA polymerase delta 3, accessory subunit [Source:HGNC Symbol;Acc:HGNC:20932]	13	13
M22.1	mismatch repair (II)	ENSOARG00000016550	MLH1	mutL homolog 1 [Source:HGNC Symbol;Acc:HGNC:7127]	13	13
M22.1	mismatch repair (II)	ENSOARG00000005725	RPA3	replication protein A3 [Source:HGNC Symbol;Acc:HGNC:10291]	13	13
M23	RA, WNT, CSF receptors network (monocyte)	ENSOARG00000014119	RARA	retinoic acid receptor alpha [Source:HGNC Symbol;Acc:HGNC:9864]	12	12
M23	RA, WNT, CSF receptors network (monocyte)	ENSOARG00000016629	FZD1	frizzled class receptor 1 [Source:HGNC Symbol;Acc:HGNC:4038]	12	12
M23	RA, WNT, CSF receptors network (monocyte)	ENSOARG00000004414			12	12
M23	RA, WNT, CSF receptors network (monocyte)	ENSOARG00000007541	CSF2RA	colony stimulating factor 2 receptor alpha subunit [Source:HGNC Symbol;Acc:HGNC:2435]	12	12
M23	RA, WNT, CSF receptors network (monocyte)	ENSOARG00000001783	FOS	Fos proto-oncogene, AP-1 transcription factor subunit [Source:HGNC Symbol;Acc:HGNC:3796]	12	12
M23	RA, WNT, CSF receptors network (monocyte)	ENSOARG00000006358	CSF1R	colony stimulating factor 1 receptor [Source:HGNC Symbol;Acc:HGNC:2433]	12	12
M23	RA, WNT, CSF receptors network (monocyte)	ENSOARG00000008653	FZD2	frizzled class receptor 2 [Source:HGNC Symbol;Acc:HGNC:4040]	12	12
M23	RA, WNT, CSF receptors network (monocyte)	ENSOARG00000002366	RXRA	retinoid X receptor alpha [Source:HGNC Symbol;Acc:HGNC:10477]	12	12
M23	RA, WNT, CSF receptors network (monocyte)	ENSOARG00000006553	SPI1	Spi-1 proto-oncogene [Source:HGNC Symbol;Acc:HGNC:11241]	12	12
M23	RA, WNT, CSF receptors network (monocyte)	ENSOARG00000007592	PTGS2	prostaglandin-endoperoxide synthase 2 [Source:HGNC Symbol;Acc:HGNC:9605]	12	12
M23	RA, WNT, CSF receptors network (monocyte)	ENSOARG00000019729	CSF3R	colony stimulating factor 3 receptor [Source:HGNC Symbol;Acc:HGNC:2439]	12	12
M23	RA, WNT, CSF receptors network (monocyte)	ENSOARG00000014496	CXCL8	Interleukin-8 [Source:UniProtKB/Swiss-Prot;Acc:P36925]	12	12
M24	cell activation (IL15, IL23, TNF)	ENSOARG00000011130	SBNO2	strawberry notch homolog 2 [Source:HGNC Symbol;Acc:HGNC:29158]	15	15
M24	cell activation (IL15, IL23, TNF)	ENSOARG00000015050	MAP3K8	mitogen-activated protein kinase kinase kinase 8 [Source:HGNC Symbol;Acc:HGNC:6860]	15	15
M24	cell activation (IL15, IL23, TNF)	ENSOARG00000009246	IL23A	interleukin 23 subunit alpha [Source:HGNC Symbol;Acc:HGNC:15488]	15	15
M24	cell activation (IL15, IL23, TNF)	ENSOARG00000019329	FN1	fibronectin 1 [Source:HGNC Symbol;Acc:HGNC:3778]	15	15
M24	cell activation (IL15, IL23, TNF)	ENSOARG00000012936	CD83	CD83 molecule [Source:HGNC Symbol;Acc:HGNC:1703]	15	15
M24	cell activation (IL15, IL23, TNF)	ENSOARG00000019070	PDGFRA	platelet derived growth factor receptor alpha [Source:HGNC Symbol;Acc:HGNC:8803]	15	15
M24	cell activation (IL15, IL23, TNF)	ENSOARG00000012119	IL15	interleukin 15 [Source:HGNC Symbol;Acc:HGNC:5977]	15	15
M24	cell activation (IL15, IL23, TNF)	ENSOARG00000000569	TNFAIP3	TNF alpha induced protein 3 [Source:HGNC Symbol;Acc:HGNC:11896]	15	15
M24	cell activation (IL15, IL23, TNF)	ENSOARG00000010035	SERPING1	serpin family G member 1 [Source:HGNC Symbol;Acc:HGNC:1228]	15	15
M24	cell activation (IL15, IL23, TNF)	ENSOARG00000008333	TNF	tumor necrosis factor [Source:HGNC Symbol;Acc:HGNC:11892]	15	15
M24	cell activation (IL15, IL23, TNF)	ENSOARG00000008456	TF	transferrin [Source:HGNC Symbol;Acc:HGNC:11740]	15	15
M24	cell activation (IL15, IL23, TNF)	ENSOARG00000016476	COL3A1	collagen type III alpha 1 chain [Source:HGNC Symbol;Acc:HGNC:2201]	15	15
M24	cell activation (IL15, IL23, TNF)	ENSOARG00000000483	NFKB2	nuclear factor kappa B subunit 2 [Source:HGNC Symbol;Acc:HGNC:7795]	15	15
M24	cell activation (IL15, IL23, TNF)	ENSOARG00000000950	A2M	alpha-2-macroglobulin [Source:HGNC Symbol;Acc:HGNC:7]	15	15
M24	cell activation (IL15, IL23, TNF)	ENSOARG00000009239	BCL3	B-cell CLL/lymphoma 3 [Source:HGNC Symbol;Acc:HGNC:998]	15	15
M25	TLR8-BAFF network	ENSOARG00000016390	SLC40A1	solute carrier family 40 member 1 [Source:HGNC Symbol;Acc:HGNC:10909]	10	10
M25	TLR8-BAFF network	ENSOARG00000005617	TNFSF13B	TNF superfamily member 13b [Source:HGNC Symbol;Acc:HGNC:11929]	10	10
M25	TLR8-BAFF network	ENSOARG00000010137	ASGR1	asialoglycoprotein receptor 1 [Source:HGNC Symbol;Acc:HGNC:742]	10	10
M25	TLR8-BAFF network	ENSOARG00000010000	ASGR2	asialoglycoprotein receptor 2 [Source:HGNC Symbol;Acc:HGNC:743]	10	10
M25	TLR8-BAFF network	ENSOARG00000005660			10	10
M25	TLR8-BAFF network	ENSOARG00000012817	AP1S2	adaptor related protein complex 1 sigma 2 subunit [Source:HGNC Symbol;Acc:HGNC:560]	10	10
M25	TLR8-BAFF network	ENSOARG00000018099	TLR8	toll-like receptor 8 precursor [Source:RefSeq peptide;Acc:NP_001129401]	10	10
M25	TLR8-BAFF network	ENSOARG00000020487	BCL6	B-cell CLL/lymphoma 6 [Source:HGNC Symbol;Acc:HGNC:1001]	10	10
M25	TLR8-BAFF network	ENSOARG00000013159	IL1R2	interleukin 1 receptor type 2 [Source:HGNC Symbol;Acc:HGNC:5994]	10	10
M25	TLR8-BAFF network	ENSOARG00000011915	TBXAS1	thromboxane A synthase 1 [Source:HGNC Symbol;Acc:HGNC:11609]	10	10
M26.0	TBA	ENSOARG00000015773	TRIM15	tripartite motif containing 15 [Source:HGNC Symbol;Acc:HGNC:16284]	31	29
M26.0	TBA	ENSOARG00000008009	CDH17	cadherin 17 [Source:HGNC Symbol;Acc:HGNC:1756]	31	29
M26.0	TBA	ENSOARG00000006690	CDX1	caudal type homeobox 1 [Source:HGNC Symbol;Acc:HGNC:1805]	31	29
M26.0	TBA	ENSOARG00000012435	CDX2	caudal type homeobox 2 [Source:HGNC Symbol;Acc:HGNC:1806]	31	29
M26.0	TBA	ENSOARG00000007766	MYO1A	myosin IA [Source:HGNC Symbol;Acc:HGNC:7595]	31	29
M26.0	TBA	ENSOARG00000020752	FABP1	fatty acid binding protein 1 [Source:HGNC Symbol;Acc:HGNC:3555]	31	29
M26.0	TBA	ENSOARG00000006212	CRABP2	cellular retinoic acid binding protein 2 [Source:HGNC Symbol;Acc:HGNC:2339]	31	29
M26.0	TBA	ENSOARG00000009687	SLC39A5	solute carrier family 39 member 5 [Source:HGNC Symbol;Acc:HGNC:20502]	31	29
M26.0	TBA	ENSOARG00000019575	VIL1	villin 1 [Source:HGNC Symbol;Acc:HGNC:12690]	31	29
M26.0	TBA	ENSOARG00000003142	USH1C		31	29
M26.0	TBA	ENSOARG00000006788	IL22RA1	interleukin 22 receptor subunit alpha 1 [Source:HGNC Symbol;Acc:HGNC:13700]	31	29
M26.0	TBA	ENSOARG00000014062	CLRN3	clarin 3 [Source:HGNC Symbol;Acc:HGNC:20795]	31	29
M26.0	TBA	ENSOARG00000020427	HMGCS2	3-hydroxy-3-methylglutaryl-CoA synthase 2 [Source:HGNC Symbol;Acc:HGNC:5008]	31	29
M26.0	TBA	ENSOARG00000020763	GUCY2C	guanylate cyclase 2C [Source:HGNC Symbol;Acc:HGNC:4688]	31	29
M26.0	TBA	ENSOARG00000006707	TINAG	tubulointerstitial nephritis antigen [Source:HGNC Symbol;Acc:HGNC:14599]	31	29
M26.0	TBA	ENSOARG00000014391	DDC	dopa decarboxylase [Source:HGNC Symbol;Acc:HGNC:2719]	31	29
M26.0	TBA	ENSOARG00000013390	GIPC2	GIPC PDZ domain containing family member 2 [Source:HGNC Symbol;Acc:HGNC:18177]	31	29
M26.0	TBA	ENSOARG00000019334	EPS8L3	EPS8 like 3 [Source:HGNC Symbol;Acc:HGNC:21297]	31	29
M26.0	TBA	ENSOARG00000020288	PPP1R14D	protein phosphatase 1 regulatory inhibitor subunit 14D [Source:HGNC Symbol;Acc:HGNC:14953]	31	29
M26.0	TBA	ENSOARG00000005839	LGALS4	galectin 4 [Source:HGNC Symbol;Acc:HGNC:6565]	31	29
M26.0	TBA	ENSOARG00000014554	LRRC19	leucine rich repeat containing 19 [Source:HGNC Symbol;Acc:HGNC:23379]	31	29
M26.0	TBA	ENSOARG00000007140	HNF4G	hepatocyte nuclear factor 4 gamma [Source:HGNC Symbol;Acc:HGNC:5026]	31	29
M26.0	TBA	ENSOARG00000003928	HNF4A	hepatocyte nuclear factor 4-alpha [Source:RefSeq peptide;Acc:NP_001192082]	31	29
M26.0	TBA	ENSOARG00000006446	CDHR5	cadherin related family member 5 [Source:HGNC Symbol;Acc:HGNC:7521]	31	29
M26.0	TBA	ENSOARG00000013695	A1CF	APOBEC1 complementation factor [Source:HGNC Symbol;Acc:HGNC:24086]	31	29
M26.0	TBA	ENSOARG00000019817	NR1I2	nuclear receptor subfamily 1 group I member 2 [Source:HGNC Symbol;Acc:HGNC:7968]	31	29
M26.0	TBA	ENSOARG00000018913	RNF128	ring finger protein 128, E3 ubiquitin protein ligase [Source:HGNC Symbol;Acc:HGNC:21153]	31	29
M26.0	TBA	ENSOARG00000011969	GPA33	glycoprotein A33 [Source:HGNC Symbol;Acc:HGNC:4445]	31	29
M26.0	TBA	ENSOARG00000004831	CCL14	C-C motif chemokine ligand 14 [Source:HGNC Symbol;Acc:HGNC:10612]	31	29
M26.1	TBA	ENSOARG00000015773	TRIM15	tripartite motif containing 15 [Source:HGNC Symbol;Acc:HGNC:16284]	23	21
M26.1	TBA	ENSOARG00000009742	UGT2A3	UDP glucuronosyltransferase family 2 member A3 [Source:HGNC Symbol;Acc:HGNC:28528]	23	21
M26.1	TBA	ENSOARG00000018068	LOC101110727		23	21
M26.1	TBA	ENSOARG00000007152	TM4SF5	transmembrane 4 L six family member 5 [Source:HGNC Symbol;Acc:HGNC:11857]	23	21
M26.1	TBA	ENSOARG00000019575	VIL1	villin 1 [Source:HGNC Symbol;Acc:HGNC:12690]	23	21
M26.1	TBA	ENSOARG00000003142	USH1C		23	21
M26.1	TBA	ENSOARG00000014062	CLRN3	clarin 3 [Source:HGNC Symbol;Acc:HGNC:20795]	23	21
M26.1	TBA	ENSOARG00000006707	TINAG	tubulointerstitial nephritis antigen [Source:HGNC Symbol;Acc:HGNC:14599]	23	21
M26.1	TBA	ENSOARG00000014391	DDC	dopa decarboxylase [Source:HGNC Symbol;Acc:HGNC:2719]	23	21
M26.1	TBA	ENSOARG00000013390	GIPC2	GIPC PDZ domain containing family member 2 [Source:HGNC Symbol;Acc:HGNC:18177]	23	21
M26.1	TBA	ENSOARG00000018283	CYP3A24	cytochrome P450 3A24 [Source:RefSeq peptide;Acc:NP_001123376]	23	21
M26.1	TBA	ENSOARG00000005839	LGALS4	galectin 4 [Source:HGNC Symbol;Acc:HGNC:6565]	23	21
M26.1	TBA	ENSOARG00000008499	ARSE	arylsulfatase E (chondrodysplasia punctata 1) [Source:HGNC Symbol;Acc:HGNC:719]	23	21
M26.1	TBA	ENSOARG00000014554	LRRC19	leucine rich repeat containing 19 [Source:HGNC Symbol;Acc:HGNC:23379]	23	21
M26.1	TBA	ENSOARG00000007140	HNF4G	hepatocyte nuclear factor 4 gamma [Source:HGNC Symbol;Acc:HGNC:5026]	23	21
M26.1	TBA	ENSOARG00000009608	RNF186	ring finger protein 186 [Source:HGNC Symbol;Acc:HGNC:25978]	23	21
M26.1	TBA	ENSOARG00000003928	HNF4A	hepatocyte nuclear factor 4-alpha [Source:RefSeq peptide;Acc:NP_001192082]	23	21
M26.1	TBA	ENSOARG00000006446	CDHR5	cadherin related family member 5 [Source:HGNC Symbol;Acc:HGNC:7521]	23	21
M26.1	TBA	ENSOARG00000018913	RNF128	ring finger protein 128, E3 ubiquitin protein ligase [Source:HGNC Symbol;Acc:HGNC:21153]	23	21
M26.1	TBA	ENSOARG00000013695	A1CF	APOBEC1 complementation factor [Source:HGNC Symbol;Acc:HGNC:24086]	23	21
M26.1	TBA	ENSOARG00000004831	CCL14	C-C motif chemokine ligand 14 [Source:HGNC Symbol;Acc:HGNC:10612]	23	21
M26.2	TBA	ENSOARG00000015773	TRIM15	tripartite motif containing 15 [Source:HGNC Symbol;Acc:HGNC:16284]	15	13
M26.2	TBA	ENSOARG00000014554	LRRC19	leucine rich repeat containing 19 [Source:HGNC Symbol;Acc:HGNC:23379]	15	13
M26.2	TBA	ENSOARG00000007140	HNF4G	hepatocyte nuclear factor 4 gamma [Source:HGNC Symbol;Acc:HGNC:5026]	15	13
M26.2	TBA	ENSOARG00000003928	HNF4A	hepatocyte nuclear factor 4-alpha [Source:RefSeq peptide;Acc:NP_001192082]	15	13
M26.2	TBA	ENSOARG00000019575	VIL1	villin 1 [Source:HGNC Symbol;Acc:HGNC:12690]	15	13
M26.2	TBA	ENSOARG00000014062	CLRN3	clarin 3 [Source:HGNC Symbol;Acc:HGNC:20795]	15	13
M26.2	TBA	ENSOARG00000018913	RNF128	ring finger protein 128, E3 ubiquitin protein ligase [Source:HGNC Symbol;Acc:HGNC:21153]	15	13
M26.2	TBA	ENSOARG00000014391	DDC	dopa decarboxylase [Source:HGNC Symbol;Acc:HGNC:2719]	15	13
M26.2	TBA	ENSOARG00000003142	USH1C		15	13
M26.2	TBA	ENSOARG00000018869	CLDN2	claudin 2 [Source:HGNC Symbol;Acc:HGNC:2041]	15	13
M26.2	TBA	ENSOARG00000013695	A1CF	APOBEC1 complementation factor [Source:HGNC Symbol;Acc:HGNC:24086]	15	13
M26.2	TBA	ENSOARG00000004831	CCL14	C-C motif chemokine ligand 14 [Source:HGNC Symbol;Acc:HGNC:10612]	15	13
M26.2	TBA	ENSOARG00000005839	LGALS4	galectin 4 [Source:HGNC Symbol;Acc:HGNC:6565]	15	13
M27.0	chemokine cluster (I)	ENSOARG00000009627	CCL2	C-C motif chemokine ligand 2 [Source:HGNC Symbol;Acc:HGNC:10618]	26	24
M27.0	chemokine cluster (I)	ENSOARG00000009184	CCL1	C-C motif chemokine ligand 1 [Source:HGNC Symbol;Acc:HGNC:10609]	26	24
M27.0	chemokine cluster (I)	ENSOARG00000004253	CCL4	C-C motif chemokine ligand 4 [Source:HGNC Symbol;Acc:HGNC:10630]	26	24
M27.0	chemokine cluster (I)	ENSOARG00000004964	CCL5	C-C motif chemokine ligand 5 [Source:HGNC Symbol;Acc:HGNC:10632]	26	24
M27.0	chemokine cluster (I)	ENSOARG00000009241	CCL8	C-C motif chemokine ligand 8 [Source:HGNC Symbol;Acc:HGNC:10635]	26	24
M27.0	chemokine cluster (I)	ENSOARG00000014766	PF4		26	24
M27.0	chemokine cluster (I)	ENSOARG00000009100	XCL1		26	24
M27.0	chemokine cluster (I)	ENSOARG00000014675	PPBP	pro-platelet basic protein [Source:HGNC Symbol;Acc:HGNC:9240]	26	24
M27.0	chemokine cluster (I)	ENSOARG00000020576	CCL20	C-C motif chemokine ligand 20 [Source:HGNC Symbol;Acc:HGNC:10619]	26	24
M27.0	chemokine cluster (I)	ENSOARG00000004774			26	24
M27.0	chemokine cluster (I)	ENSOARG00000001958	IFNG	interferon gamma [Source:HGNC Symbol;Acc:HGNC:5438]	26	24
M27.0	chemokine cluster (I)	ENSOARG00000014841			26	24
M27.0	chemokine cluster (I)	ENSOARG00000016668	CXCL11	C-X-C motif chemokine ligand 11 [Source:HGNC Symbol;Acc:HGNC:10638]	26	24
M27.0	chemokine cluster (I)	ENSOARG00000016611	CXCL10	C-X-C motif chemokine ligand 10 [Source:HGNC Symbol;Acc:HGNC:10637]	26	24
M27.0	chemokine cluster (I)	ENSOARG00000017732	CXCL13	C-X-C motif chemokine ligand 13 [Source:HGNC Symbol;Acc:HGNC:10639]	26	24
M27.0	chemokine cluster (I)	ENSOARG00000002991	CXCL12	C-X-C motif chemokine ligand 12 [Source:HGNC Symbol;Acc:HGNC:10672]	26	24
M27.0	chemokine cluster (I)	ENSOARG00000014775			26	24
M27.0	chemokine cluster (I)	ENSOARG00000014841			26	24
M27.0	chemokine cluster (I)	ENSOARG00000014592			26	24
M27.0	chemokine cluster (I)	ENSOARG00000014592			26	24
M27.0	chemokine cluster (I)	ENSOARG00000004367	LOC101114535		26	24
M27.0	chemokine cluster (I)	ENSOARG00000009119	CCL19	C-C motif chemokine ligand 19 [Source:HGNC Symbol;Acc:HGNC:10617]	26	24
M27.0	chemokine cluster (I)	ENSOARG00000016543	CXCL9	C-X-C motif chemokine ligand 9 [Source:HGNC Symbol;Acc:HGNC:7098]	26	24
M27.0	chemokine cluster (I)	ENSOARG00000014496	CXCL8	Interleukin-8 [Source:UniProtKB/Swiss-Prot;Acc:P36925]	26	24
M27.1	chemokine cluster (II)	ENSOARG00000012672	ANXA1	annexin A1 [Source:HGNC Symbol;Acc:HGNC:533]	15	14
M27.1	chemokine cluster (II)	ENSOARG00000009627	CCL2	C-C motif chemokine ligand 2 [Source:HGNC Symbol;Acc:HGNC:10618]	15	14
M27.1	chemokine cluster (II)	ENSOARG00000014592			15	14
M27.1	chemokine cluster (II)	ENSOARG00000004253	CCL4	C-C motif chemokine ligand 4 [Source:HGNC Symbol;Acc:HGNC:10630]	15	14
M27.1	chemokine cluster (II)	ENSOARG00000004964	CCL5	C-C motif chemokine ligand 5 [Source:HGNC Symbol;Acc:HGNC:10632]	15	14
M27.1	chemokine cluster (II)	ENSOARG00000016543	CXCL9	C-X-C motif chemokine ligand 9 [Source:HGNC Symbol;Acc:HGNC:7098]	15	14
M27.1	chemokine cluster (II)	ENSOARG00000014592			15	14
M27.1	chemokine cluster (II)	ENSOARG00000014260	CCR1	C-C motif chemokine receptor 1 [Source:HGNC Symbol;Acc:HGNC:1602]	15	14
M27.1	chemokine cluster (II)	ENSOARG00000009100	XCL1		15	14
M27.1	chemokine cluster (II)	ENSOARG00000014214	CCR5	C-C motif chemokine receptor 5 (gene/pseudogene) [Source:HGNC Symbol;Acc:HGNC:1606]	15	14
M27.1	chemokine cluster (II)	ENSOARG00000016611	CXCL10	C-X-C motif chemokine ligand 10 [Source:HGNC Symbol;Acc:HGNC:10637]	15	14
M27.1	chemokine cluster (II)	ENSOARG00000016668	CXCL11	C-X-C motif chemokine ligand 11 [Source:HGNC Symbol;Acc:HGNC:10638]	15	14
M27.1	chemokine cluster (II)	ENSOARG00000020576	CCL20	C-C motif chemokine ligand 20 [Source:HGNC Symbol;Acc:HGNC:10619]	15	14
M27.1	chemokine cluster (II)	ENSOARG00000017732	CXCL13	C-X-C motif chemokine ligand 13 [Source:HGNC Symbol;Acc:HGNC:10639]	15	14
M28	antigen presentation (lipids and proteins)	ENSOARG00000007252	CD1D	CD1d molecule [Source:HGNC Symbol;Acc:HGNC:1637]	11	8
M28	antigen presentation (lipids and proteins)	ENSOARG00000007307	CD1E	CD1e molecule [Source:HGNC Symbol;Acc:HGNC:1638]	11	8
M28	antigen presentation (lipids and proteins)	ENSOARG00000007267	LOC101110103		11	8
M28	antigen presentation (lipids and proteins)	ENSOARG00000016610	HLA-DRA	major histocompatibility complex, class II, DR alpha [Source:HGNC Symbol;Acc:HGNC:4947]	11	8
M28	antigen presentation (lipids and proteins)	ENSOARG00000016610	HLA-DRA	major histocompatibility complex, class II, DR alpha [Source:HGNC Symbol;Acc:HGNC:4947]	11	8
M28	antigen presentation (lipids and proteins)	ENSOARG00000016098	OVAR-DRB3	DLA class II histocompatibility antigen, DR-1 beta chain-like precursor [Source:RefSeq peptide;Acc:NP_001295506]	11	8
M28	antigen presentation (lipids and proteins)	ENSOARG00000014777	CCR7	C-C motif chemokine receptor 7 [Source:HGNC Symbol;Acc:HGNC:1608]	11	8
M28	antigen presentation (lipids and proteins)	ENSOARG00000020734	CD8A	CD8a molecule [Source:HGNC Symbol;Acc:HGNC:1706]	11	8
M29	proinflammatory cytokines and chemokines	ENSOARG00000002754	PTX3	pentraxin 3 [Source:HGNC Symbol;Acc:HGNC:9692]	12	11
M29	proinflammatory cytokines and chemokines	ENSOARG00000014203	CCRL2	C-C motif chemokine receptor like 2 [Source:HGNC Symbol;Acc:HGNC:1612]	12	11
M29	proinflammatory cytokines and chemokines	ENSOARG00000012021	IL6	interleukin-6 precursor [Source:RefSeq peptide;Acc:NP_001009392]	12	11
M29	proinflammatory cytokines and chemokines	ENSOARG00000004367	LOC101114535		12	11
M29	proinflammatory cytokines and chemokines	ENSOARG00000004367	LOC101114535		12	11
M29	proinflammatory cytokines and chemokines	ENSOARG00000008333	TNF	tumor necrosis factor [Source:HGNC Symbol;Acc:HGNC:11892]	12	11
M29	proinflammatory cytokines and chemokines	ENSOARG00000020877	IL1A	interleukin 1 alpha [Source:HGNC Symbol;Acc:HGNC:5991]	12	11
M29	proinflammatory cytokines and chemokines	ENSOARG00000000751	LOC101113831		12	11
M29	proinflammatory cytokines and chemokines	ENSOARG00000020576	CCL20	C-C motif chemokine ligand 20 [Source:HGNC Symbol;Acc:HGNC:10619]	12	11
M29	proinflammatory cytokines and chemokines	ENSOARG00000020866	IL1B	interleukin 1 beta [Source:HGNC Symbol;Acc:HGNC:5992]	12	11
M29	proinflammatory cytokines and chemokines	ENSOARG00000014496	CXCL8	Interleukin-8 [Source:UniProtKB/Swiss-Prot;Acc:P36925]	12	11
M30	cell movement, Adhesion & Platelet activation	ENSOARG00000006153	PDGFA	platelet derived growth factor subunit A [Source:HGNC Symbol;Acc:HGNC:8799]	20	19
M30	cell movement, Adhesion & Platelet activation	ENSOARG00000011855	ITGB3		20	19
M30	cell movement, Adhesion & Platelet activation	ENSOARG00000003418	PTK2	protein tyrosine kinase 2 [Source:HGNC Symbol;Acc:HGNC:9611]	20	19
M30	cell movement, Adhesion & Platelet activation	ENSOARG00000019446	TNS1	tensin 1 [Source:HGNC Symbol;Acc:HGNC:11973]	20	19
M30	cell movement, Adhesion & Platelet activation	ENSOARG00000010726	SELP	P-selectin precursor [Source:RefSeq peptide;Acc:NP_001009295]	20	19
M30	cell movement, Adhesion & Platelet activation	ENSOARG00000003150	MPP1	membrane palmitoylated protein 1 [Source:HGNC Symbol;Acc:HGNC:7219]	20	19
M30	cell movement, Adhesion & Platelet activation	ENSOARG00000017273	PROS1	protein S (alpha) [Source:HGNC Symbol;Acc:HGNC:9456]	20	19
M30	cell movement, Adhesion & Platelet activation	ENSOARG00000020797	TPM1	tropomyosin alpha-1 chain [Source:RefSeq peptide;Acc:NP_001119823]	20	19
M30	cell movement, Adhesion & Platelet activation	ENSOARG00000010978	GAB1	GRB2 associated binding protein 1 [Source:HGNC Symbol;Acc:HGNC:4066]	20	19
M30	cell movement, Adhesion & Platelet activation	ENSOARG00000018937	NAV1	neuron navigator 1 [Source:HGNC Symbol;Acc:HGNC:15989]	20	19
M30	cell movement, Adhesion & Platelet activation	ENSOARG00000017521	HBEGF	heparin binding EGF like growth factor [Source:HGNC Symbol;Acc:HGNC:3059]	20	19
M30	cell movement, Adhesion & Platelet activation	ENSOARG00000014240	CTGF	connective tissue growth factor [Source:HGNC Symbol;Acc:HGNC:2500]	20	19
M30	cell movement, Adhesion & Platelet activation	ENSOARG00000002129	COL5A1	collagen type V alpha 1 chain [Source:HGNC Symbol;Acc:HGNC:2209]	20	19
M30	cell movement, Adhesion & Platelet activation	ENSOARG00000009252	ALOX12	arachidonate 12-lipoxygenase, 12S type [Source:HGNC Symbol;Acc:HGNC:429]	20	19
M30	cell movement, Adhesion & Platelet activation	ENSOARG00000010670	ESAM	endothelial cell adhesion molecule [Source:HGNC Symbol;Acc:HGNC:17474]	20	19
M30	cell movement, Adhesion & Platelet activation	ENSOARG00000002001	GP6		20	19
M30	cell movement, Adhesion & Platelet activation	ENSOARG00000007819	CALD1	caldesmon 1 [Source:HGNC Symbol;Acc:HGNC:1441]	20	19
M30	cell movement, Adhesion & Platelet activation	ENSOARG00000008605	CD9	CD9 antigen [Source:RefSeq peptide;Acc:NP_001108236]	20	19
M30	cell movement, Adhesion & Platelet activation	ENSOARG00000001863	SEMA6A	semaphorin 6A [Source:HGNC Symbol;Acc:HGNC:10738]	20	19
M31	cell cycle and growth arrest	ENSOARG00000014119	RARA	retinoic acid receptor alpha [Source:HGNC Symbol;Acc:HGNC:9864]	12	12
M31	cell cycle and growth arrest	ENSOARG00000011235			12	12
M31	cell cycle and growth arrest	ENSOARG00000013671	GADD45B	growth arrest and DNA damage inducible beta [Source:HGNC Symbol;Acc:HGNC:4096]	12	12
M31	cell cycle and growth arrest	ENSOARG00000010854	JUNB	JunB proto-oncogene, AP-1 transcription factor subunit [Source:HGNC Symbol;Acc:HGNC:6205]	12	12
M31	cell cycle and growth arrest	ENSOARG00000000569	TNFAIP3	TNF alpha induced protein 3 [Source:HGNC Symbol;Acc:HGNC:11896]	12	12
M31	cell cycle and growth arrest	ENSOARG00000020058	THBS1	thrombospondin 1 [Source:HGNC Symbol;Acc:HGNC:11785]	12	12
M31	cell cycle and growth arrest	ENSOARG00000012344	PPP1R15A	protein phosphatase 1 regulatory subunit 15A [Source:HGNC Symbol;Acc:HGNC:14375]	12	12
M31	cell cycle and growth arrest	ENSOARG00000006353	OSM	oncostatin M [Source:HGNC Symbol;Acc:HGNC:8506]	12	12
M31	cell cycle and growth arrest	ENSOARG00000020877	IL1A	interleukin 1 alpha [Source:HGNC Symbol;Acc:HGNC:5991]	12	12
M31	cell cycle and growth arrest	ENSOARG00000020866	IL1B	interleukin 1 beta [Source:HGNC Symbol;Acc:HGNC:5992]	12	12
M31	cell cycle and growth arrest	ENSOARG00000003963	DUSP1	dual specificity phosphatase 1 [Source:HGNC Symbol;Acc:HGNC:3064]	12	12
M31	cell cycle and growth arrest	ENSOARG00000014496	CXCL8	Interleukin-8 [Source:UniProtKB/Swiss-Prot;Acc:P36925]	12	12
M32.0	platelet activation (I)	ENSOARG00000007468	TGFB1	transforming growth factor beta 1 [Source:HGNC Symbol;Acc:HGNC:11766]	23	23
M32.0	platelet activation (I)	ENSOARG00000015049	PPP2R1A	protein phosphatase 2 scaffold subunit Aalpha [Source:HGNC Symbol;Acc:HGNC:9302]	23	23
M32.0	platelet activation (I)	ENSOARG00000010428	CCDC22	coiled-coil domain containing 22 [Source:HGNC Symbol;Acc:HGNC:28909]	23	23
M32.0	platelet activation (I)	ENSOARG00000003604	CORO1A	coronin 1A [Source:HGNC Symbol;Acc:HGNC:2252]	23	23
M32.0	platelet activation (I)	ENSOARG00000010164	GNAI2	G protein subunit alpha i2 [Source:HGNC Symbol;Acc:HGNC:4385]	23	23
M32.0	platelet activation (I)	ENSOARG00000018034	ZYX	zyxin [Source:HGNC Symbol;Acc:HGNC:13200]	23	23
M32.0	platelet activation (I)	ENSOARG00000014347	H1FX	H1 histone family member X [Source:HGNC Symbol;Acc:HGNC:4722]	23	23
M32.0	platelet activation (I)	ENSOARG00000013448	POR	cytochrome p450 oxidoreductase [Source:HGNC Symbol;Acc:HGNC:9208]	23	23
M32.0	platelet activation (I)	ENSOARG00000011863	TLN1	talin 1 [Source:HGNC Symbol;Acc:HGNC:11845]	23	23
M32.0	platelet activation (I)	ENSOARG00000013387	APEH	acylaminoacyl-peptide hydrolase [Source:HGNC Symbol;Acc:HGNC:586]	23	23
M32.0	platelet activation (I)	ENSOARG00000012924			23	23
M32.0	platelet activation (I)	ENSOARG00000013898	NR1H2	nuclear receptor subfamily 1 group H member 2 [Source:HGNC Symbol;Acc:HGNC:7965]	23	23
M32.0	platelet activation (I)	ENSOARG00000012323	ACAP1	ArfGAP with coiled-coil, ankyrin repeat and PH domains 1 [Source:HGNC Symbol;Acc:HGNC:16467]	23	23
M32.0	platelet activation (I)	ENSOARG00000016272	GNB2	G protein subunit beta 2 [Source:HGNC Symbol;Acc:HGNC:4398]	23	23
M32.0	platelet activation (I)	ENSOARG00000018265	HGS	hepatocyte growth factor-regulated tyrosine kinase substrate [Source:HGNC Symbol;Acc:HGNC:4897]	23	23
M32.0	platelet activation (I)	ENSOARG00000012427	NUCB1	nucleobindin 1 [Source:HGNC Symbol;Acc:HGNC:8043]	23	23
M32.0	platelet activation (I)	ENSOARG00000004012	UBE2M	ubiquitin conjugating enzyme E2 M [Source:HGNC Symbol;Acc:HGNC:12491]	23	23
M32.0	platelet activation (I)	ENSOARG00000011318	PPP1CA		23	23
M32.0	platelet activation (I)	ENSOARG00000005791	ACTN4	actinin alpha 4 [Source:HGNC Symbol;Acc:HGNC:166]	23	23
M32.0	platelet activation (I)	ENSOARG00000014409			23	23
M32.0	platelet activation (I)	ENSOARG00000005695			23	23
M32.0	platelet activation (I)	ENSOARG00000005208	FLNA	filamin A [Source:HGNC Symbol;Acc:HGNC:3754]	23	23
M32.0	platelet activation (I)	ENSOARG00000019315	NRBP1	nuclear receptor binding protein 1 [Source:HGNC Symbol;Acc:HGNC:7993]	23	23
M32.1	platelet activation (II)	ENSOARG00000007468	TGFB1	transforming growth factor beta 1 [Source:HGNC Symbol;Acc:HGNC:11766]	21	21
M32.1	platelet activation (II)	ENSOARG00000003417	EHMT2	euchromatic histone lysine methyltransferase 2 [Source:HGNC Symbol;Acc:HGNC:14129]	21	21
M32.1	platelet activation (II)	ENSOARG00000011863	TLN1	talin 1 [Source:HGNC Symbol;Acc:HGNC:11845]	21	21
M32.1	platelet activation (II)	ENSOARG00000005791	ACTN4	actinin alpha 4 [Source:HGNC Symbol;Acc:HGNC:166]	21	21
M32.1	platelet activation (II)	ENSOARG00000005558	PKN1	protein kinase N1 [Source:HGNC Symbol;Acc:HGNC:9405]	21	21
M32.1	platelet activation (II)	ENSOARG00000017191	SIPA1	signal-induced proliferation-associated 1 [Source:HGNC Symbol;Acc:HGNC:10885]	21	21
M32.1	platelet activation (II)	ENSOARG00000012323	ACAP1	ArfGAP with coiled-coil, ankyrin repeat and PH domains 1 [Source:HGNC Symbol;Acc:HGNC:16467]	21	21
M32.1	platelet activation (II)	ENSOARG00000016272	GNB2	G protein subunit beta 2 [Source:HGNC Symbol;Acc:HGNC:4398]	21	21
M32.1	platelet activation (II)	ENSOARG00000020615	AP2M1	adaptor related protein complex 2 mu 1 subunit [Source:HGNC Symbol;Acc:HGNC:564]	21	21
M32.1	platelet activation (II)	ENSOARG00000019654	MAP7D1	MAP7 domain containing 1 [Source:HGNC Symbol;Acc:HGNC:25514]	21	21
M32.1	platelet activation (II)	ENSOARG00000006618	MLF2	myeloid leukemia factor 2 [Source:HGNC Symbol;Acc:HGNC:7126]	21	21
M32.1	platelet activation (II)	ENSOARG00000018034	ZYX	zyxin [Source:HGNC Symbol;Acc:HGNC:13200]	21	21
M32.1	platelet activation (II)	ENSOARG00000005857	NBEAL2	neurobeachin like 2 [Source:HGNC Symbol;Acc:HGNC:31928]	21	21
M32.1	platelet activation (II)	ENSOARG00000017183	DNM2	dynamin 2 [Source:HGNC Symbol;Acc:HGNC:2974]	21	21
M32.1	platelet activation (II)	ENSOARG00000005208	FLNA	filamin A [Source:HGNC Symbol;Acc:HGNC:3754]	21	21
M32.1	platelet activation (II)	ENSOARG00000018265	HGS	hepatocyte growth factor-regulated tyrosine kinase substrate [Source:HGNC Symbol;Acc:HGNC:4897]	21	21
M32.1	platelet activation (II)	ENSOARG00000014409			21	21
M32.1	platelet activation (II)	ENSOARG00000005695			21	21
M32.1	platelet activation (II)	ENSOARG00000010164	GNAI2	G protein subunit alpha i2 [Source:HGNC Symbol;Acc:HGNC:4385]	21	21
M32.1	platelet activation (II)	ENSOARG00000010782	MAP2K2		21	21
M32.1	platelet activation (II)	ENSOARG00000001448	PNPLA6	patatin like phospholipase domain containing 6 [Source:HGNC Symbol;Acc:HGNC:16268]	21	21
M32.2	CORO1A-DEF6 network (I)	ENSOARG00000007468	TGFB1	transforming growth factor beta 1 [Source:HGNC Symbol;Acc:HGNC:11766]	20	19
M32.2	CORO1A-DEF6 network (I)	ENSOARG00000013150	AES	amino-terminal enhancer of split [Source:HGNC Symbol;Acc:HGNC:307]	20	19
M32.2	CORO1A-DEF6 network (I)	ENSOARG00000012924			20	19
M32.2	CORO1A-DEF6 network (I)	ENSOARG00000004012	UBE2M	ubiquitin conjugating enzyme E2 M [Source:HGNC Symbol;Acc:HGNC:12491]	20	19
M32.2	CORO1A-DEF6 network (I)	ENSOARG00000011689	DEF6	DEF6, guanine nucleotide exchange factor [Source:HGNC Symbol;Acc:HGNC:2760]	20	19
M32.2	CORO1A-DEF6 network (I)	ENSOARG00000014347	H1FX	H1 histone family member X [Source:HGNC Symbol;Acc:HGNC:4722]	20	19
M32.2	CORO1A-DEF6 network (I)	ENSOARG00000010428	CCDC22	coiled-coil domain containing 22 [Source:HGNC Symbol;Acc:HGNC:28909]	20	19
M32.2	CORO1A-DEF6 network (I)	ENSOARG00000012323	ACAP1	ArfGAP with coiled-coil, ankyrin repeat and PH domains 1 [Source:HGNC Symbol;Acc:HGNC:16467]	20	19
M32.2	CORO1A-DEF6 network (I)	ENSOARG00000018265	HGS	hepatocyte growth factor-regulated tyrosine kinase substrate [Source:HGNC Symbol;Acc:HGNC:4897]	20	19
M32.2	CORO1A-DEF6 network (I)	ENSOARG00000017191	SIPA1	signal-induced proliferation-associated 1 [Source:HGNC Symbol;Acc:HGNC:10885]	20	19
M32.2	CORO1A-DEF6 network (I)	ENSOARG00000003604	CORO1A	coronin 1A [Source:HGNC Symbol;Acc:HGNC:2252]	20	19
M32.2	CORO1A-DEF6 network (I)	ENSOARG00000009511	CLPTM1	CLPTM1, transmembrane protein [Source:HGNC Symbol;Acc:HGNC:2087]	20	19
M32.2	CORO1A-DEF6 network (I)	ENSOARG00000017283	TSC2	tuberous sclerosis 2 [Source:HGNC Symbol;Acc:HGNC:12363]	20	19
M32.2	CORO1A-DEF6 network (I)	ENSOARG00000002299	SH2B1	SH2B adaptor protein 1 [Source:HGNC Symbol;Acc:HGNC:30417]	20	19
M32.2	CORO1A-DEF6 network (I)	ENSOARG00000013387	APEH	acylaminoacyl-peptide hydrolase [Source:HGNC Symbol;Acc:HGNC:586]	20	19
M32.2	CORO1A-DEF6 network (I)	ENSOARG00000002615	CBX4	chromobox 4 [Source:HGNC Symbol;Acc:HGNC:1554]	20	19
M32.2	CORO1A-DEF6 network (I)	ENSOARG00000002236	STXBP2	syntaxin binding protein 2 [Source:HGNC Symbol;Acc:HGNC:11445]	20	19
M32.2	CORO1A-DEF6 network (I)	ENSOARG00000008038	BRD2	bromodomain containing 2 [Source:HGNC Symbol;Acc:HGNC:1103]	20	19
M32.2	CORO1A-DEF6 network (I)	ENSOARG00000011366	ATP5D	ATP synthase, H+ transporting, mitochondrial F1 complex, delta subunit [Source:HGNC Symbol;Acc:HGNC:837]	20	19
M32.3	KLF12 targets network	ENSOARG00000003287	DGKZ	diacylglycerol kinase zeta [Source:HGNC Symbol;Acc:HGNC:2857]	17	16
M32.3	KLF12 targets network	ENSOARG00000019315	NRBP1	nuclear receptor binding protein 1 [Source:HGNC Symbol;Acc:HGNC:7993]	17	16
M32.3	KLF12 targets network	ENSOARG00000015227	LTBP3	latent transforming growth factor beta binding protein 3 [Source:HGNC Symbol;Acc:HGNC:6716]	17	16
M32.3	KLF12 targets network	ENSOARG00000013898	NR1H2	nuclear receptor subfamily 1 group H member 2 [Source:HGNC Symbol;Acc:HGNC:7965]	17	16
M32.3	KLF12 targets network	ENSOARG00000015049	PPP2R1A	protein phosphatase 2 scaffold subunit Aalpha [Source:HGNC Symbol;Acc:HGNC:9302]	17	16
M32.3	KLF12 targets network	ENSOARG00000013448	POR	cytochrome p450 oxidoreductase [Source:HGNC Symbol;Acc:HGNC:9208]	17	16
M32.3	KLF12 targets network	ENSOARG00000012323	ACAP1	ArfGAP with coiled-coil, ankyrin repeat and PH domains 1 [Source:HGNC Symbol;Acc:HGNC:16467]	17	16
M32.3	KLF12 targets network	ENSOARG00000016272	GNB2	G protein subunit beta 2 [Source:HGNC Symbol;Acc:HGNC:4398]	17	16
M32.3	KLF12 targets network	ENSOARG00000003604	CORO1A	coronin 1A [Source:HGNC Symbol;Acc:HGNC:2252]	17	16
M32.3	KLF12 targets network	ENSOARG00000009511	CLPTM1	CLPTM1, transmembrane protein [Source:HGNC Symbol;Acc:HGNC:2087]	17	16
M32.3	KLF12 targets network	ENSOARG00000002981	CNOT3	CCR4-NOT transcription complex subunit 3 [Source:HGNC Symbol;Acc:HGNC:7879]	17	16
M32.3	KLF12 targets network	ENSOARG00000004012	UBE2M	ubiquitin conjugating enzyme E2 M [Source:HGNC Symbol;Acc:HGNC:12491]	17	16
M32.3	KLF12 targets network	ENSOARG00000018265	HGS	hepatocyte growth factor-regulated tyrosine kinase substrate [Source:HGNC Symbol;Acc:HGNC:4897]	17	16
M32.3	KLF12 targets network	ENSOARG00000012924			17	16
M32.3	KLF12 targets network	ENSOARG00000010164	GNAI2	G protein subunit alpha i2 [Source:HGNC Symbol;Acc:HGNC:4385]	17	16
M32.3	KLF12 targets network	ENSOARG00000005857	NBEAL2	neurobeachin like 2 [Source:HGNC Symbol;Acc:HGNC:31928]	17	16
M32.4	CORO1A-DEF6 network (II)	ENSOARG00000003287	DGKZ	diacylglycerol kinase zeta [Source:HGNC Symbol;Acc:HGNC:2857]	15	15
M32.4	CORO1A-DEF6 network (II)	ENSOARG00000019315	NRBP1	nuclear receptor binding protein 1 [Source:HGNC Symbol;Acc:HGNC:7993]	15	15
M32.4	CORO1A-DEF6 network (II)	ENSOARG00000005520	MAZ		15	15
M32.4	CORO1A-DEF6 network (II)	ENSOARG00000004012	UBE2M	ubiquitin conjugating enzyme E2 M [Source:HGNC Symbol;Acc:HGNC:12491]	15	15
M32.4	CORO1A-DEF6 network (II)	ENSOARG00000011689	DEF6	DEF6, guanine nucleotide exchange factor [Source:HGNC Symbol;Acc:HGNC:2760]	15	15
M32.4	CORO1A-DEF6 network (II)	ENSOARG00000014347	H1FX	H1 histone family member X [Source:HGNC Symbol;Acc:HGNC:4722]	15	15
M32.4	CORO1A-DEF6 network (II)	ENSOARG00000012323	ACAP1	ArfGAP with coiled-coil, ankyrin repeat and PH domains 1 [Source:HGNC Symbol;Acc:HGNC:16467]	15	15
M32.4	CORO1A-DEF6 network (II)	ENSOARG00000016272	GNB2	G protein subunit beta 2 [Source:HGNC Symbol;Acc:HGNC:4398]	15	15
M32.4	CORO1A-DEF6 network (II)	ENSOARG00000003604	CORO1A	coronin 1A [Source:HGNC Symbol;Acc:HGNC:2252]	15	15
M32.4	CORO1A-DEF6 network (II)	ENSOARG00000013898	NR1H2	nuclear receptor subfamily 1 group H member 2 [Source:HGNC Symbol;Acc:HGNC:7965]	15	15
M32.4	CORO1A-DEF6 network (II)	ENSOARG00000002299	SH2B1	SH2B adaptor protein 1 [Source:HGNC Symbol;Acc:HGNC:30417]	15	15
M32.4	CORO1A-DEF6 network (II)	ENSOARG00000002981	CNOT3	CCR4-NOT transcription complex subunit 3 [Source:HGNC Symbol;Acc:HGNC:7879]	15	15
M32.4	CORO1A-DEF6 network (II)	ENSOARG00000018265	HGS	hepatocyte growth factor-regulated tyrosine kinase substrate [Source:HGNC Symbol;Acc:HGNC:4897]	15	15
M32.4	CORO1A-DEF6 network (II)	ENSOARG00000012924			15	15
[truncated: 4,549 more rows]
